# Supplementary material for: Dynamic roles of small RNAs and DNA methylation associated with heterosis in allotetraploid cotton (Gossypium hirsutum L.)
Source: BMC Plant Biol. 2023 Oct 13;23:488. doi: 10.1186/s12870-023-04495-2 (PMC10571366; doi:10.1186/s12870-023-04495-2)
Supplement: Supplementary file 1 — Additional file 1: Table S1. Mean of mid and better parent heterosis observed for yield traits in two location and two-year field experimentation. Table S2. Statistics of RNA sequencing data production. Table S3. Overlapping differentially expressed genes among the in MH, SM, and 1DPA in hybrid. Table S4. Statistics of small RNA sequencing data production. Table S5. Number of the non-additively expressed genes had siRNA clusters in coding regions or 2kb flanking regions in MH, SM, and 1DPA. Table S6a. List of known differentially expressed miRNA in F1 and its Parents. S6b. List of target prediction of known miRNAs. S6c. List of target prediction of novel miRNAs. Table S7. Alignment summary statistics of whole-genome bisulfite sequencing (WGBS). Table S8. List of common DMRs among parental lines and hybrids. Table S9. Association of DMRs and sRNA among hybrid and its parental lines. Table S10. REVIGO combines the biological process GO with hybrid MPV DEGs. The unified terms of REVIGO GO are organized by major groups. To make understanding the data even easier, clusters are grouped into "main clusters" with broad categories. Table S11. Details of the primers used to validate RNA-seq and bisulfite sequencing data. [file 12870_2023_4495_MOESM1_ESM.xlsx]

## Sheet: Table S1
Table S1. Mean of mid and better parent heterosis observed for yield traits in two location and two-year field experimentation.
Hybrids name	BN			BW			SCY			LY			LP
	MPV	BPH		MPV	BPH		MPV	BPH		MPV	BPH		MPV	BPH
96A3×Maxa	9.14	-3.46		0.35	1.84		10.97	3.27		10.85	1.53		0.64	-2.2
96A3×Shaian	6.32	-8.47		0.02	-1.75		20.46	13.63		19.62	14.2		-0.5	-4.39
96A3×Mai	11.93	1.61		3.23	5.22		20.23	12.39		17.99	12.07		-1.64	-4.43
96A3×Sjedi	6.71	-3.31		5.98	-1.17		19.72	13.13		15.58	8.13		-3.31	-6.66
96A3×Khorshid	10.41	-7.98		-2.98	6.07		20.73	13.85		20.28	16.26		-0.22	-3.14
96A3×Golestan	7.98	2		10.28	2.9		14.38	11.04		21.36	15.26		7.19	2.45
96A3 ×latif	11.51	-1.51		5.74	5.01		19.25	15.37		23.64	17.9		4.27	1.78
Taban×Maxa	7.44	5.17		13.85	0.98		17.76	2.72		19.02	-0.21		2.29	-1.11
Taban×Shaian	3.09	4.01		8.71	-1.33		10.38	4.13		8.87	-0.89		-0.4	-4.04
Taban×Mai	6.7	7.59		9.46	0.92		18.21	14.31		19.54	14.04		1.86	-0.8
Taban×Sjedi	9.88	6.38		11.35	1.12		8.57	0.65		8.41	1.24		1.47	-0.01
Taban×Khorshid	6.37	-4.36		2.58	2.22		17.98	10.91		19.35	8.82		1.84	-2.11
Taban×Golestan	7.85	5.27		8.85	3.53		17.21	11.37		17.73	13.27		1.11	-0.67
Taban×latif	12.23	9.66		9.24	2.45		19.23	12.59		20.51	14.56		1.48	2.21
SKSH×Maxa	8.59	2.02		3.15	2.15		11.06	7.37		18.75	13.14		7.78	4.05
SKSH×Shaian	4.35	2.95		11.27	-0.53		14.35	3.74		13.64	1.11		0.55	-6.14
SKSH×Mai	8.28	-1.71		1.83	3.09		13.52	9.94		21.1	15.56		7.44	3.84
SKSH×Sjedi	6.47	-1.3		7.07	1.27		20.02	7.07		26.55	12.19		5.77	1.51
SKSH×Khorshid	11	2.01		8.22	5.19		17.92	5.87		18.37	5.6		1.28	-0.39
SKSH×Golestan	6.53	6.79		8.45	1.21		13.83	5.25		14.74	-0.4		2.02	-5.17
SKSH ×latif	6.99	2.1		7.19	3.86		15.97	10.4		17.22	10.49		1.78	-1.18
BN; number of bolls per plant, BW; boll weight, SCY; seed cotton yield, LY; lint yield, LP; lint percentage, MPV; mid parent value, BPH; better parent heterosis. Name in red color represents selected hybrids for transcriptome analysis.

## Sheet: Table S2
Table S2. Statistics of RNA sequencing data production
Total Raw Gb	Total raw reads (millions)	Valid (base)	Total clean reads (millions)	Valid ratio (percentage)	GC percentage	Q30 percentage	Mapped (percentage)	Unique Mapped (percentage)	Multi Mapped (percentage)	Non-splice (percentage)	Splice (percentage)
5	65	5.67	62	95.45	46	93.9	94	61.7	31.1	50.9	31
5	62	5.3	58	93.8	47	94	94.1	60.6	32.3	50.5	30.7
7	79	6.95	76	96.52	47	94.1	94.4	60.8	32.4	50	31.2
5	64	5.43	60	93.94	47	94.1	94.3	60.3	32.8	49.8	31.2
7	77	6.9	76	98.29	47	93.9	97.7	57.4	29.1	47.6	28.4
5	65	5.63	62	95.26	46	93.6	93.9	61.3	31.5	50.4	31.5
5	66	5.48	60	91.94	46	93.5	93.9	61.4	31.3	50.7	31.2
7	84	7.3	80	96.05	47	93.5	94.1	61.1	31.7	50.7	31
7	78	6.6	73	93.35	47	93.3	95.5	60.4	31.9	51.3	30.5
7	78	6.49	71	91.4	47	93.9	94.4	62.5	30.6	49.7	32.8
5	65	5.3	58	89.83	46	92.9	91.1	59.3	30.5	49.8	29.8
6	70	6	66	93.75	46	93.6	93.5	61.2	31.1	50.5	31.5
6	72	5.53	61	83.91	48	93.9	94.3	61.8	31.2	50.7	32.1
7	79	6.85	75	95.13	47	93.8	94.4	62.7	30.5	51.2	31.7
5	66	5.2	57	86.95	46	93.7	93.1	58.6	31.2	49.2	30.8
5	64	5.05	55	87.06	46	93.6	94	60.9	31.9	51.2	31.5
5	63	5.1	56	88.54	48	93.8	94.1	61.1	31.8	50.3	32
6	68	5.5	60	89.57	48	93.3	92.2	58.7	32.3	50.1	30.5
6	71	6.1	67	94.57	48	93.4	93.3	60	32	50.6	31.3
6	75	6.32	70	92.94	47	93.5	92.9	60	31.7	49.4	31.6
6	74	5.98	66	88.46	46	93.5	94	60.9	31.9	49.7	32.3
6	66	5.56	61	92.51	48	93.8	93.3	60.1	32.1	49.7	32
7	78	5.83	64	81.99	48	93.3	94.2	59.6	31.4	49.3	31.4
5	63	5.1	56	88.54	48	93.2	95.6	58.9	31.6	49.5	31.1
5	64	5.1	56	87.62	47	97.4	93.9	65.3	27.4	50.8	31.9
5	63	5.07	56	88.02	46	98.2	94.7	65.7	27.8	51.4	31.8
6	74	6.18	68	92.23	46	98.2	95	65.5	28.3	51	32.3

## Sheet: Table S3
	Table S3. Overlapping differentially expressed genes among the in MH, SM, and 1DPA in hybrid.
	A					B					C					ab,ac,bc					abc
	Gene	Category	AGICode	Swissprot_id		Gene	Category	AGICode	Swissprot_id		Gene	Category	AGICode	Swissprot_id		Gene	Category	AGICode	Swissprot_id		Gene	Category	AGICode	Swissprot_id
	Gh_A10G1562	A	At3g06500	Q0WWN9		Gh_D04G1379	B	AT2G20570	Q9SIV3		Gh_D09G0265	C	AT3G27810	P81391		Gh_A10G1562	AB	At3g06500	Q0WWN9		Gh_D08G0270	ABC	AT4G15560	Q6YU51
	Gh_D11G0883	A	AT2G45660	O64645		Gh_D04G1368	B	AT5G13180	Q8GY42		Gh_D09G0139	C	AT3G01180	Q43847		Gh_A07G0939	AB	At2g29940	Q7PC88		Gh_D05G1268	ABC	At1g15210	Q7PC86
	Gh_D04G0341	A	AT2G42830	P29381		Gh_D04G1266	B	AT5G01410	Q39963		Gh_D09G0122	C	AT3G29060	Q9LJW0		Gh_A09G1394	AB	At5g03300	Q9LZG0		Gh_A13G1330	ABC	At2g38470	Q8S8P5
	Gh_D07G1956	A	AT2G04240	Q9ZU51		Gh_D04G1188	B	AT2G39730	Q7X9A0		Gh_D09G0105	C	AT3G29270	Q8K0W3		Gh_D07G1608	AB	At3g25250	Q9LSF1		Gh_A12G2480	ABC	At5g62520	Q9FJJ3
	Gh_D06G1865	A	AT3G14460	Q9LRR4		Gh_D04G1125	B	AT3G12620	Q9LHJ9		Gh_D09G0078	C	AT5G17230	Q9SSU8		Gh_D11G2025	AB	At4g39940	O49196		Gh_A12G0216	ABC	At4g34410	Q9SZ06
	Gh_D12G2060	A	AT5G46850	Q8TBF5		Gh_D04G1099	B	AT3G09790	P0CH32		Gh_D09G0055	C	AT3G52950	Q9LF97		Gh_A08G0627	AB	At1g03220	Q9ZVS4		Gh_A09G0794	ABC	At3g22550	Q8L471
	Gh_D12G2525	A	AT4G12300	Q42799		Gh_D04G1090	B	AT2G37170	P43287		Gh_D09G2132	C	AT2G41100	Q9LIK5		Gh_A02G1074	AB	At1g31130	Q9SA06		Gh_A05G1815	ABC	At1g27730	Q96289
	Gh_D07G0318	A	AT2G03340	Q9C5T4		Gh_D04G0865	B	AT2G37620	O81221		Gh_Sca015152G01	C	AT3G18430	P42322		Gh_A11G1672	AB	At1g43910	Q7FLL4		Gh_A05G1155	ABC	At1g72450	Q9C9E3
	Gh_D02G0731	A	AT2G39940	O04197		Gh_D04G0843	B	AT4G28080	F4J5S1		Gh_D08G2764	C	AT4G25650	Q8W496		Gh_A01G1687	AB	At1g76880	Q9C6K3		Gh_A05G0483	ABC	At1g80840	Q9SAH7
	Gh_D08G0251	A	AT1G51060	Q9C681		Gh_D04G0775	B	AT2G40435	Q9LXA9		Gh_D08G2763	C	AT4G25650	Q8W496		Gh_A05G0945	AB	At2g30140	O64733		Gh_A04G0836	ABC	At1g69870	Q8RX77
	Gh_D04G1482	A	AT4G38220	Q99JW2		Gh_D04G0746	B	AT3G27170	P92942		Gh_D08G2762	C	AT4G25650	Q8W496		Gh_A08G0565	AB	At2g30620	P26569		Gh_A03G1618	ABC	At4g33920	O81760
	Gh_D08G1810	A	AT4G16770	A6BM06		Gh_D04G0616	B	AT3G55580	Q9FN03		Gh_D08G2470	C	AT5G45290	Q84W40		Gh_A05G3020	AB	At2g39870	O04191		Gh_A03G0316	ABC	At5g59730	Q9FN91
	Gh_D03G0164	A	At5g20960	Q7G193		Gh_D04G0598	B	AT3G12110	P30167		Gh_D08G2453	C	AT3G12800	Q9LTV6		Gh_A03G0385	AB	At3g53990	Q9M328		Gh_A01G1913	ABC	At3g09390	P25860
	Gh_D13G0455	A	At1g58360	Q42400		Gh_D04G0529	B	AT3G01550	Q8H0T6		Gh_D08G2334	C	AT1G33110	Q9LYT3		Gh_A04G0738	AB	At3g54000	Q84JE0		Gh_A01G1834	ABC	At1g74100	Q9C9D0
	Gh_A02G0655	A	At5g64750	Q9FGF8		Gh_D04G0514	B	AT3G27960	Q7Z494		Gh_D08G2026	C	AT1G27650	Q9FMY5		Gh_A05G1480	AB	At4g22120	Q5XEZ5		Gh_A01G1714	ABC	At2g35930	Q84TG3
	Gh_A02G1457	A	At4g37640	O81108		Gh_D03G1859	B	AT5G46800	Q93XM7		Gh_D08G1949	C	AT3G48990	Q9SMT7		Gh_A04G0759	AB	At5g01210	Q9LFB5		Gh_A01G1681	ABC	At2g40890	O22203
	Gh_A11G3102	A	At4g37000	Q8LDU4		Gh_D03G1842	B	AT1G32060	P25697		Gh_D08G1932	C	AT4G11660	Q9T0D3		Gh_D01G1403	AB	At5g17190	Q9FFJ0		Gh_A01G0532	ABC	At4g27280	O81831
	Gh_A06G0691	A	At5g20635	Q6AWT8		Gh_D03G1822	B	AT5G60660	Q6K215		Gh_D08G1734	C	AT4G18020	Q6LA43		Gh_A11G3096	AB	At5g37010	Q9FGV2		Gh_D02G0724	ABC	At3g19700	Q9LJM4
	Gh_Sca063419G01	A	At2g46510	Q9ZPY8		Gh_D03G1568	B	AT5G47450	Q9FGL2		Gh_A04G1330	C	AT3G18430	P42322		Gh_A01G2159	AB	At5g47550	Q41916		Gh_A05G3119	ABC	At5g14700	Q9LYJ0
	Gh_A08G0751	A	At5g57390	Q6PQQ3		Gh_D03G1520	B	AT1G12370	Q9SB00		Gh_D08G1639	C	AT5G45340	Q949P1		Gh_D03G1343	AB	AT5G58560	Q2N2K0		Gh_A02G0839	ABC	At5g67360	O65351
	Gh_A07G1796	A	At3g07390	Q94BT2		Gh_D03G1428	B	AT1G63850	Q9CAJ9		Gh_D08G1617	C	AT2G44500	Q8W486		Gh_D03G0613	AB	AT2G41820	O22938		Gh_A07G1227	ABC	At1g01120	Q9MAM3
	Gh_A06G1929	A	At3g12740	Q9LTW0		Gh_D03G1253	B	AT4G01470	O82598		Gh_D08G1566	C	AT3G60910	A5PK19		Gh_D09G1256	AB	AT5G06510	Q8LFU0		Gh_A05G0552	ABC	At3g45140	P38418
	Gh_A02G0434	A	At4g13510	P54144		Gh_D03G1212	B	AT5G64740	Q94JQ6		Gh_A13G1417	C	AT5G28850	Q8VZQ4		Gh_D06G2020	AB	AT5G49290	Q9LHP4		Gh_A06G0616	ABC	At5g56710	P51420
	Gh_A05G0810	A	At1g07570	Q06548		Gh_D03G1068	B	AT3G26890	Q5BIM2		Gh_D08G1343	C	AT3G62270	Q9M1P7		Gh_D06G2019	AB	AT4G20140	Q9FL28		Gh_A02G1601	ABC	At5g17760	Q9FN75
	Gh_A01G0966	A	At2g26530	O48720		Gh_D03G1020	B	AT1G62660	P80065		Gh_Sca005247G01	C	AT1G02270	O81916		Gh_D05G2598	AB	AT4G09160	Q9M0R2		Gh_A02G1645	ABC	At2g17840	O48832
	Gh_A04G0849	A	At1g10470	O82798		Gh_D03G1014	B	AT3G47420	Q9C5L3		Gh_D08G1237	C	AT4G01100	O04619		Gh_D11G0781	AB	AT3G51990	Q9SV05		Gh_A04G0405	ABC	At3g14450	Q9LRR6
	Gh_A06G2004	A	At1g06475	Q6DSU2		Gh_D03G0780	B	AT1G64680	C7AU21		Gh_D08G0958	C	AT2G23970	Q12288		Gh_A02G0454	AB	At5g18670	Q8VYW2		Gh_A07G1597	ABC	At1g66250	Q9C7U5
	Gh_A08G2568	A	At1g07870	Q9LQQ8		Gh_A07G0427	B	AT5G50760	P32295		Gh_D08G0923	C	AT5G57660	Q9FHH8		Gh_A01G0913	AB	At5g42520	Q8L999		Gh_A03G1516	ABC	At5g64570	Q9FLG1
	Gh_A05G1307	A	At1g09310	Q9ZPZ4		Gh_D03G0606	B	AT5G12840	Q9LXV5		Gh_D08G0875	C	AT3G13050	Q940M4		Gh_A09G2067	AB	At5g49360	Q9FGY1		Gh_A03G0563	ABC	At2g31880	Q9SKB2
	Gh_A01G1342	A	At1g10640	Q94BV8		Gh_D03G0544	B	AT3G13750	Q9SCW1		Gh_D08G0797	C	AT4G02440	Q8LEA8		Gh_A10G1590	AB	At2g30490	P92994		Gh_A05G3311	ABC	At4g34240	Q8W033
	Gh_A04G1252	A	At1g10850	Q940B9		Gh_D03G0483	B	AT5G57560	Q38857		Gh_D08G0700	C	AT5G36740	Q9UPN9		Gh_A09G1769	AB	At4g17090	O23553		Gh_D05G1279	ABC	At1g73010	Q67YC0
	Gh_A13G0675	A	At1g14170	Q9XI71		Gh_D03G0455	B	AT5G64740	Q94JQ6		Gh_D07G2423	C	AT1G73630	Q9C8Y1		Gh_D07G0561	AB	At1g13080	O65788		Gh_D02G0279	ABC	At2g37710	O80939
	Gh_A02G0154	A	At1g14780	Q8L612		Gh_D03G0439	B	AT5G64840	Q9LV93		Gh_D07G2343	C	AT3G26935	Q0WQK2		Gh_A07G0489	AB	At3g26210	Q9LTM0		Gh_A04G0456	ABC	At3g13570	Q9LHP2
	Gh_A05G0262	A	At1g19210	Q84QC2		Gh_A03G0438	B	AT5G53550	Q2EF88		Gh_D07G2342	C	AT5G41080	Q9C104		Gh_A05G0491	AB	At4g31840	Q9SZ51		Gh_A05G0537	ABC	At5g24810	Q93YN5
	Gh_A02G0659	A	At1g21090	Q0V805		Gh_D03G0362	B	AT2G22370	Q9SJZ6		Gh_D07G2304	C	AT3G01820	Q9ZUU1		Gh_A03G0885	AB	At2g03090	O80622		Gh_A11G1452	ABC	At5g39000	Q9FID8
	Gh_A08G1654	A	At1g23160	O49301		Gh_D03G0361	B	AT4G39970	O33513		Gh_D07G2115	C	AT1G03055	C7AU21		Gh_D03G0742	AB	AT5G27410	Q9ASR4		Gh_A03G2016	ABC	At5g52020	Q9FJ90
	Gh_A03G1224	A	At1g23790	Q9ZUB7		Gh_D03G0339	B	AT5G10490	Q56X46		Gh_D07G1945	C	AT4G12730	Q9SU13		Gh_A05G3949	AB	At5g20630	P94072		Gh_A02G0660	ABC	At1g18740	Q9M9U5
	Gh_A01G1303	A	At1g24530	Q9FYL1		Gh_D03G0294	B	AT5G65730	Q8LF99		Gh_D07G1823	C	AT3G02210	Q9SRT7		Gh_A08G1649	AB	At3g63010	Q9LYC1		Gh_A01G1800	ABC	At3g10040	Q8RWY5
	Gh_A12G1547	A	At1g25510	Q9C6M0		Gh_D03G0285	B	AT4G31850	Q9FH87		Gh_D07G1471	C	AT2G45190	O22152		Gh_A04G0409	AB	At1g17180	Q9SHH7		Gh_A04G0305	ABC	AT3G15210	O80340
	Gh_A12G1463	A	At1g26330	Q9C678		Gh_D03G0102	B	AT2G21320	Q9SYM2		Gh_D07G1467	C	AT4G00110	O81312		Gh_A01G1877	AB	At5g59910	P40283		Gh_A06G1287	ABC	AT1G61800	Q94B38
	Gh_A01G1276	A	At1g27290	Q94F23		Gh_D03G0021	B	AT4G35090	P30567		Gh_D07G1409	C	AT1G01540	Q3EDL4		Gh_A07G1280	AB	At2g46370	Q9SKE2
	Gh_A01G0157	A	At1g28050	Q9C7E8		Gh_D02G2389	B	AT4G14550	Q38832		Gh_D07G1395	C	AT2G16070	Q9XII1		Gh_D03G1180	AB	AT2G29130	O81081
	Gh_A12G0470	A	At1g30820	B9DG31		Gh_D02G2360	B	AT1G22840	P00058		Gh_D07G1307	C	AT3G62040	Q09893		Gh_A11G0480	AB	AT1G17230	C0LGT1
	Gh_A05G1716	A	At1g47710	Q9S7T8		Gh_D02G2099	B	AT1G54570	Q9ZVN2		Gh_A02G0356	C	AT4G24000	Q8VYR4		Gh_A01G1563	AB	At1g68530	Q9XF43
	Gh_A02G0558	A	At1g48100	Q949Z1		Gh_D02G2027	B	AT3G49940	Q9SN23		Gh_D02G0415	C	AT4G24000	Q8VYR4		Gh_A13G0733	AB	AT5G44700	Q9S7I6
	Gh_A01G0242	A	At1g48330	Q9SX67		Gh_D02G1993	B	AT5G64080	Q8VYI9		Gh_D07G1055	C	AT2G27810	Q3E7D0		Gh_D02G0745	AB	AT1G53570	Q9CAD5
	Gh_A03G1237	A	At1g60060	Q9ZUI7		Gh_D02G1897	B	AT2G32290	O64407		Gh_D07G1031	C	AT2G28200	Q681X4		Gh_D11G3246	AB	AT3G02490	Q9M891
	Gh_A03G2026	A	At1g63100	Q9CAN3		Gh_D02G1891	B	AT4G03210	Q8LDW9		Gh_D07G0956	C	AT3G46510	Q9SNC6		Gh_D04G1332	AB	AT1G10360	Q9FUS9
	Gh_A01G1285	A	At1g67590	Q9SR48		Gh_D02G1670	B	AT1G23870	Q9LRA7		Gh_D11G2414	C	AT1G55850	Q651X6		Gh_A03G0405	AB	At4g37300	O23157
	Gh_A01G1295	A	At1g67750	Q9FXD8		Gh_D02G1653	B	AT1G70410	P27141		Gh_D07G0870	C	AT4G12740	F4JRF4		Gh_A02G0578	AB	At3g17390	Q9LUT2
	Gh_D11G3042	A	At1g70130	O04533		Gh_D10G1169	B	AT1G05680	Q9SYK9		Gh_D09G1300	C	AT2G36190	P26792		Gh_A04G1396	AB	At2g39800	P54887
	Gh_D02G0844	A	At1g72200	Q84W40		Gh_D02G1642	B	AT1G10640	Q949Z1		Gh_D07G0614	C	AT1G18330	Q54IF9		Gh_A05G3272	AB	At2g42840	Q9S728
	Gh_A13G2250	A	At1g73210	Q9CAT5		Gh_D02G1616	B	AT3G26570	Q38954		Gh_D07G0574	C	AT5G23060	Q9FN48		Gh_A04G0815	AB	At5g39050	Q940Z5
	Gh_A11G0054	A	At1g73920	Q949N8		Gh_A05G0953	B	AT4G39950	Q6J540		Gh_D07G0510	C	AT3G48610	P95245		Gh_A01G0099	AB	At3g18830	Q8VZ80
	Gh_A01G0933	A	At1g75280	P52577		Gh_A07G1744	B	AT5G05260	Q6J540		Gh_D07G0358	C	AT2G26690	Q9SZY4		Gh_A01G0943	AB	At5g47910	Q9FIJ0
	Gh_A03G1299	A	At1g77420	Q9FVW6		Gh_D02G1608	B	AT1G67900	Q9C9V6		Gh_D07G0326	C	AT2G25080	O24296		Gh_A01G0993	AB	At1g47128	P43297
	Gh_A05G1059	A	At1g80130	Q9SSC6		Gh_D02G1550	B	AT3G01750	Q9ZU96		Gh_D07G0263	C	AT2G24270	P93338		Gh_A05G1416	AB	At1g11260	P23586
	Gh_A05G0504	A	At1g80450	Q9M8L3		Gh_D02G1442	B	AT1G70790	Q9FVJ3		Gh_A12G2039	C	AT4G22860	F4I2H7		Gh_A12G0403	AB	At1g25560	Q9C6M5
	Gh_A05G3620	A	At2g02870	Q8L736		Gh_D13G2502	B	AT4G38840	P33080		Gh_D07G0059	C	AT3G24530	O22025		Gh_Sca078260G01	AB	At3g02840	Q9M8S5
	Gh_A05G0073	A	At2g10940	Q9SKI0		Gh_D13G2504	B	AT1G75590	P32295		Gh_D06G2263	C	AT1G75290	Q15GI3		Gh_A08G2283	AB	At1g33590	Q9FW47
	Gh_A02G0301	A	At2g18570	Q9ZU72		Gh_D02G0786	B	AT1G21680	Q39PS9		Gh_D06G2007	C	AT1G15460	Q9XI23		Gh_Sca070058G01	AB	At1g72520	Q9FNX8
	Gh_A05G3853	A	At2g25690	Q9SL94		Gh_D02G0617	B	AT1G48030	Q9M5K3		Gh_D06G1866	C	AT2G33170	Q8LFN2		Gh_D01G2204	AB	At5g48380	Q9ASS4
	Gh_A06G0480	A	At2g26690	Q9SZY4		Gh_D02G0081	B	AT2G43820	O22822		Gh_D06G1814	C	AT5G02500	P09189		Gh_A13G1848	AB	At5g66430	Q9FJZ6
	Gh_A13G2026	A	At2g28085	Q8S8L5		Gh_D02G0080	B	AT2G43820	O22822		Gh_D06G1799	C	AT2G39730	Q7X9A0		Gh_A12G2582	AB	At2g43020	Q9SKX5
	Gh_A11G2534	A	At2g30050	O64740		Gh_D02G0079	B	AT2G43820	O22822		Gh_D06G1791	C	AT2G40100	Q9S7W1		Gh_A11G0518	AB	At5g64660	Q9FLF4
	Gh_A07G1158	A	At2g32150	Q9SKY5		Gh_Sca098806G01	B	AT2G37040	O64963		Gh_D06G1573	C	AT3G14130	Q9LJH5		Gh_A10G1964	AB	At3g55430	Q9M2T6
	Gh_A03G1972	A	At2g35470	O82293		Gh_D01G2339	B	AT3G14940	Q02909		Gh_D06G1519	C	AT1G30360	Q09809		Gh_A09G2437	AB	At5g01380	Q9SDW0
	Gh_A01G1854	A	At2g37110	Q8LF95		Gh_A12G1761	B	AT5G61890	Q9FH54		Gh_D06G1145	C	AT5G24850	Q84KJ5		Gh_A09G1870	AB	At1g19800	Q8L4R0
	Gh_A05G2747	A	At2g39980	O04201		Gh_D01G2086	B	AT2G37170	P43287		Gh_D06G1057	C	AT5G20280	O22060		Gh_A09G1623	AB	At5g52430	Q9FHB7
	Gh_A04G0637	A	At2g42760	Q9SJI0		Gh_D01G2085	B	AT2G37170	P43287		Gh_D06G1012	C	AT1G80710	Q4KLQ5		Gh_A09G0865	AB	At2g38540	Q42589
	Gh_A09G0011	A	At2g44380	O64872		Gh_D01G1916	B	AT3G20860	Q9LHI7		Gh_D06G0907	C	AT1G68400	Q9M9C5		Gh_A09G0244	AB	At3g28180	Q9LJP4
	Gh_A05G3655	A	At2g44578	A8MS73		Gh_D01G1883	B	AT4G08570	Q9SZN7		Gh_D06G0784	C	AT2G06025	Q6DBY2		Gh_A07G2213	AB	At5g48490	Q9LV65
	Gh_A07G0068	A	At2g44970	Q8VY25		Gh_A08G0770	B	AT4G30320	Q40374		Gh_D06G0778	C	AT5G45550	Q8GYX0		Gh_A07G1529	AB	At5g35735	Q9FKH6
	Gh_A11G0792	A	At2g45820	O80837		Gh_D01G1872	B	AT1G37130	P17569		Gh_D06G0745	C	AT5G57040	P45871		Gh_A07G1004	AB	At2g27500	Q9ZQG9
	Gh_A05G2483	A	At2g46495	P0CH01		Gh_D01G1679	B	AT4G38400	Q9LZT4		Gh_D06G0725	C	AT4G26150	Q9SZI6		Gh_A07G0814	AB	At2g34930	O64757
	Gh_A03G1065	A	At3g05500	Q9MA63		Gh_D01G1644	B	AT1G68010	P13443		Gh_Sca210283G01	C	At5g15850	O50055		Gh_A06G1802	AB	At1g17420	Q9LNR3
	Gh_A08G1726	A	At3g07090	Q9SFT9		Gh_D01G1632	B	AT4G35000	Q42564		Gh_D12G0543	C	At3g02380	Q96502		Gh_A06G1433	AB	At2g40140	Q9XEE6
	Gh_A02G0021	A	At3g08670	Q9C9Y9		Gh_D01G1481	B	AT1G23030	Q8GUG9		Gh_D11G0650	C	At2g42870	Q9SJH0		Gh_A06G1172	AB	At1g29340	Q9C7R6
	Gh_A05G2619	A	At3g11320	Q5XF09		Gh_A08G0771	B	AT4G25780	Q40374		Gh_D10G1485	C	At1g51500	Q9C8K2		Gh_A05G3948	AB	At2g06050	Q9FUP0
	Gh_A01G0710	A	At3g13175	Q9LK55		Gh_D01G0854	B	AT1G42970	P12859		Gh_D10G1313	C	At5g37260	Q6R0G3		Gh_A05G3395	AB	At3g02750	Q9M8R7
	Gh_A01G1692	A	At3g13600	Q9LHN9		Gh_A13G2057	B	AT2G30490	Q42797		Gh_D06G0698	C	At4g26230	Q9STR1		Gh_A05G3147	AB	At3g28340	Q9LHD2
	Gh_A06G1254	A	At3g14075	Q94AB1		Gh_D01G0808	B	AT5G64330	Q5KS50		Gh_D04G1578	C	At5g67300	Q9FDW1		Gh_A05G3011	AB	At5g05790	Q9FFJ9
	Gh_A06G1638	A	At3g15650	Q9LW14		Gh_D01G0807	B	AT1G16310	Q0WU02		Gh_D01G1430	C	At1g14890	Q9LQU1		Gh_A05G2623	AB	At2g40000	O04203
	Gh_A05G3823	A	At3g15680	Q9LW11		Gh_D01G0800	B	AT1G56190	Q42961		Gh_A13G1179	C	At4g27070	P25269		Gh_A05G2515	AB	At2g39210	O80960
	Gh_A02G0538	A	At3g17100	Q9LSN7		Gh_D01G0761	B	AT5G56010	P36181		Gh_A13G1049	C	At1g79560	Q9SAJ3		Gh_A05G1793	AB	At5g36220	Q9FG65
	Gh_A01G0230	A	At3g17120	Q9LSN5		Gh_D01G0733	B	AT5G55730	Q9FM65		Gh_A12G1373	C	At3g09440	O65719		Gh_A05G1647	AB	At5g42800	P51102
	Gh_A09G0504	A	At3g18050	Q9LV36		Gh_D01G0718	B	AT3G13110	Q39218		Gh_A11G2027	C	At2g33580	O22808		Gh_A05G1332	AB	At5g47220	O80338
	Gh_A05G2400	A	At3g18880	Q9LHN1		Gh_D01G0648	B	AT5G55050	Q9FIA1		Gh_A11G0920	C	At2g46790	Q8L500		Gh_A05G0080	AB	At5g20230	Q07488
	Gh_A05G3150	A	At3g28450	Q9LSI9		Gh_A12G2416	B	AT1G49120	Q9M9B2		Gh_A11G0514	C	At3g51520	Q9ASU1		Gh_A03G2119	AB	At5g42650	Q96242
	Gh_A07G1978	A	At3g28600	Q9LJJ6		Gh_D01G0534	B	AT4G27360	O02414		Gh_A11G0282	C	At5g62470	Q24JK1		Gh_A03G2111	AB	At5g15490	Q9LF33
	Gh_A12G1616	A	At3g29000	Q9MBG5		Gh_D01G0347	B	AT1G78580	Q9SYM4		Gh_A11G0118	C	At4g23810	Q9SUP6		Gh_A03G1010	AB	At1g70850	Q9SSK7
	Gh_A02G0826	A	At3g30390	Q9LI61		Gh_D01G0300	B	AT1G78440	Q9SQ80		Gh_A10G2156	C	At2g40220	A0MES8		Gh_A03G0672	AB	At3g08720	Q39030
	Gh_A01G1708	A	At3g44150	Q8VZ18		Gh_D01G0134	B	AT1G76490	O64966		Gh_A10G1894	C	At3g12520	Q8GYH8		Gh_A03G0450	AB	At3g48520	Q9SMP5
	Gh_A04G0157	A	At3g47090	Q9SD64		Gh_D01G0058	B	AT2G15820	Q9XIL5		Gh_A10G1474	C	At5g49190	Q00917		Gh_A03G0236	AB	At2g30020	O80871
	Gh_A04G0718	A	At3g53810	Q9M345		Gh_D01G0008	B	AT5G09810	P30173		Gh_A10G1384	C	At5g37770	P25070		Gh_A02G1635	AB	At5g66210	Q9FKW4
	Gh_D05G2687	A	At3g54400	Q9M2U7		Gh_D02G1600	B	AT3G26430	Q9LIN2		Gh_A10G1123	C	At2g32810	Q9SCV3		Gh_A02G1400	AB	At5g10530	Q9LXA5
	Gh_A10G1866	A	At3g55060	Q9M2W0		Gh_D02G1573	B	AT3G26090	Q8H1F2		Gh_A10G1084	C	At1g04770	Q9MAS6		Gh_A02G0264	AB	At5g59310	Q9LLR6
	Gh_A10G1522	A	At3g56060	Q93ZK1		Gh_A01G0330	B	AT4G20140	C0LGT6		Gh_A09G2428	C	At4g33070	O82647		Gh_A02G0047	AB	At5g58380	Q9C562
	Gh_A07G1373	A	At3g60520	Q9M207		Gh_A04G1412	B	AT5G08520	Q8S9H7		Gh_A09G2314	C	At1g06040	Q96288		Gh_A01G1738	AB	At4g33270	Q9SZA4
	Gh_A07G1298	A	At3g61490	Q9M318		Gh_D02G1499	B	AT5G50570	Q6YZE8		Gh_A09G1922	C	At4g14680	O23324		Gh_A01G1360	AB	At4g38770	Q9T0I5
	Gh_A11G0821	A	At4g00300	O23072		Gh_A02G1200	B	AT1G80300	O24381		Gh_A09G0139	C	At5g39660	Q93ZL5		Gh_A01G1319	AB	At1g61890	Q94AC7
	Gh_A11G0921	A	At4g01410	Q9M132		Gh_D02G1469	B	AT1G71000	Q9QYI7		Gh_A08G2043	C	At1g22882	Q8GX04		Gh_A01G1171	AB	At1g27100	Q0WQH3
	Gh_A11G1498	A	At4g02220	Q93VB4		Gh_D02G1360	B	AT4G31850	Q9ZU27		Gh_A08G1830	C	At3g62630	Q9LZK2		Gh_A01G0984	AB	At5g04340	O22533
	Gh_A01G0176	A	At4g14500	Q944M2		Gh_A01G0328	B	AT5G44700	C0LGN2		Gh_A08G1748	C	At1g36240	Q9C8F7		Gh_A01G0870	AB	At1g20510	Q84P21
	Gh_A06G1376	A	At4g16400	O23485		Gh_D02G1282	B	AT1G13950	P24922		Gh_A08G1667	C	At1g19670	O22527		Gh_A01G0694	AB	At5g25180	P58051
	Gh_A02G1212	A	At4g17900	Q0WUB8		Gh_D02G0964	B	AT4G39090	P43296		Gh_A08G1508	C	At4g01760	Q9ZSJ1		Gh_A01G0644	AB	At2g41640	O22225
	Gh_A06G2075	A	At4g18950	Q93Z30		Gh_D12G1660	B	AT3G25890	Q9CA27		Gh_A08G1436	C	At2g35390	Q42581		Gh_A01G0634	AB	At5g55050	Q9FIA1
	Gh_A04G1123	A	At4g20820	Q9SVG5		Gh_D02G0928	B	AT1G47655	Q39088		Gh_A08G1039	C	At1g02660	Q8L739		Gh_A01G0462	AB	At3g15350	Q9LE60
	Gh_D01G0784	A	At4g22980	O82746		Gh_D02G0867	B	AT1G09970	Q9LJM4		Gh_A08G1015	C	At2g47890	O82256		Gh_A01G0310	AB	At1g78570	Q9SYM5
	Gh_A08G2436	A	At4g23730	Q9SUQ4		Gh_A10G0596	B	AT2G22670	Q38826		Gh_A07G2106	C	At3g27060	Q9LSD0		Gh_A01G0153	AB	At5g13220	Q93ZM9
	Gh_A05G2560	A	At4g25030	Q9SW23		Gh_D02G0673	B	AT1G07950	Q8LCH5		Gh_A07G1900	C	At3g54560	O23628		Gh_A01G0116	AB	At4g03420	Q8S9K9
	Gh_A03G0141	A	At4g25620	Q8GYX5		Gh_A11G2241	B	AT3G04730	O24407		Gh_A07G1615	C	At3g02310	P29384		Gh_A01G1302	AB	AT3G28345	Q9LHD1
	Gh_A06G1790	A	At4g25800	Q0WVV6		Gh_D02G0507	B	AT3G06390	B9HMP5		Gh_A07G1387	C	At2g20515	Q8S8D0		Gh_D02G0405	AB	AT5G43700	P32294
	Gh_A05G0194	A	At4g29310	Q9M0F0		Gh_D02G0505	B	AT2G47900	Q10LG8		Gh_A07G1350	C	At3g60820	P42742		Gh_A01G0964	AC	At4g33300	Q9SZA7
	Gh_A06G0885	A	At4g30600	Q9M0A0		Gh_D02G0504	B	AT3G05030	Q56XP4		Gh_A07G0991	C	At4g33790	Q93ZB9		Gh_A01G0417	AC	At1g53210	Q8L636
	Gh_A06G0532	A	At4g32350	Q8RXT2		Gh_D02G0459	B	AT5G46050	Q9FNL7		Gh_A07G0753	C	At2g32240	Q8S8J6		Gh_A13G0330	AC	At1g68670	Q8VZS3
	Gh_A05G3722	A	At4g32640	Q9M081		Gh_A07G1197		AT3G62220	Q41328		Gh_A07G0470	C	At5g03860	Q9LZC3		Gh_A05G3450	AC	At2g26230	O04420
	Gh_A04G0980	A	At4g33565	Q8RXG9		Gh_D12G0299	B	AT4G34850	P08894		Gh_A07G0261	C	At4g31800	Q9C5T4		Gh_A09G1171	AC	At2g42320	Q9SLC7
	Gh_A01G0076	A	At4g34150	Q945K9		Gh_D13G2355	B	AT3G46970	P32811		Gh_A06G1555	C	At2g19260	Q8GX55		Gh_A01G0935	AC	At4g36550	O23225
	Gh_A03G2183	A	At4g34480	Q9M069		Gh_D13G2217	B	AT2G18969	Q9SUM5		Gh_A06G1446	C	At5g05690	Q42569		Gh_A07G0326	AC	At5g11420	Q9LYE7
	Gh_A01G0820	A	At4g35300	Q8LPQ8		Gh_D13G2216	B	AT2G18950	Q8VWJ1		Gh_A06G1308	C	At4g04610	P92979		Gh_A13G1715	AC	At5g56980	Q94F56
	Gh_A03G0716	A	At4g36210	B3H797		Gh_D12G0229	B	AT4G39490	Q9FMY1		Gh_A06G0615	C	At5g56680	Q9SW96		Gh_A05G3310	AC	At5g08790	Q9C598
	Gh_A02G1376	A	At4g39840	Q9SMR9		Gh_D02G0304	B	AT5G13930	P48386		Gh_A06G0444	C	At1g03940	Q9ZWB4		Gh_A03G1714	AC	At5g22250	Q9FMS6
	Gh_A08G2557	A	At5g01320	Q9M040		Gh_D02G0199	B	AT1G69730	Q9S9M5		Gh_A06G0067	C	At1g75310	Q9FRM2		Gh_A04G1277	AC	At3g47500	Q8LFV3
	Gh_Sca148816G01	A	At5g03320	Q9LZF8		Gh_A12G2245	B	AT2G43950	O80565		Gh_A05G3445	C	At3g10690	Q9CAF6		Gh_A07G0379	AC	At4g17500	O80337
	Gh_A09G1345	A	At5g03555	Q9LZD0		Gh_D02G0075	B	AT5G16990	Q9SLN8		Gh_A05G3046	C	At5g41790	Q9FJ35		Gh_A06G1989	AC	At4g18880	O49403
	Gh_A02G1781	A	At5g04170	Q9FYE4		Gh_D01G2169	B	AT2G39700	O48818		Gh_A05G2898	C	At3g56200	Q9LYM2		Gh_A01G1726	AC	At5g06320	Q9FNH6
	Gh_A11G3215	A	At5g05010	Q93Y22		Gh_D01G2106	B	AT1G49390	Q39224		Gh_A05G2553	C	At3g54810	Q9SV30		Gh_A01G0556	AC	At5g48150	Q9LDL7
	Gh_A01G1964	A	At5g05600	Q9FFF6		Gh_D01G2010	B	AT2G36250	O82533		Gh_A05G2088	C	At1g71697	Q9M9H6		Gh_A05G0656	AC	At2g02990	P42813
	Gh_A08G0712	A	At5g06730	Q9FG34		Gh_D01G1940	B	AT2G42520	Q84W89		Gh_A05G1921	C	At5g15120	Q9LXG9		Gh_A01G0481	AC	At5g07990	Q9SD85
	Gh_A01G2027	A	At5g08200	Q8L708		Gh_D01G1640	B	AT4G38580	Q9SZN7		Gh_A05G1463	C	At4g21990	P92980		Gh_A01G0922	AC	At1g75500	Q94AP3
	Gh_A05G2969	A	At5g08560	Q9FNN2		Gh_A02G0993	B	AT5G53110	Q9SKK8		Gh_A05G1270	C	At1g29400	Q8VWF5		Gh_A05G0528	AC	At4g31550	Q9SV15
	Gh_A05G3914	A	At5g10630	B9DFA5		Gh_D01G1541	B	AT1G10760	Q8LPT9		Gh_A05G0953	C	At4g39950	O81346		Gh_Sca200935G01	AC	At3g13920	P41376
	Gh_A05G0314	A	At5g11970	Q9LYH6		Gh_D01G1504	B	AT3G13060	P59326		Gh_A05G0526	C	At4g31570	Q9SB74		Gh_A12G0274	AC	At2g14610	P33154
	Gh_A07G2111	A	At5g14120	Q9FMT8		Gh_D01G1452	B	AT1G70830	Q9SSK9		Gh_A05G0403	C	At4g31985	P51424		Gh_A11G2856	AC	At1g68560	Q9S7Y7
	Gh_A03G0637	A	At5g15740	Q4V398		Gh_D01G1450	B	AT1G70820	Q88BD4		Gh_A05G0374	C	At5g11590	Q9LYD3		Gh_A11G2283	AC	At2g42800	Q9SJH6
	Gh_A07G0656	A	At5g15870	Q9LFT3		Gh_D08G1103	B	AT2G43950	Q4LDF9		Gh_A05G0331	C	At5g11850	Q8S9K4		Gh_A11G1812	AC	At1g16850	Q9FE54
	Gh_A07G0661	A	At5g16550	Q9FFC9		Gh_D01G1777	B	AT2G23460	Q0DJ33		Gh_A05G0208	C	At2g19710	Q0WMP7		Gh_A11G1459	AC	At2g30860	O80852
	Gh_A08G2340	A	At5g17850	Q9FKP2		Gh_D01G1419	B	AT1G14870	Q9LQU4		Gh_A04G1044	C	At3g44260	Q9LXM2		Gh_A08G2368	AC	At3g63200	Q93ZQ3
	Gh_A05G0266	A	At5g20740	Q84WE4		Gh_D01G1409	B	AT1G48120	Q9LNG5		Gh_A04G1025	C	At4g34200	O49485		Gh_A08G1562	AC	At4g12290	Q8L742
	Gh_D12G0915	A	At5g21100	Q8LPL3		Gh_D01G1293	B	AT3G12750	O81123		Gh_A04G0992	C	At2g32800	O48837		Gh_A08G1302	AC	At3g60830	Q8L4Y5
	Gh_A11G1134	A	At5g28150	Q8RX84		Gh_D01G1157	B	AT4G12610	Q9SU25		Gh_A04G0819	C	At5g01710	Q9M005		Gh_A07G0741	AC	At1g06570	P93836
	Gh_A05G3315	A	At5g39450	Q8RWD6		Gh_D01G1044	B	AT1G47128	P43297		Gh_A04G0748	C	At2g37970	Q9SH90		Gh_A05G3462	AC	At3g56710	Q9LDH1
	Gh_A12G2147	A	At5g42050	Q8RXN8		Gh_D01G1043	B	AT1G47056	Q9C626		Gh_A04G0536	C	At1g72610	P94040		Gh_A05G3216	AC	At3g02110	Q8L9Y0
	Gh_A08G0245	A	At5g47070	Q9LTC0		Gh_D13G1888	B	AT5G04920	Q9FF81		Gh_A04G0334	C	At4g30845	A8MR80		Gh_A05G3171	AC	At5g39670	Q93Z27
	Gh_A06G1723	A	At5g47800	Q9FIK1		Gh_D13G1655	B	AT3G13610	Q9LHN8		Gh_A03G2086	C	At3g46620	Q9SNB6		Gh_A05G1555	AC	At2g38010	Q304B9
	Gh_D08G1924	A	At5g52050	Q9FJ87		Gh_D09G1041	B	AT3G13610	Q9LHN8		Gh_A03G2061	C	At2g27080	Q9ZVD2		Gh_A03G1381	AC	At4g27520	Q9T076
	Gh_A09G1620	A	At5g52390	Q9FHC1		Gh_D01G0589	B	AT1G01380	Q9LNI5		Gh_A03G2023	C	At1g63000	Q9LQ04		Gh_A03G0503	AC	At5g62360	Q9LVA3
	Gh_A11G0039	A	At5g52450	Q9FHB6		Gh_D01G0588	B	AT1G54290	Q94JV4		Gh_A03G2017	C	At4g25490	P93835		Gh_A02G1122	AC	At3g13750	Q9SCW1
	Gh_A04G0006	A	At5g56220	Q9FH17		Gh_D01G0552	B	AT1G11300	O81905		Gh_A03G1683	C	At3g19050	Q27IK6		Gh_A02G0236	AC	At5g13930	P13114
	Gh_A07G0401	A	At5g61820	Q8VZ21		Gh_D01G0498	B	AT3G15380	Q54I48		Gh_A03G1639	C	At4g37260	O23160		Gh_A02G0058	AC	At3g03080	Q9M9M7
	Gh_A09G2399	A	At5g62910	Q9FM05		Gh_D01G0451	B	AT5G53940	Q9FN32		Gh_A03G1079	C	At5g13090	Q8H0Z9		Gh_A01G1839	AC	At2g37040	P35510
	Gh_A01G2012	A	At5g64120	Q43387		Gh_D01G0424	B	AT5G54080	Q9ZRA2		Gh_A03G0791	C	At1g18300	Q9LE73		Gh_A03G0010	AC	AT4G17880	O49687
	Gh_A02G1384	A	At5g65470	Q0WUZ5		Gh_D01G0390	B	AT1G78700	Q9ZV88		Gh_A03G0684	C	At2g43290	O22845		Gh_A07G1232	AC	AT1G32640	O49687
	Gh_A02G1634	A	At5g66230	Q9FH65		Gh_D01G1938	B	AT1G09590	Q43291		Gh_A03G0548	C	At5g63320	Q9FGW9		Gh_A03G0284	AC	AT5G27430	Q53YF3
	Gh_A01G0212	A	At3g16720	Q8L9T5		Gh_D01G0386	B	AT4G39400	Q9FL28		Gh_A03G0513	C	At5g62410	Q9C5Y4		Gh_A11G2284	AC	AT3G04720	P43082
	Gh_A01G0275	A	At4g09650	Q9SSS9		Gh_D01G0370	B	AT1G53440	C0LGG8		Gh_A02G1796	C	At3g57530	Q6NLQ6		Gh_D05G1517	AC	AT1G28380	Q9SGN6
	Gh_A08G1846	A	At4g02330	Q8RXK7		Gh_D01G0369	B	AT1G17230	C0LGN2		Gh_A02G1681	C	At5g33370	Q8LB81		Gh_D10G2522	BC	At5g17680	Q9FN83
	Gh_A07G1464	A	At5g48850	Q9FKB2		Gh_D09G1041	B	AT3G13610	Q9LHN8		Gh_A02G1507	C	At4g31500	O65782		Gh_D01G0366	BC	At3g14840	C0LGN2
	Gh_D11G3400	A	AT4G27190	Q9T048		Gh_D01G0307	B	AT1G67025	Q3ECH2		Gh_A02G1455	C	At2g14750	Q43295		Gh_A13G0044	BC	At1g60500	Q9ZP55
	Gh_D05G3327	A	AT5G20040	Q9C5J6		Gh_D01G0265	B	AT1G11300	Q9SXB8		Gh_A02G1346	C	At5g57560	Q38857		Gh_A12G1255	BC	At2g20870	P47925
	Gh_D03G0369	A	AT3G53360	Q9M3V8		Gh_D01G0262	B	AT1G11300	Q9SXB8		Gh_A02G1133	C	At4g26270	Q94AA4		Gh_A08G0594	BC	At1g03080	Q9SA62
	Gh_D04G1553	A	AT1G19360	Q6NLY8		Gh_D01G0256	B	AT1G11300	Q9SXB8		Gh_A02G1046	C	At4g11280	Q9SAR0		Gh_A07G2159	BC	At2g04570	Q9SJB4
	Gh_D06G1415	A	AT2G33860	O23661		Gh_D01G0200	B	AT1G28050	O22800		Gh_A02G0788	C	At4g08950	Q9ZPE7		Gh_A05G0295	BC	At5g35530	Q9FJA6
	Gh_D12G0544	A	AT5G16600	Q50EX6		Gh_A13G1951	B	AT1G07615	O67849		Gh_A02G0773	C	At1g36370	Q84WV0		Gh_A03G0594	BC	At5g60890	O64399
	Gh_D09G0765	A	AT5G20630	P94040		Gh_A13G1776	B	AT5G20230	P00302		Gh_A02G0605	C	At5g26620	Q3E7U8		Gh_A03G0353	BC	At5g02500	P22953
	Gh_D08G2283	A	AT2G05260	Q680C0		Gh_A13G1685	B	AT2G05940	Q8GXZ3		Gh_A02G0526	C	At3g17020	Q9LSP5		Gh_A02G1633	BC	At2g17930	Q9SL52
	Gh_D06G2016	A	AT3G24240	Q9LYN8		Gh_D01G0143	B	AT5G23240	Q8G6C6		Gh_A02G0482	C	At3g16640	P31265		Gh_A01G1283	BC	At1g27950	Q9C7F7
	Gh_D05G1711	A	AT2G30600	Q8LEV3		Gh_D11G2167	B	AT3G04340	O23034		Gh_A02G0358	C	At3g23150	Q0WPQ2		Gh_A01G1022	BC	At1g10090	Q94A87
	Gh_D06G0344	A	AT1G22150	Q9FEP7		Gh_D08G1679	B	AT2G35540	Q9QYI4		Gh_A02G0339	C	At3g23000	Q9XIW0		Gh_A07G1608	BC	At3g02260	Q9SRU2
	Gh_D01G0163	A	AT1G03600	Q9LR64		Gh_D08G1413	B	AT2G46240	O82345		Gh_A02G0055	C	At3g08860	Q9SR86		Gh_A02G1616	BC	At4g36250	Q70E96
	Gh_D08G0621	A	AT4G26160	Q5TKD8		Gh_D08G0437	B	AT5G42130	Q9FHX2		Gh_A01G2104	C	At1g24100	O48676		Gh_A05G2739	BC	At3g02600	Q8LFD1
	Gh_D13G0015	A	AT3G45940	P32138		Gh_D07G2024	B	AT3G25100	O74113		Gh_A01G1832	C	At1g18590	Q9FZ80		Gh_A02G0142	BC	At3g59350	B9DFG5
	Gh_D05G1757	A	AT4G39330	Q7XWU3		Gh_D07G0533	B	AT5G63380	Q84P23		Gh_A01G1734	C	At5g06270	Q9FNI1		Gh_A05G3381	BC	At3g02790	Q9M8S0
	Gh_A03G0889	A	AT1G14040	Q6R8G7		Gh_D06G2168	B	AT2G33800	P93014		Gh_A01G1602	C	At1g21750	Q9XI01		Gh_A07G2278	BC	At3g57490	Q9SCM3
	Gh_A03G0446	A	AT5G63440	Q66I61		Gh_D06G2134	B	AT1G78700	Q9ZV88		Gh_A01G1048	C	At4g24520	Q9SB48		Gh_A05G3088	BC	At5g14430	Q8VZV7
	Gh_D01G1417	A	AT1G14870	Q9LQU4		Gh_D06G1865	B	AT3G14460	Q9LRR4		Gh_A01G1034	C	At5g65640	Q9LSL1		Gh_A03G0802	BC	At3g01280	Q9SRH5
	Gh_D02G0287	A	AT3G14640	Q05047		Gh_D06G1281	B	AT1G30760	Q8GTB6		Gh_A01G1004	C	At3g14470	Q9LRR4		Gh_A03G0214	BC	At1g07080	Q93VQ6
	Gh_D12G2600	A	AT1G60190	O80742		Gh_D06G1178	B	AT1G73730	O23116		Gh_A01G0836	C	At1g76680	Q8LAH7		Gh_A07G0826	BC	At5g48480	Q9LV66
	Gh_D06G1939	A	AT3G56400	Q9LY00		Gh_D06G0835	B	AT5G57815	Q945L0		Gh_A01G0803	C	At1g79280	A4GSN8		Gh_D05G3798	BC	At1g76900	Q9ZP59
	Gh_D01G1420	A	AT4G00570	P37225		Gh_D05G3263	B	AT1G78580	Q9SYM4		Gh_A01G0717	C	At5g55820	Q9FM57		Gh_D05G1879	BC	At1g75050	Q1PFD2
	Gh_D06G2250	A	AT4G26590	Q9SUA4		Gh_A06G1499	B	AT3G14460	Q9LRR4		Gh_A01G0546	C	At5g54510	Q9LSQ4		Gh_D05G2495	BC	AT1G45249	Q9M7Q4
	Gh_D09G1178	A	AT3G09040	Q9LIC3		Gh_D05G1199	B	AT1G30950	Q39090		Gh_A01G0495	C	At4g27430	O80386		Gh_A05G2518	BC	AT5G07990	P24465
	Gh_D06G0664	A	AT4G29120	Q9SZE1		Gh_D06G1983	B	AT1G12280	P60838		Gh_A01G0210	C	At1g04170	O64490		Gh_Sca138078G01	BC	AT4G24280	Q08080
	Gh_D11G3401	A	AT4G27220	Q8L3R3		Gh_A06G1612	B	AT1G12280	Q8L3R3		Gh_A01G0030	C	At3g19000	Q9LJ66		Gh_A10G1292	BC	AT5G49910	Q9LTX9
	Gh_D01G1075	A	AT1G58440	O48651		Gh_D04G0203	B	AT5G07100	Q9FG77		Gh_D04G0484	C	AT3G28345	Q9LHD1		Gh_D10G1189	BC	AT5G49910	Q9LTX9
	Gh_D01G1652	A	AT5G05320	A6T923		Gh_D10G0711	B	AT1G12280	Q9SSR8		Gh_D07G2207	C	AT3G28345	Q9LHD1		Gh_A05G0021	BC	AT5G57180	Q9LU68
	Gh_D06G1966	A	AT1G80840	Q9SAH7		Gh_D09G1513	B	AT5G02810	Q93WK5		Gh_D10G2530	C	AT5G60740	Q9FF46		Gh_A07G1922	BC	AT2G42430	Q9SLB7
	Gh_A07G2130	A	AT5G14010	Q9FFX4		Gh_D09G1404	B	AT3G53460	P49314		Gh_D13G2414	C	AT5G60740	Q9FF46		Gh_D12G1816	BC	AT5G60960	Q9FME4
	Gh_D01G0348	A	AT4G26090	Q42484		Gh_D09G0277	B	AT5G23240	O67623		Gh_D13G2429	C	AT5G60790	Q9FJH6		Gh_A05G1558	BC	AT5G20890	Q4R6F8
	Gh_D06G1386	A	AT1G28290	Q9FZ35		Gh_D07G0969	B	AT2G28900	Q41050		Gh_Sca005044G01	C	AT4G33460	Q8H1R4		Gh_A02G0073	BC	AT4G24280	Q9LTX9
	Gh_D08G1868	A	AT4G12290	Q8H1H9		Gh_D06G1593	B	AT5G54770	F6H7K5		Gh_Sca079847G01	C	AT3G28345	Q9LHD1		Gh_A09G2326	BC	AT4G24280	Q9LTX9
	Gh_D11G3113	A	AT1G61310	O81825		Gh_D06G1180	B	AT2G40840	Q8RXD9		Gh_Sca159671G01	C	AT3G28345	Q9LHD1		Gh_D02G0088	BC	AT4G24280	Q02028
	Gh_A13G0237	A	AT5G03260	Q9LIH7		Gh_D01G2138	B	AT4G34110	Q9SVM8		Gh_A03G0186	C	AT5G58270	Q9LVM1		Gh_D09G2036	BC	AT4G24280	Q9LTX9
	Gh_D01G1122	A	AT1G28220	Q9FZ95		Gh_D01G2137	B	AT5G02560	Q9M531		Gh_D03G1397	C	AT5G58270	Q9LVM1		Gh_A01G0388	BC	AT1G78850	Q39688
	Gh_D08G1743	A	AT1G27680	P55230		Gh_D05G1100	B	AT1G78950	Q8W3Z1		Gh_D05G0671	C	AT5G24810	Q5M7P6		Gh_A01G0606	BC	AT2G36800	Q9ZQ94
	Gh_A05G0670	A	AT1G02180	Q9ZQG8		Gh_D05G1030	B	AT2G30140	O64733		Gh_A01G1472	C	AT1G45249	P42777		Gh_D02G1757	BC	AT5G13110	Q43793
	Gh_D08G1252	A	AT1G73430	P28342		Gh_A02G1674	B	AT4G35790	Q9C5Y0		Gh_A03G2095	C	AT1G45249	Q9M7Q4		Gh_A05G1642	BC	AT1G19640	Q9SBK6
	Gh_D11G0723	A	AT3G28480	P54001		Gh_D04G1053	B	AT5G22920	Q96PM5		Gh_A05G1751	C	AT1G45249	Q9M7Q4
	Gh_D06G1590	A	AT1G11300	Q9M0X5		Gh_D02G0754	B	AT1G43900	Q8VZN9		Gh_A05G2234	C	AT1G45249	Q9M7Q4
	Gh_D06G1589	A	AT4G23310	Q9M0X5		Gh_D02G0542	B	AT4G15920	Q84WN3		Gh_D02G0909	C	AT1G45249	Q9M7Q4
	Gh_A07G1994	A	AT2G04700	Q9SJ89		Gh_D01G2136	B	AT5G59870	Q9LZ46		Gh_D05G1946	C	AT1G45249	Q9M7Q4
	Gh_A07G0392	A	AT5G51100	Q9LU64		Gh_D10G0873	B	AT4G36130	Q42064		Gh_D12G1071	C	AT3G61510	Q07262
	Gh_D05G3336	A	AT4G27190	O81825		Gh_A05G4018	B	AT4G25890	O24413		Gh_A08G1581	C	AT1G62960	Q9LQ10
	Gh_D02G1065	A	AT1G30690	Q94C59		Gh_D02G0732	B	AT1G77120	P14673		Gh_A12G2038	C	AT1G62960	Q9LQ10
	Gh_D05G1086	A	AT1G11300	Q9CAL3		Gh_A05G3868	B	AT1G35710	Q9SSD1		Gh_D08G1888	C	AT1G62960	Q9LQ10
	Gh_D01G1182	A	AT2G41900	P93755		Gh_D07G0556	B	AT3G53460	Q04836		Gh_D12G2216	C	AT1G62960	Q9LQ10
	Gh_D10G1107	A	AT2G38560	Q15560		Gh_D13G1689	B	AT5G17540	Q8GT20		Gh_D12G2131	C	AT1G51120	Q9C688
	Gh_D08G0308	A	AT5G56280	Q8W206		Gh_D13G0790	B	AT1G14150	Q9XI73		Gh_D13G0717	C	AT1G25560	Q9C6M5
	Gh_D11G1615	A	AT2G30860	O80852		Gh_A03G1845	B	AT3G12500	Q39785		Gh_D13G1853	C	AT1G50680	Q9C6P5
	Gh_D06G2021	A	AT1G17230	Q9LYN8		Gh_D12G1712	B	AT5G16970	Q9SLN8		Gh_D13G1855	C	AT1G50680	Q9C6P5
	Gh_D08G1809	A	AT4G16770	A6BM06		Gh_D12G1658	B	AT1G69850	Q8H157		Gh_D13G2241	C	AT1G51120	Q9C6P5
	Gh_D05G2893	A	AT2G39670	B0C9F4		Gh_A05G2533	B	AT3G14460	Q9LRR4		Gh_A02G1611	C	AT4G36380	Q9M066
	Gh_A11G1077	A	AT3G62980	Q570C0		Gh_D10G1817	B	AT1G55490	P21240		Gh_A05G0122	C	AT2G26710	O48786
	Gh_D08G0239	A	AT5G57360	Q94BT6		Gh_D10G0889	B	AT4G36470	Q9SPV4		Gh_A06G0689	C	AT5G07990	Q9SD85
	Gh_D07G0899	A	AT5G55840	Q9LSF5		Gh_D10G0872	B	AT4G36130	Q42064		Gh_A06G1918	C	AT2G26710	O48786
	Gh_A03G1727	A	At3g50930	Q8VZG2		Gh_D09G1014	B	AT3G56970	Q9M1K1		Gh_A07G0021	C	AT2G26710	O48786
	Gh_A08G1554	A	At1g62710	Q39044		Gh_A03G0871	B	AT1G14290	Q9AST3		Gh_A07G1098	C	AT5G07990	P48419
	Gh_A02G1613	A	At4g36360	Q9SCV9		Gh_A03G0785	B	AT1G14700	Q8H129		Gh_A08G2123	C	AT2G26710	O48786
	Gh_A02G0343	A	At5g43650	Q9FIX5		Gh_A01G0110	B	AT1G78300	P93211		Gh_A09G0463	C	AT5G07990	P24465
	Gh_A02G1459	A	At5g67480	Q9FJX5		Gh_D10G0959	B	AT2G22840	O81001		Gh_A09G1848	C	AT5G07990	Q9SD85
	Gh_A05G1843	A	At1g59530	Q9LQ65		Gh_A05G2252	B	AT2G22840	Q6AWY3		Gh_A09G1849	C	AT5G07990	P24465
	Gh_A01G0419	A	At3g58120	Q9M2K4		Gh_D11G0870	B	AT4G37740	Q8S9M3		Gh_A09G2498	C	AT5G07990	P24465
	Gh_D10G2338	A	AT1G22360	Q9ZWJ3		Gh_A04G0542	B	AT2G36400	Q9SJR5		Gh_A10G0500	C	AT5G07990	P24465
	Gh_D10G2334	A	AT1G22380	Q9LMF1		Gh_D01G0608	B	AT3G47860	P51910		Gh_A01G0245	C	AT1G72250	O81635
	Gh_A04G0666	A	At5g18520	Q56YB8		Gh_D01G0592	B	AT5G54770	F6H9A9		Gh_A12G0785	C	AT2G22610	O35231
	Gh_A13G1307	A	At1g17120	Q9SHH0		Gh_D09G1332	B	AT2G36400	Q8L8A7		Gh_D01G0243	C	AT1G72250	O81635
	Gh_A01G1782	A	At4g25470	Q9SYS6		Gh_D11G1131	B	AT2G47180	O22893		Gh_D05G2098	C	AT2G22610	O81635
	Gh_A03G0043	A	At4g17615	O81445		Gh_D11G1068	B	AT1G01060	Q6R0H1		Gh_D12G0797	C	AT2G22610	O35231
	Gh_A03G1924	A	At1g30450	Q2UVJ5		Gh_D10G2162	B	AT3G12520	Q9FY46		Gh_A03G0841	C	AT1G25570	Q9ZQQ7
	Gh_A11G3011	A	At1g18890	Q9M9V8		Gh_D10G1656	B	AT5G18670	Q8VYW2		Gh_A06G0066	C	AT5G42800	Q9XES5
	Gh_D04G0366	A	At5g23580	Q42396		Gh_A05G0892	B	AT5G60690	Q9SE43		Gh_A07G1275	C	AT5G42800	P51105
	Gh_D06G0137	A	At5g42380	Q9FIH9		Gh_D08G1871	B	AT3G24240	C0LGU5		Gh_D05G1836	C	AT5G42800	P51110
	Gh_D11G0391	A	At1g76650	Q9SRE6		Gh_D07G2242	B	AT5G14760	Q8XWM7		Gh_D06G0041	C	AT5G42800	Q9XES5
	Gh_A09G1684	A	At1g64720	Q9XIR9		Gh_D10G0038	B	AT2G34710	O04291		Gh_D07G1385	C	AT5G42800	P51105
	Gh_Sca210656G01	A	At1g74740	Q9SSF8		Gh_A13G2011	B	AT5G60690	Q9SE43		Gh_D11G1010	C	AT5G42800	P51103
	Gh_A05G2005	A	At5g12480	Q38873		Gh_D12G0672	B	AT5G67140	Q9FH99		Gh_A12G0097	C	AT4G35420	Q500U8
	Gh_A09G1643	A	At4g27950	Q9SUE3		Gh_D12G0631	B	AT4G36850	P38279		Gh_A12G0098	C	AT4G35420	Q500U8
	Gh_A02G1345	A	At3g03050	Q9M9M4		Gh_A10G0035	B	AT2G34710	O04291		Gh_A01G0129	C	AT5G63020	O23317
	Gh_A11G2739	A	At5g06150	Q39067		Gh_D12G0551	B	AT4G35260	Q8LFC0		Gh_A01G0542	C	AT1G12220	Q9T048
	Gh_A02G0849	A	At4g34160	P42753		Gh_D12G0068	B	AT3G63000	Q9LYC2		Gh_A04G0121	C	AT5G63020	Q8RXS5
	Gh_A09G1774	A	At3g26330	Q9LIP3		Gh_D12G0040	B	AT3G22380	Q94KE2		Gh_A04G0122	C	AT5G63020	Q8RXS5
	Gh_A09G0164	A	At2g45560	O64636		Gh_D11G3288	B	AT5G02810	Q93WK5		Gh_A04G0124	C	AT5G63020	Q8RXS5
	Gh_A02G1295	A	At5g09970	Q9FIB0		Gh_D11G3261	B	AT4G35550	Q5QMM3		Gh_A05G2610	C	AT5G63020	O23317
	Gh_A01G1775	A	At2g27690	Q9ZUX1		Gh_D11G3249	B	AT2G36350	Q9LFA2		Gh_A05G3970	C	AT5G43470	Q6L438
	Gh_A04G0727	A	At2g39770	O22287		Gh_D11G3066	B	AT4G15210	O64407		Gh_A05G3972	C	AT5G35450	Q9FJB5
	Gh_D12G1140	A	AT3G13540	Q38850		Gh_D13G2089	B	AT5G57050	O04719		Gh_A06G1627	C	AT1G12290	P60839
	Gh_D05G1366	A	AT1G51680	O24145		Gh_D13G1799	B	AT1G08630	O07051		Gh_A06G1633	C	AT1G12290	O23317
	Gh_D10G1740	A	AT4G16144	Q5PNU3		Gh_D11G0906	B	AT4G00730	Q0WV12		Gh_A01G0389	C	AT1G78850	Q39688
	Gh_D07G1953	A	AT5G07280	Q9C9H7		Gh_D13G1629	B	AT5G43280	O35459		Gh_A02G0054	C	AT3G51710	Q8RWZ5
	Gh_D05G3546	A	AT5G44700	Q9C9H7		Gh_D13G1392	B	AT5G55710	Q9FM67		Gh_A11G1488	C	AT1G66730	Q9JIC3
	Gh_D05G3754	A	AT4G20140	C0LGP4		Gh_D13G0836	B	AT3G29320	P53535		Gh_A11G1541	C	AT1G66730	Q42572
	Gh_A02G1800	A	At3g16240	Q41951		Gh_D13G0785	B	AT2G03060	Q9XGJ4		Gh_A02G0332	C	AT3G22880	Q96449
	Gh_A05G3751	A	At1g21910	Q9SFE4		Gh_D13G0490	B	AT5G64360	Q8TQR1		Gh_A07G0847	C	AT2G28560	Q9SK02
	Gh_A01G0361	A	AT1G29800	Q9URW6		Gh_Sca004718G01	B	AT2G01430	Q0JKX1		Gh_A10G1558	C	AT2G36800	Q9ZQ94
	Gh_A09G0224	A	AT4G13650	Q9SS97		Gh_D13G0450	B	AT2G14820	O80970		Gh_D12G1833	C	AT1G18530	Q9FZ75
	Gh_A02G1482	A	At5g67270	Q9FGQ6		Gh_D13G0653	B	AT4G05120	Q9M0Y3		Gh_D12G2774	C	AT1G24620	Q9FYK2
	Gh_A05G0085	A	At2g25490	Q9SKK0		Gh_A03G1792	B	AT4G34860	Q67XD9		Gh_Sca093047G01	C	AT1G24620	Q8RZB5
	Gh_A08G0126	A	At3g13460	Q9LJE5		Gh_D12G2337	B	AT4G27745	Q9T096		Gh_Sca124848G01	C	AT1G24620	Q9FYK2
	Gh_A02G1398	A	At4g37990	Q02972		Gh_D12G2282	B	AT3G05170	Q99288		Gh_Sca125460G01	C	AT3G03410	O82040
	Gh_A09G0095	A	At5g15540	A5HEI1		Gh_D12G1847	B	AT1G74100	P52835		Gh_Sca136100G01	C	AT1G73630	Q9LE22
	Gh_A10G0597	A	At3g27750	Q9LVW6		Gh_Sca004800G01	B	AT1G14600	Q700D9		Gh_Sca175961G01	C	AT1G18530	Q9FZ75
	Gh_A05G2569	A	At5g13510	Q9FY50		Gh_D04G1577	B	AT3G19510	Q04996		Gh_A01G0587	C	AT1G50940	Q9C6I6
	Gh_D12G0346	A	At1g20450	P42759		Gh_D12G1525	B	AT1G68050	Q9C9W9		Gh_D01G0599	C	AT1G50940	Q9C6I6
	Gh_A08G1356	A	At4g19120	Q94II3		Gh_D11G2913	B	AT1G11430	Q38732		Gh_A09G0565	C	AT5G43430	Q9LSW8
	Gh_A05G1223	A	At1g30360	Q9C8G5		Gh_D11G2993	B	AT3G14840	C0LGN2		Gh_A05G2069	C	AT5G50080	P93007
	Gh_A04G0976	A	At5g64260	Q9FE06		Gh_A05G0390	B	AT5G25610	Q08298		Gh_A06G1004	C	AT5G50080	P93007
	Gh_A03G0212	A	At5g58430	Q9FGH9		Gh_A01G0725	B	AT1G55850	Q8VZK9		Gh_D05G2316	C	AT5G50080	Q9FH54
	Gh_A11G1616	A	At3g51240	Q9S818		Gh_A05G0124	B	AT2G18660	Q9ZP41		Gh_D06G1197	C	AT5G50080	P93007
	Gh_A09G1172	A	AT3G09040	Q9LIC3		Gh_D12G1504	B	AT5G50570	Q6YZE8		Gh_A02G0377	C	AT3G23240	Q8LDC8
	Gh_D07G0578	A	AT1G74020	P94111		Gh_D12G1478	B	AT1G24490	Q9FYL3		Gh_A07G1935	C	AT3G23240	Q8LDC8
	Gh_D13G2442	A	AT3G51770	O65020		Gh_A05G1085	B	AT1G52150	Q9ZU11		Gh_A07G1936	C	AT3G23240	Q8LDC8
	Gh_D02G1590	A	AT1G24560	Q5XVA8		Gh_D12G1347	B	AT5G41690	Q7XTT4		Gh_A07G2245	C	AT3G23240	Q8LDC8
	Gh_D05G1984	A	AT1G11300	P17801		Gh_D12G1199	B	AT3G62020	Q9M263		Gh_A08G0416	C	AT3G23240	Q8LDC8
	Gh_D09G0083	A	AT1G13740	Q9LMX5		Gh_D12G0972	B	AT2G44740	O80513		Gh_A08G0417	C	AT3G23240	Q8LDC8
	Gh_D12G2699	A	AT5G53660	Q9FJB8		Gh_D08G2109	B	AT5G60690	Q9SE43		Gh_A08G1500	C	AT4G17500	O80337
	Gh_D01G0325	A	AT1G11300	Q9FID6		Gh_D05G0975	B	AT5G60690	Q9SE43		Gh_Sca141676G01	C	AT1G50640	Q9SXS8
	Gh_D02G0385	A	AT2G15080	Q9C9H7		Gh_A08G1765	B	AT5G60690	Q9SE43		Gh_D01G0450	C	AT3G15210	O80340
	Gh_D05G3005	A	AT3G26085	P37513		Gh_D13G2409	B	AT5G60690	Q9SE43		Gh_D05G3348	C	AT3G15210	O80340
	Gh_D06G1592	A	AT1G11300	Q9M0X5		Gh_D12G2034	B	AT2G45550	D1MI46		Gh_D06G2166	C	AT3G15210	Q9LW49
	Gh_D10G0424	A	AT1G64580	Q9FIX3		Gh_A03G0276	B	AT5G60690	Q9SE43		Gh_D13G1555	C	AT3G15210	O80340
	Gh_D10G2336	A	AT1G22370	Q9LMF0		Gh_D11G2013	B	AT4G37560	Q50228		Gh_A03G0066	C	AT5G47230	O80341
	Gh_D10G2335	A	AT1G22360	Q9ZWJ3		Gh_A08G2304	B	AT1G65010	Q9LFE4		Gh_A08G1012	C	AT1G48910	Q9FVQ0
	Gh_D06G2179	A	AT2G20760	Q9SKU1		Gh_A07G2299	B	AT4G20140	Q9SGP2		Gh_A10G2329	C	AT1G48910	Q9FVQ0
	Gh_D10G2337	A	AT1G22370	Q9LMF0		Gh_A04G0549	B	AT2G36430	Q9SD53		Gh_A11G0528	C	AT1G48910	Q9FVQ0
	Gh_D07G2238	A	AT3G16520	Q4R1I9		Gh_A06G1857	B	AT1G45207	Q9M2D8		Gh_A03G0232	C	AT1G07110	Q9MB58
	Gh_D02G0227	A	AT1G05530	Q9ZR25		Gh_D11G1518	B	AT5G48250	Q9SSE5		Gh_A03G0932	C	AT1G07110	Q9MB58
	Gh_D02G0230	A	AT1G05530	Q9ZR25		Gh_D11G1496	B	AT2G30860	O80852		Gh_A07G0578	C	AT2G03220	Q9M5Q1
	Gh_D02G0232	A	AT1G05530	Q9ZVY5		Gh_D11G0937	B	AT2G45910	Q8GUH1		Gh_A01G0070	C	AT3G19280	Q9LJK1
	Gh_D06G2325	A	AT1G10340	Q9ZU96		Gh_D11G0464	B	AT2G18170	Q39027		Gh_D13G0398	C	AT1G49710	Q9FX97
	Gh_A05G0342	A	At5g26030	P42043		Gh_D10G1854	B	AT2G40600	Q8P5Z8		Gh_A03G0795	C	AT3G17940	Q8K157
	Gh_A04G1408	A	At5g01600	Q39101		Gh_A03G1108	B	AT5G07280	Q9C9N5		Gh_A05G1197	C	AT5G57330	Q40784
	Gh_A07G1070	A	At5g60490	Q8LEE9		Gh_D10G0239	B	AT5G58950	Q2MHE4		Gh_A02G0983	C	AT4G23950	O59729
	Gh_A09G1447	A	At2g29080	Q84WU8		Gh_D10G0229	B	AT4G03510	Q6R567		Gh_A01G0394	C	AT1G53290	Q8L7M1
	Gh_D05G2070	A	AT5G49660	Q9SGP2		Gh_D10G0050	B	AT3G14490	E3W208		Gh_A01G0630	C	AT4G26940	Q8LEJ9
	Gh_D11G3112	A	AT4G27220	O81825		Gh_D09G2082	B	AT2G32120	Q9SKY8		Gh_A02G0555	C	AT3G06440	Q9ASW1
	Gh_D11G3108	A	AT4G27220	O81825		Gh_D09G1857	B	AT1G12230	B0UV30		Gh_A11G3269	C	AT1G09420	Q93ZW0
	Gh_D06G1833	A	AT1G61560	Q94KB7		Gh_A03G0727	B	ATCG00065	A4GYN8		Gh_A13G1180	C	AT1G61800	Q9M5A9
	Gh_D06G1832	A	AT2G39200	O80961		Gh_D08G1044	B	AT5G53130	O65717		Gh_A02G0003	C	AT3G54220	Q2Z2E9
	Gh_D01G2080	A	AT2G37040	P45730		Gh_D05G1263	B	AT1G52150	Q9ZU11		Gh_A02G1453	C	AT4G37650	Q9SZF7
	Gh_A11G1728	A	At3g50760	Q9S7G2		Gh_D06G1474	B	AT4G18950	Q2MHE4		Gh_A02G1564	C	AT4G36710	O23210
	Gh_A07G1602	A	At3g02350	Q9FWA4		Gh_D01G1470	B	AT2G01430	Q0JKX1		Gh_A02G1575	C	AT5G66770	Q9FL03
	Gh_A08G0778	A	At4g25760	Q8LCT0		Gh_D13G2528	B	AT1G05230	Q94C37		Gh_A03G0093	C	AT4G00150	O81316
	Gh_A10G0492	A	At3g13960	Q8L8A6		Gh_A05G1225	B	AT1G30330	Q6H6V4		Gh_D12G2356	C	AT4G24150	Q9SU44
	Gh_A07G0667	A	At5g17220	Q9FE46		Gh_D07G2194	B	AT3G27260	Q9FGW9		Gh_A02G1205	C	AT2G45480	Q6ZIK5
	Gh_A08G1024	A	At1g02930	P42760		Gh_D07G1195	B	AT2G03120	O81062		Gh_A08G1584	C	AT2G45480	Q6EPP9
	Gh_D13G1187	A	AT1G56600	C7G304		Gh_D07G0247	B	AT1G11300	Q9SXB8		Gh_A11G0749	C	AT2G45480	Q8S9M3
	Gh_D13G1186	A	AT1G56600	C7G304		Gh_A05G1755	B	AT3G50330	Q9SND4		Gh_A12G2042	C	AT2G45480	Q6EPP9
	Gh_A03G0571	A	At3g01470	Q02283		Gh_D05G3240	B	AT1G78430	Q9M9F9		Gh_A03G1507	C	AT2G17265	A4SGN0
	Gh_A12G0771	A	At4g40060	Q940J1		Gh_A04G0118	B	AT4G12980	Q8MSU3		Gh_A09G1121	C	AT3G57150	Q9LD90
	Gh_A07G0601	A	At1g18370	Q8S905		Gh_A01G0456	B	AT1G28130	Q9FZ87		Gh_A10G0388	C	AT1G30135	Q8LBM2
	Gh_A01G0503	A	At5g54390	Q38945		Gh_D08G1403	B	AT2G46370	Q6I581		Gh_D05G3842	C	AT1G30135	Q8LBM2
	Gh_D05G1134	A	At4g37580	Q42381		Gh_D12G0182	B	AT2G14960	O82333		Gh_D09G0743	C	AT1G30135	Q8LBM2
	Gh_A07G0876	A	At1g07790	Q9LQQ4		Gh_D04G1000	B	AT3G52910	Q8L8A7		Gh_D10G0403	C	AT1G30135	Q8LBM2
	Gh_D08G0169	A	AT3G12080	Q3M929		Gh_D03G1452	B	AT5G12250	Q6VAF5		Gh_A06G0060	C	AT1G19640	Q9AR07
	Gh_D05G3235	A	AT3G26320	O81971		Gh_A04G0340	B	AT1G78870	Q94A97		Gh_D02G2159	C	AT1G19640	Q9AVK1
	Gh_D01G0078	A	AT4G35220	Q2N5X0		Gh_D12G1857	B	AT3G48360	Q94BN0		Gh_D05G1831	C	AT1G19640	Q9AR07
	Gh_D05G1324	A	AT3G14200	B9KAB9		Gh_D03G0239	B	AT2G14900	O82328		Gh_D06G0037	C	AT1G19640	Q9AR07
	Gh_D03G1283	A	AT3G45640	Q39023		Gh_D02G2156	B	AT4G39210	Q00081		Gh_D05G2596	C	AT4G09960	Q38836
	Gh_A05G0356	A	At1g51950	O24408		Gh_D07G1808	B	AT3G02260	Q9SRU2		Gh_D06G0267	C	AT2G22540	Q9FVC1
	Gh_A05G0202	A	At1g51760	O04373		Gh_D02G0204	B	AT2G31680	Q9SIP0		Gh_D07G1814	C	AT3G02310	P29384
	Gh_A03G0599	A	At1g18670	Q9M9T8		Gh_D02G0089	B	AT2G27610	Q7Y211		Gh_D09G2362	C	AT3G02310	Q39685
	Gh_A05G3721	A	At1g44350	Q8VYX0		Gh_D01G1993	B	AT2G24280	Q5RBU7		Gh_D10G0308	C	AT4G18960	Q40872
	Gh_A01G0221	A	At3g06720	Q96321		Gh_D04G0124	B	AT3G10960	Q9SRK7		Gh_D10G0309	C	AT4G18960	P17839
	Gh_A08G0918	A	At1g01110	Q9MAM4		Gh_D01G1792	B	AT4G24330	Q94CC0		Gh_D11G0400	C	AT2G42830	Q6EU39
	Gh_A01G1225	A	At3g17860	Q9LVI4		Gh_D01G0749	B	AT1G55840	P46250		Gh_D12G0156	C	AT2G22540	Q9FVC1
	Gh_A04G0633	A	At5g03150	Q700D2		Gh_A13G1695	B	AT2G06255	Q8S8F5		Gh_Sca179406G01	C	AT1G65620	O04479
	Gh_D05G3665	A	AT5G57655	Q9FKK7		Gh_A13G1014	B	AT1G71990	Q9C8W3		Gh_A10G2102	C	AT4G39400	C0LGP4
	Gh_D09G0679	A	AT5G26860	A2YQ56		Gh_A02G0762	B	AT1G77670	O53870		Gh_A11G0480	C	AT1G17230	C0LGT1
	Gh_D06G1314	A	AT1G11300	Q9LPZ3		Gh_A12G2111	B	AT3G05170	Q99288		Gh_A08G0508	C	AT3G14460	Q9LRR4
	Gh_D11G2904	A	AT5G23960	Q39760		Gh_A11G2742	B	AT5G12250	Q43594		Gh_A08G1279	C	AT3G14460	Q9LRR5
	Gh_D11G2902	A	AT5G23960	Q43714		Gh_D13G1875	B	AT4G15920	Q84WN3		Gh_A08G1283	C	AT3G14460	Q9LRR5
	Gh_D11G2893	A	AT5G23960	Q43714		Gh_D13G0914	B	AT3G21700	P87027		Gh_A09G0046	C	AT3G14460	Q7XA40
	Gh_A08G1430	A	At2g32440	Q9C5Y2		Gh_D13G0027	B	AT5G04040	Q9LZA6		Gh_A09G0113	C	AT1G58602	Q9FJK8
	Gh_A02G1701	A	At2g17220	Q9SII6		Gh_D12G2301	B	AT4G23810	Q9SUP6		Gh_A11G1465	C	AT1G58602	Q9SX38
	Gh_A06G0497	A	At2g26650	Q38998		Gh_D12G2198	B	AT4G12130	B8JMH0		Gh_A11G1490	C	AT3G14460	Q7XA39
	Gh_A01G1374	A	At2g21050	Q9S836		Gh_D12G1264	B	AT3G62550	Q8LGG8		Gh_A11G2834	C	AT3G14460	Q9LRR5
	Gh_A07G1059	A	At2g28500	Q9SK08		Gh_D05G2997	B	AT1G67590	P93788		Gh_A11G2837	C	AT3G14460	Q7XBQ9
	Gh_A04G0953	A	At5g23450	Q9LRB0		Gh_D04G1911	B	AT1G26830	Q9ZVH4		Gh_A11G2839	C	AT3G14460	Q7XA40
	Gh_A08G1593	A	At4g22880	Q96323		Gh_A12G0535	B	AT4G35260	Q8LFC0		Gh_A11G2840	C	AT3G14460	Q7XA40
	Gh_A07G1286	A	At1g01470	O03983		Gh_A06G0687	B	AT3G45310	Q8RWQ9		Gh_D01G0174	C	AT1G61310	O64789
	Gh_A05G3221	A	At5g15580	Q9LF24		Gh_D09G1895	B	AT1G32640	Q39204		Gh_D01G0332	C	AT4G10780	O81825
	Gh_A11G0568	A	At3g02170	Q9S823		Gh_A05G0559	B	AT2G42280	Q9C690		Gh_D01G0464	C	AT1G58602	P0DI18
	Gh_A03G1114	A	At1g67560	Q9CAG3		Gh_A05G0980	B	AT3G20240	Q9LJX5		Gh_D01G0465	C	AT1G58602	Q9SX38
	Gh_A11G2239	A	At5g28490	Q6NNI3		Gh_A05G0989	B	AT1G78950	Q8W3Z1		Gh_A09G2301	C	AT1G29690	Q9C7N2
	Gh_A08G0296	A	At3g08770	Q9LDB4		Gh_A11G3238	B	AT5G17700	Q9LYT3		Gh_A10G1182	C	AT1G14780	Q8L612
	Gh_D10G2105	A	AT1G48850	P57720		Gh_D10G2452	B	AT1G07200	Q8XZR0		Gh_A12G0409	C	AT4G24290	Q9STW5
	Gh_D10G0142	A	AT1G61860	Q9FE20		Gh_D13G1180	B	AT1G09250	O80482		Gh_A12G1490	C	AT1G14780	Q9C7N2
	Gh_D08G2116	A	AT1G08010	Q6DBP8		Gh_D05G0688	B	AT2G42280	Q9C690		Gh_A13G0251	C	AT1G14780	Q8L612
	Gh_D02G0478	A	AT2G44800	O04274		Gh_D10G2568	B	AT1G67890	Q9FPR3		Gh_D01G1803	C	AT4G24290	Q9STW5
	Gh_Sca047542G01	A	AT2G46690	P33079		Gh_D11G3344	B	AT5G12250	Q43594		Gh_D01G1804	C	AT4G24290	Q9STW5
	Gh_D04G1661	A	AT4G35160	Q9LEL5		Gh_D11G3392	B	AT1G35710	C0LGN2		Gh_D02G0051	C	AT1G29690	Q9C7N2
	Gh_D05G0076	A	AT2G24120	O24600		Gh_D11G3490	B	AT1G66680	Q5JPI9		Gh_D02G0191	C	AT1G14780	Q8L612
	Gh_D04G1663	A	AT4G35160	Q9LEL6		Gh_D08G0646	B	AT1G06150	Q58G01		Gh_D02G1361	C	AT1G14780	Q8L612
	Gh_A03G1814	A	AT4G35070	Q96CA5		Gh_D12G2716	B	AT5G24470	Q6LA42		Gh_D02G1495	C	AT4G24290	Q9STW5
	Gh_D06G0311	A	AT5G63930	Q8VZG8		Gh_D13G2254	B	AT1G09200	Q76MV0		Gh_D04G0361	C	AT4G24290	Q9STW5
	Gh_D09G0029	A	AT1G07650	C0LGE0		Gh_D13G2182	B	AT4G29920	P42730		Gh_D04G0891	C	AT1G29690	Q9C7N2
	Gh_D07G1946	A	AT5G47650	Q94B74		Gh_A02G0164	B	AT3G07340	Q9SRT2		Gh_D05G1455	C	AT1G29690	Q9C7N2
	Gh_D11G1674	A	AT5G38360	O34705		Gh_D13G2050	B	AT5G20540	Q8GZ92		Gh_D06G0861	C	AT1G14780	Q8L612
	Gh_A12G1524	A	AT2G02860	O80605		Gh_D13G1999	B	AT4G32690	O31607		Gh_D06G2165	C	AT1G28380	Q9SGN6
	Gh_A02G0703	A	AT1G21450	Q9SDQ3		Gh_D13G1900	B	AT1G09380	Q8GXB4		Gh_D09G2049	C	AT1G29690	Q9C7N2
	Gh_D05G0570	A	AT5G11160	Q42563		Gh_D13G1850	B	AT3G05150	Q0WQ63		Gh_D09G2427	C	AT1G14780	Q8L612
	Gh_D03G1344	A	AT3G20230	Q5P316		Gh_D13G1652	B	AT2G36750	Q9ZQ99		Gh_D10G1317	C	AT1G14780	Q8L612
	Gh_D02G1976	A	AT5G44370	Q9FKV1		Gh_D13G1332	B	AT1G11950	Q7LBC6		Gh_D12G0404	C	AT4G24290	Q9STW5
	Gh_D05G3808	A	AT1G22020	Q9LM59		Gh_D13G1152	B	AT1G09155	O80494		Gh_D13G0268	C	AT1G14780	Q8L612
	Gh_A02G1500	A	At4g36950	Q6K1M3		Gh_D09G1715	B	AT5G52510	Q9FYR7		Gh_Sca130233G01	C	AT1G14780	Q8L612
	Gh_A10G1087	A	At2g02240	Q3E6P4		Gh_D13G0361	B	AT3G18990	Q9XIB5		Gh_Sca140927G01	C	AT1G29690	Q9C7N2
	Gh_A05G1997	A	At4g08500	Q39008		Gh_D13G0211	B	AT3G55120	A2IBF8		Gh_D05G3209	C	AT1G72350	Q9FPN7
	Gh_A12G2448	A	At1g73500	Q9FX43		Gh_D12G2828	B	AT1G49960	P93039		Gh_D10G0492	C	AT1G72350	Q9FKK2
	Gh_A01G2102	A	At1g24020	Q93VR4		Gh_D12G2738	B	AT1G64150	Q94AX5		Gh_D11G1795	C	AT5G55690	Q9ATE5
	Gh_A02G1587	A	At3g50870	Q8LC79		Gh_D12G2642	B	AT1G75290	Q84V83		Gh_A05G0215	C	AT5G56840	Q2V9B0
	Gh_A01G0908	A	At1g19850	P93024		Gh_D12G2588	B	AT1G17950	Q9FDW1		Gh_A06G0628	C	AT5G56840	Q2V9B0
	Gh_A10G0097	A	At4g22270	Q94AL2		Gh_D12G2437	B	AT3G48950	A7PZL3		Gh_A08G1057	C	AT2G47210	O14308
	Gh_A07G2135	A	At3g26980	Q9LSD8		Gh_D12G2352	B	AT4G24140	P23106		Gh_A08G1514	C	AT5G47390	Q2V9B0
	Gh_A03G1418	A	At3g23250	Q9LTC4		Gh_D12G2036	B	AT2G45550	Q8VWZ7		Gh_A09G2211	C	AT5G61620	Q2V9B0
	Gh_A12G1309	A	At3g27810	Q9LK95		Gh_D12G2009	B	AT4G19170	O49675		Gh_A11G2875	C	AT1G70000	Q2V9B0
	Gh_A07G1126	A	At5g12870	Q9LXV2		Gh_D12G1944	B	AT5G07440	Q38946		Gh_A12G1550	C	AT1G25550	Q9LTH4
	Gh_A08G1086	A	At4g01550	Q9M126		Gh_D12G1686	B	AT1G75290	Q84V83		Gh_A12G1781	C	AT5G61620	Q8S9H7
	Gh_A11G0524	A	At5g09330	Q9FY82		Gh_D12G1577	B	AT1G68850	Q96519		Gh_A12G1963	C	AT5G47390	Q2V9B0
	Gh_Sca101169G01	A	At5g11670	Q9LYG3		Gh_D12G1552	B	AT1G10850	Q84MA9		Gh_A01G0440	C	AT5G53950	O04017
	Gh_A01G0280	A	At3g14440	Q9LRR7		Gh_D12G1404	B	AT3G14610	Q05047		Gh_A01G0806	C	AT1G79580	Q9MA17
	Gh_A05G0337	A	At5g11790	Q9ASU8		Gh_D12G1390	B	AT2G14830	Q54I39		Gh_A01G0819	C	AT1G76420	Q9S851
	Gh_A02G0769	A	At1g77760	P11832		Gh_D12G1378	B	AT4G25780	Q40374		Gh_A01G2064	C	AT4G27410	Q93VY3
	Gh_A13G2175	A	At3g03520	Q9SRQ6		Gh_D12G1268	B	AT1G02640	Q94KD8		Gh_A02G0749	C	AT1G01720	Q39013
	Gh_A05G1350	A	At1g28380	Q9SGN6		Gh_D12G1122	B	AT3G61680	P19515		Gh_A02G0977	C	AT2G46770	Q84WP6
	Gh_A03G0067	A	At5g47240	Q8L7W2		Gh_D12G1051	B	AT2G45760	Q58FX0		Gh_A03G0874	C	AT1G26870	Q9ZVH0
	Gh_D07G1955	A	AT4G02080	P52885		Gh_D12G0950	B	AT2G44990	Q7XJM2		Gh_A04G0414	C	AT3G12910	Q9SK55
	Gh_A05G0221	A	At4g29720	Q9SU79		Gh_D12G0919	B	AT5G65090	Q9LR47		Gh_A04G1303	C	AT4G27410	Q93VY3
	Gh_A05G1092	A	At3g16500	Q8LAL2		Gh_D12G0873	B	AT5G03610	Q9LZS7		Gh_A05G1526	C	AT1G76420	Q9S851
	Gh_A13G1171	A	At3g20500	Q9LJU7		Gh_D10G2035	B	AT1G01800	Q9M2E2		Gh_A05G1766	C	AT1G76420	Q9S851
	Gh_A08G1084	A	At5g63140	Q9FMK9		Gh_D10G1954	B	AT3G12260	Q9LHI0		Gh_A06G1226	C	AT3G12910	Q9SK55
	Gh_A05G2647	A	At1g18650	Q9FZ86		Gh_D10G1953	B	AT2G38730	O43447		Gh_A02G0098	C	AT4G27190	Q9T048
	Gh_A11G0919	A	At1g01090	O24457		Gh_D10G1871	B	AT3G10960	Q9SRK7		Gh_A03G0110	C	AT3G14470	Q7XBQ9
	Gh_A09G1999	A	At1g04520	Q6NM73		Gh_A09G1836	B	AT5G24620	Q9P2Y5		Gh_A03G0112	C	AT3G14470	Q7XBQ9
	Gh_A02G1140	A	At1g59870	Q9XIE2		Gh_D10G1730	B	AT3G16800	Q9LRZ4		Gh_A04G0021	C	AT3G14470	Q9LRR4
	Gh_A01G0363	A	At1g73080	Q9SSL9		Gh_D10G1709	B	AT4G15920	Q84WN3		Gh_A04G0145	C	AT3G14470	Q9LRR4
	Gh_A03G0838	A	At1g70370	P92990		Gh_A08G0771	B	AT4G30320	Q40374		Gh_A04G0146	C	AT3G14470	Q9LRR4
	Gh_D02G1013	A	At1g76430	Q9S735		Gh_D10G1519	B	AT5G19040	Q94ID2		Gh_A04G0183	C	AT4G27220	O81825
	Gh_A01G1843	A	At2g37170	P43287		Gh_Sca172355G01	B	At5g17330	Q42521		Gh_A04G0188	C	AT4G27220	O81825
	Gh_A11G0263	A	At1g32440	Q93Z53		Gh_Sca166495G01	B	At1g23205	O49297		Gh_A04G0234	C	AT4G27220	Q9FLB4
	Gh_A08G0570	A	At1g06800	Q941F1		Gh_Sca153195G01	B	At1g48860	Q9FVP6		Gh_A04G0269	C	AT4G26090	O64973
	Gh_A09G2493	A	At1g80110	Q949S5		Gh_Sca057285G01	B	At5g39610	Q9FKA0		Gh_A04G0271	C	AT3G07040	Q9XIF0
	Gh_A13G2194	A	At3g11397	Q8W115		Gh_Sca039018G01	B	At5g56030	P55737		Gh_A04G0284	C	AT4G27220	O81825
	Gh_A02G1125	A	At3g13720	Q9LIC6		Gh_Sca023337G01	B	At5g06043	Q2V397		Gh_A04G0287	C	AT4G27220	O81825
	Gh_A03G0199	A	At5g05340	Q9FLC0		Gh_Sca006612G01	B	At1g55560	Q9SMW3		Gh_A04G0288	C	AT4G27190	Q9T048
	Gh_A11G1922	A	At5g65870	Q9FEB4		Gh_D13G1384	B	At3g18590	Q9LII0		Gh_A04G0290	C	AT4G27190	Q9T048
	Gh_A03G0410	A	At3g54140	Q9M390		Gh_D13G1136	B	At5g28540	Q9LKR3		Gh_A04G0309	C	AT4G27220	Q8L3R3
	Gh_A10G1823	A	At3g54850	Q8VZ40		Gh_D13G0558	B	At1g53650	Q9C8M0		Gh_A04G0315	C	AT4G27190	Q9T048
	Gh_D07G0317	A	AT4G31800	Q9C5T4		Gh_D11G1103	B	At4g01700	Q9ZSI6		Gh_A04G0335	C	AT3G14470	Q9LRR4
	Gh_D04G1975	A	AT1G12910	Q9LPV9		Gh_D11G0439	B	At3g02880	Q9M8T0		Gh_A11G2286	C	AT3G04720	P02877
	Gh_A13G0929	A	AT1G09250	O80482		Gh_D10G0627	B	At3g16340	Q94A18		Gh_A13G1465	C	AT3G04720	P32045
	Gh_A11G0290	A	AT5G61430	Q9FLJ2		Gh_D09G2356	B	At1g52890	Q9C932		Gh_A13G1467	C	AT3G04720	P29063
	Gh_D05G0507	A	AT5G25610	Q08298		Gh_D09G0242	B	At1g23290	Q9LR33		Gh_D11G2592	C	AT3G04720	P09762
	Gh_D05G2356	A	AT5G09360	Q6Z8L2		Gh_D09G0216	B	At5g20830	P49040		Gh_D11G2595	C	AT3G04720	P02877
	Gh_D10G2119	A	AT1G24180	Q8H1Y0		Gh_D08G2729	B	At1g02810	Q9SRX4		Gh_D13G1816	C	AT3G04720	P29063
	Gh_D05G0508	A	AT5G25610	Q08298		Gh_D08G1501	B	At4g21680	Q8GXN2		Gh_D13G1817	C	AT3G04720	P32045
	Gh_D11G2895	A	AT1G70080	Q43714		Gh_D08G0406	B	At5g18950	Q8GYM2		Gh_Sca199831G01	C	AT3G04720	P29063
	Gh_D08G0252	A	AT1G11430	Q38732		Gh_D08G0031	B	At3g09500	Q9SF53		Gh_A01G0372	C	AT1G78780	P16273
	Gh_D02G1924	A	AT3G19950	P0CH30		Gh_D07G1986	B	At3g07480	Q9SRR8		Gh_A01G0373	C	AT1G78780	P16273
	Gh_A03G0840	A	At1g13260	Q9ZWM9		Gh_D07G0845	B	At1g04990	Q94AD9		Gh_A02G0679	C	AT1G78780	P16273
	Gh_A04G1481	A	At2g21620	Q94II5		Gh_D07G0843	B	At3g06410	Q9SQU4		Gh_D01G2329	C	AT1G78780	P16273
	Gh_A09G0542	A	At2g33380	O22788		Gh_D06G1960	B	At1g51660	O80397		Gh_D12G1744	C	AT1G06580	Q9CA58
	Gh_A09G1441	A	At5g59550	Q9LTH6		Gh_D06G0845	B	At3g43920	Q9LXW7		Gh_D12G1745	C	AT3G02330	Q9CA56
	Gh_D05G3182	A	At2g01150	Q9ZU51		Gh_D05G3498	B	At2g44230	O64858		Gh_D12G1765	C	AT1G18485	Q9CA73
	Gh_A09G0766	A	At5g10380	Q9LX93		Gh_D05G3160	B	At2g18020	P46286		Gh_D12G1766	C	AT3G09040	Q9FJY7
	Gh_A05G0253	A	At2g05940	Q9ZUF4		Gh_D05G2932	B	At2g02955	Q5XVF0		Gh_D12G1918	C	AT4G13650	Q9FI49
	Gh_D02G0235	A	At3g05660	Q9M9X1		Gh_D05G2087	B	At1g09930	O04514		Gh_D12G1992	C	AT1G63330	Q940A6
	Gh_D10G2378	A	At5g27060	Q9S9U3		Gh_D05G1055	B	At1g30570	Q9SA72		Gh_D12G2004	C	AT3G02330	O49680
	Gh_A05G0407	A	At2g25180	P62598		Gh_D05G0656	B	At5g61260	Q9FLK7		Gh_D12G2102	C	AT1G11290	P0C7R0
	Gh_A05G0796	A	At2g29125	Q8L7D0		Gh_D04G1385	B	At1g02900	Q9SRY3		Gh_D12G2395	C	AT3G09040	Q9SIT7
	Gh_A10G1983	A	At2g39705	Q8S8S3		Gh_D04G1089	B	At3g53430	Q9LFH5		Gh_D12G2423	C	AT4G13650	Q5G1T1
	Gh_D02G2217	A	At5g18020	Q9FJG0		Gh_D04G1026	B	At1g03910	Q9ZWB1		Gh_D12G2728	C	AT4G13650	O23337
	Gh_A05G1507	A	At4g17230	Q9M0M5		Gh_D03G1737	B	At1g21540	Q9LPK6		Gh_A03G0502	C	AT3G14300	P17407
	Gh_A01G0795	A	At1g50420	Q9LPR8		Gh_D03G1509	B	At4g22690	O49650		Gh_A05G0272	C	AT3G14300	Q43111
	Gh_D13G2291	A	At2g26740	Q42566		Gh_D03G1381	B	At5g58400	Q9LVL1		Gh_A05G0273	C	AT3G14300	Q7Y201
	Gh_A05G1951	A	At1g71830	Q94AG2		Gh_D03G1195	B	At2g28950	Q38865		Gh_A05G1179	C	AT3G14300	Q43111
	Gh_A05G3108	A	At5g40390	Q9FND9		Gh_D02G2383	B	At4g20050	O49432		Gh_A06G1253	C	AT3G14300	Q43111
	Gh_A02G0436	A	At4g13520	Q9T0H2		Gh_D01G2221	B	At3g11170	P46310		Gh_A08G1068	C	AT3G14300	Q8GX86
	Gh_A08G2266	A	At5g20280	Q94BT0		Gh_A13G2280	B	At1g26220	Q9C666		Gh_A09G1742	C	AT3G14300	P17407
	Gh_D11G3016	A	At1g09070	O04023		Gh_A13G2247	B	At5g17630	Q9LF61		Gh_A11G0275	C	AT3G14300	Q43111
	Gh_A03G1331	A	At3g02040	Q9SGA2		Gh_A13G1862	B	At5g12970	Q9LXU2		Gh_A01G1437	C	AT1G29500	P33083
	Gh_A02G1246	A	At5g07010	Q8L5A7		Gh_A13G1619	B	At4g30950	P46312		Gh_A01G1438	C	AT1G29510	P33080
	Gh_A13G0932	A	At1g56580	Q9FXB0		Gh_A13G1472	B	At5g06370	Q93V51		Gh_A03G1765	C	AT1G19840	P32295
	Gh_D12G1898	A	At5g50800	Q9FGQ2		Gh_A13G1225	B	At1g03530	Q9LR70		Gh_A03G1766	C	AT4G34760	P33081
	Gh_A01G1117	A	At3g11820	Q9ZSD4		Gh_A13G1030	B	At5g13010	Q9LXT8		Gh_A03G1767	C	AT4G38840	P33081
	Gh_A07G0574	A	At3g47620	Q93Z00		Gh_A13G0947	B	At3g02730	Q9XFH8		Gh_A03G1768	C	AT4G38840	P33081
	Gh_A11G0322	A	At2g23810	Q8S8Q6		Gh_A13G0946	B	At5g26731	Q94EW8		Gh_A03G1769	C	AT4G38840	P33081
	Gh_A01G0505	A	At5g54380	Q9LK35		Gh_A13G0820	B	At2g34970	O64760		Gh_A03G1770	C	AT4G38840	P33081
	Gh_A05G0410	A	At5g58070	Q9FGT8		Gh_A13G0782	B	At1g05190	O23049		Gh_A03G1771	C	AT4G38840	P33081
	Gh_A11G2440	A	At3g05580	Q9M9W3		Gh_A13G0636	B	At1g14360	Q9M9S6		Gh_A03G1774	C	AT4G38840	P33081
	Gh_A08G0070	A	At5g21990	B7ZWR6		Gh_A13G0509	B	At1g65730	Q9SHY2		Gh_A03G1775	C	AT4G38840	P33081
	Gh_A08G1677	A	At3g54640	Q42529		Gh_A13G0458	B	At3g25860	Q9SQI8		Gh_A03G1776	C	AT4G38840	P32295
	Gh_A05G1935	A	At1g78240	Q9C9Q8		Gh_A13G0456	B	At1g07040	Q9LMJ7		Gh_A03G1777	C	AT4G38840	P33080
	Gh_A07G1961	A	At4g14960	P29511		Gh_A13G0409	B	At3g18850	Q9LHN4		Gh_A03G1778	C	AT4G38840	P33081
	Gh_A06G1658	A	At5g54060	Q9LVW3		Gh_A13G0306	B	At1g71190	Q9C989		Gh_A03G1779	C	AT4G38840	P32295
	Gh_A03G0431	A	At2g29730	O82383		Gh_A13G0285	B	At1g19790	Q9FXH7		Gh_A03G1780	C	AT4G38840	P33081
	Gh_D04G1584	A	At4g34138	Q8VZE9		Gh_A13G0197	B	At3g55120	P41088		Gh_A03G1781	C	AT4G38840	P33081
	Gh_A02G1341	A	At5g17050	Q9LFJ8		Gh_A13G0041	B	At2g40475	Q8RYE6		Gh_A03G1782	C	AT4G34800	P33081
	Gh_A02G0842	A	At4g24220	Q9STX2		Gh_A13G0011	B	At5g04040	Q9LZA6		Gh_A03G1783	C	AT4G34770	P32295
	Gh_A03G0755	A	At3g52850	P93026		Gh_A12G2635	B	At1g18880	Q9M9V7		Gh_A03G1784	C	AT4G34770	P32295
	Gh_A07G0996	A	At1g08290	Q9SGD1		Gh_A12G2493	B	At3g22370	Q39219		Gh_A03G1785	C	AT2G21210	P33080
	Gh_A12G0126	A	At2g13820	Q9ZQI8		Gh_A12G2419	B	At3g18370	Q93ZM0		Gh_A03G1786	C	AT4G34770	P33080
	Gh_A11G2213	A	At3g50950	Q38834		Gh_A12G2418	B	At3g18390	Q9LS51		Gh_A03G1787	C	AT2G21210	P33080
	Gh_D08G1467	A	AT4G01370	Q39024		Gh_A12G2375	B	At5g62180	Q9LVB8		Gh_A03G1788	C	AT2G21210	P33080
	Gh_D08G1440	A	AT4G00720	Q96287		Gh_A12G2354	B	At4g25500	P92965		Gh_A03G1834	C	AT1G29500	P33083
	Gh_D07G1312	A	AT1G27680	P55230		Gh_A12G2261	B	At5g52990	Q9LVV3		Gh_A03G1835	C	AT1G29420	P33083
	Gh_D05G0202	A	AT3G09040	Q9FM64		Gh_A12G2089	B	At5g22260	Q9FMS5		Gh_A01G1296	C	AT1G24510	O04450
	Gh_A12G2183	A	AT1G32900	O82627		Gh_A12G1852	B	At5g45490	Q9FHI7		Gh_A05G2166	C	AT5G20890	Q4R6F8
	Gh_A08G2210	A	AT3G43860	Q8VYG3		Gh_A12G1845	B	At5g45410	Q9FHJ5		Gh_A05G2706	C	AT1G24510	O04450
	Gh_A08G2199	A	AT1G19180	Q9LMA8		Gh_A12G1844	B	At5g45400	Q9FHJ6		Gh_A08G2475	C	AT3G13470	P08927
	Gh_A03G1024	A	AT1G75080	Q8S307		Gh_A12G1822	B	At1g31490	Q9C564		Gh_A09G1582	C	AT3G18190	Q9NB32
	Gh_A01G0164	A	AT1G54350	Q6NLC1		Gh_A12G1540	B	At1g25490	Q38845		Gh_A10G1200	C	AT5G56500	P21241
	Gh_A03G0252	A	AT5G60790	Q9FJH6		Gh_A12G1200	B	At4g02460	Q941I6		Gh_A10G2264	C	AT5G26360	Q3T0K2
	Gh_A05G3149	A	AT3G28345	Q9LHD1		Gh_A12G1169	B	At1g02730	Q9SRW9		Gh_A11G0047	C	AT3G18190	Q9NB32
	Gh_A05G3331	A	AT4G33460	Q8H1R4		Gh_A12G0984	B	At3g61580	Q9ZRP7		Gh_A11G1763	C	AT5G56500	Q43831
	Gh_A07G1987	A	AT3G28345	Q9LHD1		Gh_A12G0939	B	At1g01900	Q84WS0		Gh_A11G2346	C	AT3G03960	Q552J0
	Gh_A07G1988	A	AT3G28345	Q9LHD1		Gh_A12G0700	B	At5g67460	Q9FJX7		Gh_A12G2646	C	AT3G02100	Q9SGA8
	Gh_A13G2016	A	AT5G60740	Q9FF46		Gh_A12G0681	B	At2g23200	O22187		Gh_A12G2647	C	AT3G02100	Q9SGA8
	Gh_A13G2027	A	AT5G60790	Q9FJH6		Gh_A12G0517	B	At5g37790	Q8LGB4		Gh_A13G0134	C	AT2G40190	Q9XEE9
	Gh_D01G0211	A	AT1G54350	Q6NLC1		Gh_A12G0450	B	At4g20060	O49433		Gh_A13G0172	C	AT5G49690	Q9LTA3
	Gh_A06G0051	A	AT5G42560	Q8LE10		Gh_A12G0440	B	At5g44800	O48579		Gh_A13G0173	C	AT5G49690	Q9LTA3
	Gh_D05G1784	A	AT5G42560	Q8LE10		Gh_A12G0382	B	At4g39010	Q93YQ7		Gh_A13G0174	C	AT5G49690	Q9LTA3
	Gh_D06G0007	A	AT5G42560	Q8LE10		Gh_A12G0337	B	At2g16910	Q9ZVX2		Gh_A13G0175	C	AT5G49690	Q9LTA3
	Gh_A09G0970	A	AT2G27150	Q7G9P4		Gh_A12G0237	B	At2g15890	Q9XIM0		Gh_A13G0176	C	AT2G22590	Q9LTA3
	Gh_D05G0771	A	AT2G27150	Q7G191		Gh_A12G0206	B	At1g49740	Q9FXA0		Gh_A13G1348	C	AT2G36780	Q9ZQ96
	Gh_A07G0098	A	AT2G19590	Q9ZUN4		Gh_A12G0014	B	At3g62390	Q9LZQ1		Gh_A13G1349	C	AT2G36780	Q9ZQ99
	Gh_D07G0107	A	AT2G19590	Q9ZUN4		Gh_A11G3181	B	At5g52860	Q9FLX5		Gh_A08G0079	C	AT2G28520	Q8RWZ7
	Gh_A11G0831	A	AT3G61510	Q07262		Gh_A11G3137	B	At5g10480	Q8VZB2		Gh_A09G0980	C	AT2G28520	Q8RWZ7
	Gh_A12G0959	A	AT3G61510	Q07262		Gh_A11G3116	B	At3g07860	Q84WS8		Gh_D08G0120	C	AT2G28520	Q8RWZ7
	Gh_D11G0974	A	AT3G61510	Q07262		Gh_A11G2993	B	At1g32360	Q9LQM3		Gh_D09G1002	C	AT2G28520	Q8RWZ7
	Gh_A03G1674	A	AT3G19184	Q10QS9		Gh_A11G2842	B	At3g11600	Q9SRN4		Gh_Sca119973G01	C	AT2G21410	Q9SJT7
	Gh_A03G1696	A	AT3G18990	Q8L3W1		Gh_A11G2743	B	At5g05140	Q9FHK9		Gh_A01G0039	C	AT4G39080	Q8W4S4
	Gh_A03G1904	A	AT1G01030	Q53QI0		Gh_A11G2736	B	At2g41020	Q67ZZ1		Gh_A01G0920	C	AT4G39080	Q8W4S4
	Gh_A04G1385	A	AT5G06250	Q9FNI3		Gh_A11G2723	B	At1g65620	O04479		Gh_A13G0287	C	AT4G39080	Q8W4S4
	Gh_A04G1445	A	AT3G18990	Q8L3W1		Gh_A11G2493	B	At5g26600	Q3E6S9		Gh_D01G0039	C	AT4G39080	Q8W4S4
	Gh_A04G1446	A	AT3G18990	Q8L3W1		Gh_A11G2406	B	At1g09010	Q75W54		Gh_D01G0962	C	AT4G39080	Q8W4S4
	Gh_A05G1361	A	AT1G28300	Q1PFR7		Gh_A11G2372	B	At1g09570	P14712		Gh_D13G0306	C	AT4G39080	Q8W4S4
	Gh_A05G3791	A	AT4G33280	Q8RYD1		Gh_A11G2320	B	At3g57620	Q9SVX6		Gh_A02G0158	C	AT1G16260	Q9M092
	Gh_A06G0565	A	AT4G03170	Q9ZR14		Gh_A11G2227	B	At5g28910	Q6ICX5		Gh_A02G0159	C	AT1G69730	Q9S9M5
	Gh_A07G1220	A	AT2G46870	O82799		Gh_A11G2219	B	At1g14440	Q9M9S0		Gh_A02G0161	C	AT1G79670	Q8RY17
	Gh_A07G2123	A	AT3G26790	Q9LW31		Gh_A11G2058	B	At5g17900	Q9FKN6		Gh_A09G0165	C	AT1G19390	Q9LN59
	Gh_A07G2239	A	AT3G24650	Q01593		Gh_A11G1883	B	At5g09590	Q9LDZ0		Gh_A09G0166	C	AT1G69730	Q9C9L5
	Gh_A08G0953	A	AT2G46870	O82799		Gh_A11G1882	B	At2g37360	Q9ZUT0		Gh_A09G0173	C	AT1G69730	Q9C9L5
	Gh_A08G1974	A	AT3G18990	Q8L3W1		Gh_A11G1826	B	At2g22125	Q0WUD1		Gh_A09G0174	C	AT1G19390	Q9S9M5
	Gh_A09G0695	A	AT1G28300	Q1PFR7		Gh_A11G1738	B	At3g50820	Q9S841		Gh_A09G0176	C	AT1G69730	Q9C9L5
	Gh_A09G1326	A	AT5G06250	Q8GYJ2		Gh_A11G1723	B	At4g36790	O23203		Gh_A06G2118	C	AT4G31550	Q9SV15
	Gh_A10G0840	A	AT3G18990	Q2QMT6		Gh_A11G1220	B	At1g04030	Q9ZWC3		Gh_D05G0648	C	AT4G31550	Q9SV15
	Gh_A05G0863	A	AT1G07890	Q10N21		Gh_A11G1122	B	At1g03170	Q8GXU9		Gh_A05G3887	C	AT1G30650	O64747
	Gh_A08G1744	A	AT1G07890	Q9FE01		Gh_A11G1041	B	At2g47600	O22252		Gh_A10G0054	C	AT1G30650	Q9SA80
	Gh_A08G1746	A	AT1G07890	Q9FE01		Gh_A11G0922	B	At3g61950	Q700E4		Gh_D10G0061	C	AT1G30650	Q9SA80
	Gh_A13G2003	A	AT1G07890	Q05431		Gh_A11G0809	B	At3g61440	Q9S757		Gh_A07G0017	C	AT2G24570	Q9SV15
	Gh_D05G3875	A	AT1G07890	Q9FE01		Gh_A11G0807	B	At4g29910	Q6EWX0		Gh_A10G0753	C	AT5G56270	Q93WU9
	Gh_D08G2093	A	AT1G07890	Q9FE01		Gh_A11G0706	B	At1g27370	Q8S9L0		Gh_A11G1391	C	AT5G56270	Q9SI37
	Gh_D08G2094	A	AT1G07890	P48534		Gh_A11G0639	B	At5g54100	Q9LVW0		Gh_D03G1371	C	AT5G56270	Q8S8P5
	Gh_D13G2402	A	AT1G07890	Q05431		Gh_A11G0637	B	At3g29200	P42738		Gh_D07G1672	C	AT5G56270	Q9SI37
	Gh_A09G1945	A	AT5G43700	O24542		Gh_A11G0324	B	At5g23100	Q9FN45		Gh_D07G1384	C	AT2G46400	Q9SKD9
	Gh_A09G1946	A	AT5G43700	O24542		Gh_A11G0293	B	At5g55670	Q9FM71		Gh_D11G1011	C	AT2G46400	Q9SKD9
	Gh_A10G1020	A	AT5G43700	P33077		Gh_A11G0245	B	At2g45040	Q8GWW6		Gh_A04G0709	C	AT5G43290	Q9FHR7
	Gh_A11G2242	A	AT5G43700	O24542		Gh_A11G0087	B	At5g52160	Q9LTK4		Gh_D04G1177	C	AT5G43290	Q9FHR7
	Gh_A13G1490	A	AT5G43700	P32294		Gh_A10G2306	B	At5g16370	Q9FFE6		Gh_A06G2115	C	AT5G26170	Q8VWQ5
	Gh_D07G2124	A	AT5G43700	O24542		Gh_A10G2274	B	At5g18660	Q1H537		Gh_A05G2091	C	AT5G64810	Q8VWQ5
	Gh_D08G0665	A	AT5G43700	O24542		Gh_A10G2066	B	At1g07310	Q9LNV0		Gh_A02G1488	C	AT4G24240	O22176
	Gh_D09G2152	A	AT5G43700	O24542		Gh_A10G1928	B	At5g13670	Q9FNA5		Gh_A05G1774	C	AT4G24240	Q9STX0
	Gh_D10G1512	A	AT5G43700	P33077		Gh_A10G1924	B	At1g73260	Q8RXD5		Gh_A05G2237	C	AT4G24240	Q9STX0
	Gh_D11G2553	A	AT5G43700	O24542		Gh_A10G1885	B	At3g22480	Q9LJ98		Gh_A06G0179	C	AT4G24240	Q9STX0
	Gh_D13G1819	A	AT1G04240	P32294		Gh_A10G1843	B	At3g54820	Q9SV31		Gh_A11G1801	C	AT4G24240	O22176
	Gh_A03G1052	A	AT1G23080	Q8RWZ6		Gh_A10G1822	B	At2g39140	Q8L960		Gh_D03G0226	C	AT4G24240	O22176
	Gh_A03G1053	A	AT1G70940	Q9S7Z8		Gh_A10G1683	B	At1g21230	Q9LMN7		Gh_D05G1968	C	AT4G24240	Q9STX0
	Gh_A03G1054	A	AT5G57090	P0C0X5		Gh_A10G1588	B	At2g40760	Q1JPN0		Gh_D05G2499	C	AT4G24240	Q9STX0
	Gh_A03G1069	A	AT1G71090	O14197		Gh_A10G1371	B	At2g42690	Q9SJI7		Gh_D06G0175	C	AT4G24240	Q9STX0
	Gh_A05G0014	A	AT5G57090	Q9LU77		Gh_A10G1369	B	At2g42570	Q9SIN2		Gh_D11G1963	C	AT4G24240	O22176
	Gh_A05G2488	A	AT1G76520	P14802		Gh_A10G1030	B	At5g18980	Q93ZV0		Gh_Sca080572G01	C	AT4G24240	Q9STX0
	Gh_A05G1896	A	AT5G49980	Q9LTX2		Gh_A10G0850	B	At2g18510	Q9ZU66		Gh_A01G0581	C	AT5G54770	O23787
	Gh_A06G1896	A	AT5G49980	Q9LTX2		Gh_A10G0802	B	At5g10050	Q147P9		Gh_A01G0598	C	AT3G47860	P51910
	Gh_D05G2130	A	AT5G49980	Q9LTX2		Gh_A10G0770	B	At4g39660	Q940M2		Gh_A10G0582	C	ATCG00130	Q2L8Z3
	Gh_D06G0276	A	AT5G49980	Q9LTX2		Gh_A10G0765	B	At5g10180	O04722		Gh_D05G2782	C	ATCG00130	Q2L8Z3
	Gh_Sca040406G01	A	AT5G49980	Q9LTX2		Gh_A10G0735	B	At5g09760	Q9LXD9		Gh_D07G0290	C	AT4G32260	P31853
	Gh_A10G1402	A	AT1G59750	Q8L7G0		Gh_A10G0705	B	At1g80440	Q9M8L2		Gh_D10G2534	C	ATCG00130	Q2L8Z3
	Gh_D10G0803	A	AT1G59750	Q8L7G0		Gh_A10G0649	B	At3g15920	Q9LSB9		Gh_Sca078114G01	C	ATCG00130	Q2L8Z3
	Gh_A03G0274	A	AT2G28350	Q653H7		Gh_A10G0599	B	At2g03200	Q84M99		Gh_Sca102881G01	C	AT4G32260	P31853
	Gh_A05G0895	A	AT2G28350	Q653H7		Gh_A10G0486	B	At3g13990	Q8L7T4		Gh_A09G1081	C	AT2G41140	O80673
	Gh_A05G0896	A	AT2G28350	Q9SKN5		Gh_A10G0066	B	At5g44400	Q9FKU8		Gh_A08G0902	C	AT2G43950	Q4LDF9
	Gh_D03G1293	A	AT2G28350	Q653H7		Gh_A09G2532	B	At5g41120	Q8VYR6		Gh_A11G0135	C	AT2G43950	O80565
	Gh_D05G0978	A	AT2G28350	Q653H7		Gh_A09G2501	B	At5g51750	Q9FLI4		Gh_A12G2245	C	AT2G43950	O80565
	Gh_A07G1254	A	AT2G46530	Q9C5W9		Gh_A09G2441	B	At2g37940	Q9SH93		Gh_D08G1103	C	AT2G43950	Q4LDF9
	Gh_A11G0886	A	AT2G46530	Q9C5W9		Gh_A09G2381	B	At3g17810	Q9LVI9		Gh_D11G0149	C	AT2G43950	O80565
	Gh_A12G1016	A	AT2G46530	Q9ZPY6		Gh_A09G2313	B	At3g59530	Q9M1B4		Gh_D12G2393	C	AT2G43950	O80565
	Gh_D07G1364	A	AT2G46530	Q9C5W9		Gh_A09G2254	B	At5g26340	Q94AZ2		Gh_A05G0713	C	ATCG00330	Q2L904
	Gh_D11G1034	A	AT2G46530	Q9C5W9		Gh_A09G2221	B	At3g23410	Q9LW56		Gh_A13G2225	C	ATCG01120	Q2L954
	Gh_A05G3576	A	AT4G30080	Q653H7		Gh_A09G2154	B	At5g61010	Q9FNR3		Gh_D05G3035	C	ATCG01120	Q2L954
	Gh_A09G1401	A	AT4G30080	Q653H7		Gh_A09G2129	B	At1g47980	Q8LAU8		Gh_D11G3196	C	ATCG01120	Q2L954
	Gh_A10G1836	A	AT4G30080	Q653H7		Gh_A09G2089	B	At3g06850	Q9M7Z1		Gh_Sca080393G01	C	ATCG01120	Q2L954
	Gh_A13G2013	A	AT4G30080	Q653H7		Gh_A09G2025	B	At1g48520	Q9FV81		Gh_A09G0967	C	ATCG00380	Q2L908
	Gh_D04G0030	A	AT4G30080	Q653H7		Gh_A09G1975	B	At1g06650	Q8H1S4		Gh_A09G2470	C	ATCG00380	Q2L908
	Gh_D09G1405	A	AT4G30080	Q653H7		Gh_A09G1923	B	At3g22910	Q9LIK7		Gh_D09G1746	C	ATCG00380	Q2L908
	Gh_D10G2093	A	AT4G30080	Q653H7		Gh_A09G1847	B	At2g31990	Q9SL00		Gh_D13G0645	C	ATCG00380	Q2L908
	Gh_D13G2411	A	AT4G30080	Q653H7		Gh_A09G1741	B	At1g12310	Q94AZ4		Gh_Sca004865G01	C	ATCG00380	Q2L908
	Gh_A05G1991	A	AT1G77850	Q84WU6		Gh_A09G1602	B	At5g51830	Q9FLH8		Gh_Sca005646G05	C	ATCG00380	Q2L908
	Gh_A06G0332	A	AT1G77850	Q84WU6		Gh_A09G1594	B	At1g73885	Q8L713		Gh_Sca010770G01	C	ATCG00380	Q2L908
	Gh_D05G3805	A	AT1G77850	Q84WU6		Gh_A09G1524	B	At5g53190	Q6NQN5		Gh_Sca023453G01	C	ATCG00380	Q2L908
	Gh_D06G0360	A	AT1G77850	Q84WU6		Gh_A09G1312	B	At2g36190	Q8W413		Gh_A04G0623	C	AT3G53460	Q08935
	Gh_Sca120267G01	A	AT1G77850	P92530		Gh_A09G1228	B	At3g56150	O49160		Gh_A07G0488	C	AT3G53460	Q04836
	Gh_D12G1134	A	AT3G61830	Q9C5W9		Gh_A09G1071	B	At1g51350	Q8RWE7		Gh_A09G1400	C	AT3G53460	Q08937
	Gh_A05G3541	A	AT1G19220	Q6Z2W3		Gh_A09G1069	B	At3g20890	Q9LT32		Gh_D03G0965	C	AT3G53460	Q04836
	Gh_A06G0710	A	AT1G19220	Q8RYC8		Gh_A09G1055	B	At1g51460	Q9C8J8		Gh_D04G1081	C	AT3G53460	Q08935
	Gh_A07G2353	A	AT1G19220	Q8RYC8		Gh_A09G0971	B	At1g04580	Q7G191		Gh_D07G0556	C	AT3G53460	Q04836
	Gh_D04G0067	A	AT1G19220	Q6Z2W3		Gh_A09G0952	B	At4g19170	O49675		Gh_A01G1151	C	AT2G36450	Q9SJR0
	Gh_D06G0818	A	AT1G19220	Q8RYC8		Gh_A09G0906	B	At1g06220	Q9LNC5		Gh_A01G0650	C	AT3G20310	Q9LDE4
	Gh_D07G0132	A	AT1G19220	P93022		Gh_A09G0861	B	At1g80600	Q9M8M7		Gh_A01G0119	C	AT2G20880	Q9SKT1
	Gh_A07G0411	A	AT5G62000	Q94JM3		Gh_A09G0822	B	At3g15900	Q9LSC1		Gh_A01G1314	C	AT1G24590	Q9FYK5
	Gh_A08G0656	A	AT5G62000	Q6YVY0		Gh_A09G0580	B	At3g23920	Q9LIR6		Gh_A01G1783	C	AT2G36450	Q9SJR0
	Gh_A11G0358	A	AT5G62000	Q94JM3		Gh_A09G0432	B	At5g51570	Q9FHM7		Gh_A02G0463	C	AT5G18560	Q6J9Q2
	Gh_A11G1082	A	AT5G62000	Q8L7G0		Gh_A09G0357	B	At5g40950	Q9FLN4
	Gh_D07G0476	A	AT5G62000	Q94JM3		Gh_A09G0277	B	At4g39480	Q9SVB0
	Gh_D08G0758	A	AT5G62000	Q6YVY0		Gh_A09G0251	B	At2g17450	O22755
	Gh_D11G0416	A	AT5G62000	Q94JM3		Gh_A09G0233	B	At2g47000	O80725
	Gh_D11G1233	A	AT5G62000	Q8L7G0		Gh_A09G0055	B	At3g58660	Q9LXT5
	Gh_D12G1909	A	AT5G62000	Q94JM3		Gh_A08G2408	B	At5g49330	Q9FJ07
	Gh_A05G3908	A	AT5G60450	Q9ZTX9		Gh_A08G2348	B	At5g17340	Q9FYN3
	Gh_A09G0993	A	AT5G60450	Q9ZTX9		Gh_A08G2342	B	At3g03680	Q9SS68
	Gh_D05G0755	A	AT5G60450	Q9ZTX9		Gh_A08G2286	B	At1g33430	Q9C809
	Gh_D09G1013	A	AT5G60450	Q9ZTX9		Gh_A08G1966	B	At5g17160	Q8L6X8
	Gh_A10G0412	A	AT1G30330	Q6H6V4		Gh_A08G1919	B	At5g16360	Q9FFE7
	Gh_A12G0813	A	AT1G30330	Q6H6V4		Gh_A08G1918	B	At2g05260	Q9SJ35
	Gh_D02G2446	A	AT1G30330	A3B9A0		Gh_A08G1868	B	At3g05330	Q84M91
	Gh_D05G3848	A	AT1G30330	Q6H6V4		Gh_A08G1782	B	At2g28100	Q8GW72
	Gh_D09G0071	A	AT1G30330	Q6H6V4		Gh_A08G1692	B	At2g18760	Q9ZV43
	Gh_D10G0426	A	AT1G30330	Q6H6V4		Gh_A08G1683	B	At2g31240	Q8VZQ8
	Gh_D12G0831	A	AT1G30330	Q6H6V4		Gh_A08G1604	B	At1g12570	Q66GI5
	Gh_Sca162877G01	A	AT1G30330	Q9ZTX8		Gh_A08G1600	B	At2g42010	P93733
	Gh_A09G0074	A	AT5G37020	Q6H6V4		Gh_A08G1476	B	At5g47110	Q6NKS4
	Gh_A12G0483	A	AT5G37020	Q9FGV1		Gh_A08G1475	B	At5g04770	Q9LZ20
	Gh_D07G1785	A	AT5G37020	Q9FGV1		Gh_A08G1391	B	At1g32240	Q9C616
	Gh_D12G0491	A	AT5G37020	Q9FGV1		Gh_A08G1389	B	At1g32220	Q9FVR6
	Gh_A02G0979	A	AT4G23980	Q9XED8		Gh_A08G1334	B	At4g19450	Q8H132
	Gh_A11G0231	A	AT4G23980	Q9XED8		Gh_A08G1315	B	At3g29670	Q9LRQ8
	Gh_D03G0771	A	AT4G23980	Q9XED8		Gh_A08G1286	B	At5g13760	Q8W4H3
	Gh_D11G0245	A	AT4G23980	Q9XED8		Gh_A08G1239	B	At1g02050	O23674
	Gh_A07G2125	A	AT3G26810	Q9LPW7		Gh_A08G1178	B	At2g45970	O80823
	Gh_A11G0586	A	AT3G26810	Q9LW29		Gh_A08G1136	B	At5g52900	Q84JK8
	Gh_D07G2334	A	AT3G26810	Q9LPW7		Gh_A08G1077	B	At3g62030	P34791
	Gh_D11G0671	A	AT3G26810	Q9LW29		Gh_A08G1067	B	At1g02500	P23686
	Gh_A06G1358	A	AT5G47530	Q94BT2		Gh_A08G1045	B	At3g62550	Q93W91
	Gh_A06G1745	A	AT5G47530	Q94BT2		Gh_A08G1038	B	At3g62600	Q9LZK5
	Gh_A07G0831	A	AT3G25290	Q94BT2		Gh_A08G0963	B	At2g46660	Q9ZNR0
	Gh_A07G1718	A	AT2G04850	Q94BT2		Gh_A08G0957	B	At1g32900	Q9MAQ0
	Gh_A07G1720	A	AT5G35735	Q94BT2		Gh_A08G0935	B	At5g24610	Q9FLU3
	Gh_A07G1795	A	AT3G25290	Q94BT2		Gh_A08G0922	B	At3g49390	Q9SG10
	Gh_A07G2218	A	AT3G07390	Q94BT2		Gh_A08G0854	B	At1g73850	Q6NL03
	Gh_A11G1309	A	AT3G07390	Q94BT2		Gh_A08G0845	B	At1g73890	Q9C9B1
	Gh_A11G1310	A	AT3G25290	Q94BT2		Gh_A08G0787	B	At4g30780	Q9SUG8
	Gh_D01G0402	A	AT5G47530	Q94BT2		Gh_A08G0781	B	At4g30400	Q940Q4
	Gh_A05G0224	A	AT5G56960	Q9LTS4		Gh_A08G0732	B	At1g48350	Q9SX68
	Gh_A06G0646	A	AT5G56960	Q9LTS4		Gh_A08G0610	B	At1g03140	Q9SA55
	Gh_A07G0112	A	AT5G56960	Q9LTS4		Gh_A08G0553	B	At5g24530	Q9FLV0
	Gh_A08G0962	A	AT1G32640	O23090		Gh_A08G0541	B	At4g33355	Q2V3C1
	Gh_A08G1091	A	AT1G32640	O23090		Gh_A08G0404	B	At3g63130	Q9LE82
	Gh_A08G1412	A	AT4G17880	Q39204		Gh_A08G0402	B	At4g02900	Q9SY14
	Gh_A09G0192	A	AT3G28857	Q9CA64		Gh_A08G0378	B	At4g02380	Q93WF6
	Gh_A09G2341	A	AT1G32640	Q39204		Gh_A08G0297	B	At5g59320	Q9LLR7
	Gh_A11G0909	A	AT1G32640	O49687		Gh_A08G0295	B	At2g46420	Q9SKD8
	Gh_A11G2998	A	AT3G28857	Q9CA64		Gh_A08G0251	B	At4g17520	O23593
	Gh_A12G1040	A	AT1G32640	O49687		Gh_A08G0244	B	At2g44610	O80501
	Gh_A12G1041	A	AT1G32640	Q39204		Gh_A08G0218	B	At3g13220	Q9LK50
	Gh_A12G1893	A	AT1G32640	Q39204		Gh_A08G0165	B	At1g14610	P93736
	Gh_A12G2172	A	AT1G32640	O49687		Gh_A08G0153	B	At1g71850	Q9M9G1
	Gh_D03G1849	A	AT4G17880	O49687		Gh_A08G0150	B	At3g13040	Q9LSH8
	Gh_A01G0888	A	AT4G35900	Q84JK2		Gh_A08G0094	B	At1g22760	O64380
	Gh_A03G0364	A	AT1G07530	Q9XE58		Gh_A07G2364	B	At1g49240	Q96293
	Gh_A01G1768	A	AT2G36270	Q9SJN0		Gh_A07G2252	B	At5g17920	O50008
	Gh_A01G1982	A	AT2G42380	Q6S4P4		Gh_A07G2212	B	At5g48470	Q1H5E9
	Gh_A02G0113	A	AT1G06070	Q04088		Gh_A07G2058	B	At3g63170	Q9M1X2
	Gh_A02G0658	A	AT5G44080	P42777		Gh_A07G2052	B	At2g16890	Q9ZVX4
	Gh_A02G1659	A	AT4G35900	Q84JK2		Gh_A07G2022	B	At5g14760	Q94AY1
	Gh_A03G1703	A	AT1G58110	Q8W3M7		Gh_A07G1940	B	At3g49990	Q9SN19
	Gh_A03G1762	A	AT4G38900	Q6S4P4		Gh_A07G1906	B	At2g30570	Q39194
	Gh_A11G1752	A	AT2G23620	Q6RYA0		Gh_A07G1886	B	At5g39570	Q9FKA5
	Gh_A12G0234	A	AT2G23600	Q6RYA0		Gh_A07G1865	B	At5g43970	Q9FNC9
	Gh_A06G1812	A	MAC/Perforin domain-containing protein	Q9SGN6		Gh_A07G1773	B	At5g48370	Q9LK77
	Gh_D11G1910	A	AT2G23620	Q6RYA0		Gh_A07G1653	B	At1g14130	Q9XI75
	Gh_A07G1524	A	AT5G56270	Q9SI37		Gh_A07G1580	B	At3g18280	Q9LJQ3
	Gh_A08G0526	A	AT2G44745	Q93WY4		Gh_A07G1545	B	At3g02230	Q9SRT9
	Gh_A10G2067	A	AT4G16920	Q9SZ67		Gh_A07G1507	B	At5g01660	Q9M010
	Gh_A12G1116	A	AT1G13960	O22900		Gh_A07G1500	B	At5g48220	Q9LUB2
	Gh_A02G1304	A	AT1G13960	Q9SVB7		Gh_A07G1441	B	At5g43940	Q96533
	Gh_A07G2119	A	AT4G26640	Q9FYA2		Gh_A07G1397	B	At1g08620	C0SUT9
	Gh_A05G0300	A	AT5G12040	Q6INI7		Gh_A07G1388	B	At1g06210	Q9LNC6
	Gh_A04G0420	A	AT1G18870	Q9M9V6		Gh_A07G1319	B	At4g00660	Q8RXK6
	Gh_A12G2643	A	AT1G18870	Q9M9V6		Gh_A07G1309	B	At2g46000	O82812
	Gh_D05G3199	A	AT1G18870	Q9M9V6		Gh_A07G1258	B	At1g01300	Q9LNJ3
	Gh_D12G1731	A	AT1G18870	Q9M9V6		Gh_A07G1256	B	At5g39110	Q9FID0
	Gh_A07G1564	A	AT1G21630	Q9HGL2		Gh_A07G1193	B	At4g01850	P17562
	Gh_D11G2259	A	AT1G06530	Q09YM8		Gh_A07G1192	B	At4g01870	Q9SYI5
	Gh_Sca098806G01	A	AT2G37040	O64963		Gh_A07G1170	B	At2g47410	Q8L7M8
	Gh_Sca123822G01	A	AT2G37040	P07218		Gh_A07G1165	B	At1g02640	Q94KD8
	Gh_A09G2302	A	AT2G38540	P80273		Gh_A07G1141	B	At5g12950	Q9LXU4
	Gh_A09G2303	A	AT3G08770	Q43019		Gh_A07G0795	B	At2g04350	Q9SJD4
	Gh_A10G1331	A	AT5G59320	Q43129		Gh_A07G0765	B	At2g32970	O48768
	Gh_D09G2051	A	AT3G08770	Q43019		Gh_A07G0639	B	At3g02520	Q96300
	Gh_A02G0518	A	AT4G16150	O23463		Gh_A07G0615	B	At1g74210	Q9C907
	Gh_A07G2321	A	AT5G12040	Q28IE5		Gh_A07G0577	B	At1g26550	Q9FE18
	Gh_D10G1560	A	AT1G24100	O48676		Gh_A07G0548	B	At1g48630	Q9C4Z6
	Gh_A12G0636	A	AT3G50440	Q6RYA0		Gh_A07G0377	B	At5g07580	Q9LY05
						Gh_A07G0208	B	At5g58020	Q6NQ98
						Gh_A07G0187	B	At5g14800	P54904
						Gh_A07G0184	B	At4g32680	Q94K15
						Gh_A07G0123	B	At5g57050	O04719
						Gh_A07G0023	B	At1g52780	Q0WPB8
						Gh_A06G2026	B	At2g34250	O80774
						Gh_A06G1945	B	At4g33140	Q93ZF7
						Gh_A06G1935	B	At5g14990	Q9LFQ6
						Gh_A06G1934	B	At5g42300	Q9FGZ9
						Gh_A06G1715	B	At5g14980	Q9LFQ7
						Gh_A06G1651	B	At1g15890	Q9LMP6
						Gh_A06G1624	B	At1g52570	Q9SSQ9
						Gh_A06G1554	B	At2g40460	Q8VZR7
						Gh_A06G1541	B	At1g26820	P42815
						Gh_A06G1537	B	At3g12490	Q8H0X6
						Gh_A06G1532	B	At5g13860	Q9FFY6
						Gh_A06G1522	B	At5g04200	Q9FYE1
						Gh_A06G1395	B	At2g31210	Q8GX46
						Gh_A06G1359	B	At1g10000	O80591
						Gh_A06G1327	B	At1g11940	Q8GYH0
						Gh_A06G1324	B	At4g22080	O65456
						Gh_A06G1247	B	At1g72370	Q08682
						Gh_A06G1237	B	At3g12660	Q9LTW9
						Gh_A06G1231	B	At1g31280	Q9SHF3
						Gh_A06G1189	B	At4g18210	O49725
						Gh_A06G1061	B	At4g20910	Q9C5Q8
						Gh_A06G1024	B	At1g80780	Q9SAI2
						Gh_A06G1017	B	At5g64740	Q94JQ6
						Gh_A06G0948	B	At2g24580	Q9SJA7
						Gh_A06G0944	B	At5g24920	Q3E965
						Gh_A06G0941	B	At4g31780	O81770
						Gh_A06G0931	B	At1g78955	P0C8Y0
						Gh_A06G0916	B	At2g25140	Q8VYJ7
						Gh_A06G0875	B	At5g58160	Q9LVN1
						Gh_A06G0765	B	At5g26160	Q7Y219
						Gh_A06G0758	B	At4g12070	Q94B03
						Gh_A06G0704	B	At3g42950	Q9M1L0
						Gh_A06G0667	B	At3g53260	P45724
						Gh_A06G0597	B	At4g29260	Q9M0F5
						Gh_A06G0579	B	At4g26080	P49597
						Gh_A06G0566	B	At1g77210	Q8GW61
						Gh_A06G0555	B	At4g29060	Q9SZD6
						Gh_A06G0507	B	At2g26900	Q1EBV7
						Gh_A06G0454	B	At5g20270	Q93ZH9
						Gh_A06G0442	B	At2g11890	Q9SIY3
						Gh_A06G0196	B	At5g59845	Q8LFM2
						Gh_A06G0175	B	At5g52010	Q9FJ91
						Gh_A06G0037	B	At3g57260	P33157
						Gh_A06G0035	B	At3g57240	Q9M2M3
						Gh_A05G4022	B	At4g30110	Q9SZW4
						Gh_A05G4011	B	At5g57345	Q8LAD4
						Gh_A05G3986	B	At3g02470	Q96286
						Gh_A05G3951	B	At4g28910	Q9SV55
						Gh_A05G3888	B	At3g51590	Q9SCZ0
						Gh_A05G3883	B	At1g17820	Q8L7M7
						Gh_A05G3864	B	At3g15820	Q9LVZ7
						Gh_A05G3863	B	At3g15850	Q949X0
						Gh_A05G3804	B	At1g75790	Q1PFD0
						Gh_A05G3738	B	At1g21890	Q8VZ54
						Gh_A05G3732	B	At1g77590	Q9CAP8
						Gh_A05G3634	B	At4g13710	Q944R1
						Gh_A05G3538	B	At5g58090	Q93Z08
						Gh_A05G3512	B	At4g24490	Q8VYB7
						Gh_A05G3499	B	At3g56400	Q9LY00
						Gh_A05G3491	B	At5g05270	Q8VZW3
						Gh_A05G3478	B	At1g79600	Q9MA15
						Gh_A05G3476	B	At1g80750	Q9SAI5
						Gh_A05G3475	B	At3g57040	O80366
						Gh_A05G3400	B	At5g08640	Q96330
						Gh_A05G3345	B	At1g49170	Q6NQG5
						Gh_A05G3304	B	At3g52430	Q9S745
						Gh_A05G3293	B	At1g06680	Q42029
						Gh_A05G3281	B	At1g29370	Q8VZT4
						Gh_A05G3264	B	At3g58730	Q9XGM1
						Gh_A05G3253	B	At3g01160	Q9MAC6
						Gh_A05G3220	B	At3g02160	Q9S7R9
						Gh_A05G3208	B	At3g02090	Q42290
						Gh_A05G3190	B	At3g29240	Q9LS71
						Gh_A05G3180	B	At3g01120	P55217
						Gh_A05G3167	B	At3g28960	Q9MBG9
						Gh_A05G3136	B	At3g28050	Q94JU2
						Gh_A05G3122	B	At3g01500	P27140
						Gh_A05G3093	B	At3g27530	B0F9L4
						Gh_A05G2992	B	At3g55090	Q9M2V7
						Gh_A05G2990	B	At5g40640	Q84K38
						Gh_A05G2989	B	At5g40650	Q8LB02
						Gh_A05G2976	B	At3g04120	P25858
						Gh_A05G2797	B	At1g59900	P52901
						Gh_A05G2696	B	At4g32020	O49389
						Gh_A05G2620	B	At3g55770	Q9M047
						Gh_A05G2615	B	At3g11340	Q9C768
						Gh_A05G2530	B	At4g10720	Q4V397
						Gh_A05G2525	B	At3g10410	P32826
						Gh_A05G2495	B	At5g04500	Q84WB7
						Gh_A05G2451	B	At1g65440	A8MS85
						Gh_A05G2421	B	At5g07030	Q9FL43
						Gh_A05G2414	B	At5g13810	Q9FFZ0
						Gh_A05G2289	B	At1g78140	Q8LBV4
						Gh_A05G2257	B	At1g32230	Q8RY59
						Gh_A05G2157	B	At1g05490	Q9ZVY9
						Gh_A05G2128	B	At3g52150	Q8VYM4
						Gh_A05G2098	B	At4g09670	Q9SZ83
						Gh_A05G2079	B	At2g34960	O64759
						Gh_A05G1958	B	At1g78110	Q9C9S1
						Gh_A05G1938	B	At5g09430	Q4PSG2
						Gh_A05G1936	B	At1g78230	Q9C9Q9
						Gh_A05G1864	B	At5g17870	Q9FKP0
						Gh_A05G1816	B	At1g27450	P31166
						Gh_A05G1761	B	At5g67090	Q9FHA4
						Gh_A05G1740	B	At4g33330	Q8GWW4
						Gh_A05G1714	B	At2g30440	O04348
						Gh_A05G1581	B	At1g20150	Q9LNU0
						Gh_A05G1514	B	At5g63530	Q9C5D3
						Gh_A05G1494	B	At4g04020	O81439
						Gh_A05G1489	B	At4g22290	Q8L6X7
						Gh_A05G1461	B	At4g22010	O65449
						Gh_A05G1394	B	At4g21620	Q9SVT5
						Gh_A05G1341	B	At1g28440	Q9SGP2
						Gh_A05G1333	B	At1g06280	Q9LNB9
						Gh_A05G1317	B	At5g54960	Q9FFT4
						Gh_A05G1314	B	At4g18550	O49523
						Gh_A05G1299	B	At3g58630	Q8GXR6
						Gh_A05G1200	B	At1g31330	Q9SHE8
						Gh_A05G1185	B	At1g53750	Q9SSB5
						Gh_A05G1176	B	At3g14240	Q9LUM3
						Gh_A05G1162	B	At3g14067	Q9LVJ1
						Gh_A05G1157	B	At1g72470	Q9C9E5
						Gh_A05G1130	B	At1g72710	Q9CAI5
						Gh_A05G1126	B	At3g13890	Q9SPG3
						Gh_A05G1085	B	At1g52150	Q9ZU11
						Gh_A05G0970	B	At1g51630	Q0WPA5
						Gh_A05G0954	B	At5g49810	Q9LTB2
						Gh_A05G0933	B	At5g58320	Q9LVL8
						Gh_A05G0927	B	At2g28120	Q9ZUV4
						Gh_A05G0845	B	At1g07670	Q9XES1
						Gh_A05G0840	B	At2g28630	Q9SIB2
						Gh_A05G0731	B	At2g29970	O80875
						Gh_A05G0727	B	At5g58660	Q9LUZ1
						Gh_A05G0655	B	At2g27310	Q9XIN8
						Gh_A05G0643	B	At1g03060	Q9SA64
						Gh_A05G0640	B	At2g27230	Q9XIN0
						Gh_A05G0598	B	At1g02850	B3H5Q1
						Gh_A05G0576	B	At3g21070	Q56YN3
						Gh_A05G0556	B	At1g07250	Q9LML6
						Gh_A05G0508	B	At5g10770	Q8S9J6
						Gh_A05G0506	B	At5g10780	A8MQD8
						Gh_A05G0470	B	At5g11000	Q9LEU1
						Gh_A05G0467	B	At4g31990	P46248
						Gh_A05G0423	B	At5g48930	Q9FI78
						Gh_A05G0418	B	At4g30960	O65554
						Gh_A05G0404	B	At4g19810	O81862
						Gh_A05G0274	B	At3g14310	O49006
						Gh_A05G0259	B	At1g19170	Q8RXF9
						Gh_A05G0248	B	At5g21940	Q9C593
						Gh_A05G0228	B	At5g57020	Q9LTR9
						Gh_A05G0184	B	At5g01890	Q9LZV7
						Gh_A05G0157	B	At3g24503	Q56YU0
						Gh_A05G0134	B	At5g19980	Q84L08
						Gh_A05G0081	B	At3g15790	Q9LW00
						Gh_A05G0078	B	At5g52580	Q9LTF8
						Gh_A05G0066	B	At1g15690	P31414
						Gh_A05G0055	B	At2g41040	Q0WPT7
						Gh_A05G0029	B	At2g24120	O24600
						Gh_A05G0008	B	At1g55260	Q9C896
						Gh_A05G0004	B	At3g13620	Q9LHN7
						Gh_A04G1457	B	At1g71220	Q0WL80
						Gh_A04G1360	B	At4g30810	Q949Q7
						Gh_A04G1357	B	At4g28080	Q9SUD1
						Gh_A04G1276	B	At3g43810	P59220
						Gh_A04G1270	B	At1g69420	Q9C533
						Gh_A04G1258	B	At3g02360	Q9FWA3
						Gh_A04G1207	B	At1g67980	Q9C9W3
						Gh_A04G1201	B	At5g14280	Q9LYA1
						Gh_A04G0995	B	At5g64430	Q9FGF3
						Gh_A04G0977	B	At4g31700	O48549
						Gh_A04G0932	B	At5g23210	Q0WPR4
						Gh_A04G0899	B	At3g51000	Q9SD45
						Gh_A04G0885	B	At1g65720	Q9SHY3
						Gh_A04G0871	B	At5g13420	Q9LYR4
						Gh_A04G0853	B	At2g01170	Q9ZU50
						Gh_A04G0777	B	At5g46230	Q9FL37
						Gh_A04G0765	B	At2g38110	O80437
						Gh_A04G0704	B	At5g02370	Q5E913
						Gh_A04G0689	B	At2g37480	Q9ZUR8
						Gh_A04G0639	B	At2g37130	Q42580
						Gh_A04G0634	B	At1g61110	Q8GY42
						Gh_A04G0631	B	At3g09770	Q9S752
						Gh_A04G0628	B	At5g03230	Q9LYW2
						Gh_A04G0580	B	At3g53140	Q9SCP7
						Gh_A04G0556	B	At3g10020	Q9SR67
						Gh_A04G0547	B	At3g52930	Q9LF98
						Gh_A04G0246	B	At3g15430	Q9LDU3
						Gh_A04G0050	B	At3g13225	Q9LHL0
						Gh_A04G0022	B	At3g13310	Q9LTT7
						Gh_A04G0014	B	At5g56120	Q6NPP2
						Gh_A03G2166	B	At5g09460	Q9FY69
						Gh_A03G2157	B	At5g64080	Q8VYI9
						Gh_A03G2110	B	At1g26580	Q9FZE2
						Gh_A03G2108	B	At1g25540	Q7XYY2
						Gh_A03G2090	B	At1g33265	Q8LPG1
						Gh_A03G2062	B	At5g23530	Q9LT10
						Gh_A03G2055	B	At2g30200	Q8RU07
						Gh_A03G2022	B	At4g11820	P54873
						Gh_A03G1977	B	At1g32330	Q9LQM7
						Gh_A03G1948	B	At1g32200	Q43307
						Gh_A03G1929	B	At4g05460	Q9M0U9
						Gh_A03G1927	B	At1g30380	Q9SUI5
						Gh_A03G1923	B	At4g21120	Q84MA5
						Gh_A03G1791	B	At1g75760	Q84TL5
						Gh_A03G1772	B	At2g21290	Q9SJU8
						Gh_A03G1744	B	At4g39090	P43296
						Gh_A03G1742	B	At2g16430	Q9SIV9
						Gh_A03G1705	B	At1g60950	P16972
						Gh_A03G1649	B	At5g43060	Q9FMH8
						Gh_A03G1584	B	At1g50020	Q9LPM3
						Gh_A03G1570	B	At1g11760	Q84VW5
						Gh_A03G1567	B	At5g09620	Q9LXC6
						Gh_A03G1564	B	At5g64410	Q9FME8
						Gh_A03G1557	B	At5g09570	Q9LXC2
						Gh_A03G1520	B	At2g26730	O48788
						Gh_A03G1482	B	At1g02520	Q9FWX7
						Gh_A03G1481	B	At5g08570	Q9FNN1
						Gh_A03G1479	B	At5g08540	Q93VT6
						Gh_A03G1422	B	At2g19130	O64477
						Gh_A03G1359	B	At3g01210	Q9MAD0
						Gh_A03G1337	B	At4g04650	Q9S9V5
						Gh_A03G1329	B	At5g13140	Q9FY96
						Gh_A03G1300	B	At1g68440	Q9M9C9
						Gh_A03G1142	B	At1g24470	Q9FYL6
						Gh_A03G1126	B	At3g13080	Q9LK64
						Gh_A03G1121	B	At1g24400	Q9LRB5
						Gh_A03G1120	B	At1g24360	P33207
						Gh_A03G1100	B	At1g27390	P82873
						Gh_A03G1094	B	At1g27930	Q9C7F9
						Gh_A03G1071	B	At1g71110	Q0WWV6
						Gh_A03G1058	B	At1g23040	O23120
						Gh_A03G1049	B	At1g15000	Q9M9Q6
						Gh_A03G1027	B	At1g75030	Q9C9P9
						Gh_A03G0965	B	At2g02220	Q9ZVR7
						Gh_A03G0960	B	At1g05260	O23044
						Gh_A03G0940	B	At2g41620	O22224
						Gh_A03G0918	B	At1g13710	Q9LMX7
						Gh_A03G0908	B	At2g44130	O80582
						Gh_A03G0906	B	At1g26600	Q9FZE4
						Gh_A03G0901	B	At2g03440	Q84VZ7
						Gh_A03G0883	B	At1g69560	Q9SEZ4
						Gh_A03G0852	B	At1g69850	Q8H157
						Gh_A03G0843	B	At1g26090	Q6DYE4
						Gh_A03G0689	B	At1g49660	Q9FX94
						Gh_A03G0570	B	At5g62680	Q9LV10
						Gh_A03G0556	B	At1g06990	Q9LMJ3
						Gh_A03G0508	B	At5g51460	O64896
						Gh_A03G0493	B	At4g24690	Q9SB64
						Gh_A03G0477	B	At5g61760	Q9FLT2
						Gh_A03G0435	B	At1g07230	Q8L7Y9
						Gh_A03G0358	B	At2g28840	Q94B55
						Gh_A03G0350	B	At2g28800	Q8LBP4
						Gh_A03G0347	B	At2g28790	Q8LDH6
						Gh_A03G0320	B	At2g28680	Q9SIA7
						Gh_A03G0285	B	At5g60640	Q9FF55
						Gh_A03G0262	B	At5g04250	Q8LBW2
						Gh_A03G0216	B	At1g07090	Q9LMK2
						Gh_A03G0210	B	At5g56270	Q9FG77
						Gh_A03G0190	B	At1g31930	Q9C516
						Gh_A03G0113	B	At4g22790	O49660
						Gh_A03G0091	B	At4g16563	Q940R4
						Gh_A03G0016	B	At5g46800	Q93XM7
						Gh_A02G1765	B	At4g22220	O49627
						Gh_A02G1690	B	At1g28230	Q9FZ96
						Gh_A02G1671	B	At4g35800	P18616
						Gh_A02G1653	B	At1g75900	Q94CH6
						Gh_A02G1576	B	At4g36640	O23217
						Gh_A02G1534	B	At4g37210	Q94K88
						Gh_A02G1446	B	At4g37680	Q9SZG0
						Gh_A02G1410	B	At4g37870	Q9T074
						Gh_A02G1406	B	At5g65670	Q38827
						Gh_A02G1402	B	At4g37900	Q9SZJ2
						Gh_A02G1379	B	At2g22170	Q9SIE7
						Gh_A02G1344	B	At1g65060	Q9S777
						Gh_A02G1302	B	At1g05560	Q9LR44
						Gh_A02G1299	B	At5g64840	Q9LV93
						Gh_A02G1258	B	At2g02400	Q9ZVQ2
						Gh_A02G1253	B	At2g22500	Q9SJY5
						Gh_A02G1237	B	At2g22430	P46668
						Gh_A02G1231	B	At5g10360	P51430
						Gh_A02G1230	B	At2g22400	Q8L601
						Gh_A02G1211	B	At3g02910	Q9M8T3
						Gh_A02G1155	B	At3g16270	Q9C5H4
						Gh_A02G1147	B	At1g79770	Q9CA85
						Gh_A02G1136	B	At3g16490	Q9LK76
						Gh_A02G1113	B	At1g64970	Q9ZSK1
						Gh_A02G1078	B	At4g15475	Q9C5D2
						Gh_A02G1024	B	At4g23690	Q9SUQ8
						Gh_A02G0999	B	At5g59220	Q9FIF5
						Gh_A02G0972	B	At4g02290	O81416
						Gh_A02G0950	B	At4g10850	Q8LBF7
						Gh_A02G0940	B	At2g45530	O64633
						Gh_A02G0905	B	At2g02370	Q9ZVQ5
						Gh_A02G0891	B	At1g30630	Q9SA78
						Gh_A02G0878	B	At1g76550	Q9C9K3
						Gh_A02G0844	B	At4g37370	Q9SZT7
						Gh_A02G0822	B	At4g08150	P46639
						Gh_A02G0820	B	At4g33740	Q67YL8
						Gh_A02G0813	B	At4g24470	Q9LRH6
						Gh_A02G0805	B	At1g09750	O04496
						Gh_A02G0783	B	At1g78080	Q8H1E4
						Gh_A02G0754	B	At1g44446	Q9MBA1
						Gh_A02G0746	B	At1g53310	Q9MAH0
						Gh_A02G0705	B	At3g47570	C0LGP4
						Gh_A02G0699	B	At3g15360	Q9SEU6
						Gh_A02G0671	B	At3g18710	Q9LSA6
						Gh_A02G0665	B	At1g43700	Q9MA75
						Gh_A02G0647	B	At4g09800	P34788
						Gh_A02G0632	B	At3g21550	Q9LVF1
						Gh_A02G0625	B	At1g74960	Q9C9P4
						Gh_A02G0613	B	At4g09620	Q9SST2
						Gh_A02G0601	B	At1g11910	O65390
						Gh_A02G0597	B	At3g21790	Q9LSY5
						Gh_A02G0562	B	At3g62270	Q9M1P7
						Gh_A02G0535	B	At3g17090	Q0V7V2
						Gh_A02G0523	B	At3g03450	Q8GXW1
						Gh_A02G0493	B	At1g02780	Q9SRX2
						Gh_A02G0475	B	At5g48970	Q9FI73
						Gh_A02G0425	B	At4g13450	Q9T0L6
						Gh_A02G0406	B	At5g46050	Q9FNL7
						Gh_A02G0386	B	At1g04410	P93819
						Gh_A02G0340	B	At5g43700	P33077
						Gh_A02G0329	B	At4g14710	Q8W108
						Gh_A02G0310	B	At5g35980	Q8RWH3
						Gh_A02G0280	B	At3g06170	Q494Q0
						Gh_A02G0268	B	At4g29090	Q9SZD8
						Gh_A02G0175	B	At3g23770	Q9LK41
						Gh_A02G0165	B	At2g31980	Q8L5T9
						Gh_A02G0126	B	At5g12890	Q9LXV0
						Gh_A02G0071	B	At5g16250	Q9LF03
						Gh_A02G0051	B	At2g38370	F4ISY0
						Gh_A02G0045	B	At5g01820	Q9LZW4
						Gh_A02G0014	B	At3g08640	Q9C9Z2
						Gh_A02G0004	B	At2g38670	Q9ZVI9
						Gh_A01G2151	B	At2g37340	Q8VYA5
						Gh_A01G2129	B	At1g67340	Q9FYF9
						Gh_A01G2065	B	At2g04030	Q9SIF2
						Gh_A01G2063	B	At4g27420	Q9SZR9
						Gh_A01G2060	B	At2g03760	P52839
						Gh_A01G2017	B	At1g76490	P14891
						Gh_A01G1990	B	At2g38310	O80920
						Gh_A01G1967	B	At5g01410	Q8L940
						Gh_A01G1944	B	At3g09070	Q9SS80
						Gh_A01G1897	B	At5g28470	Q3E8X3
						Gh_A01G1891	B	At3g18080	Q9LV33
						Gh_A01G1879	B	At5g59870	Q9FJE8
						Gh_A01G1868	B	At1g07810	P92939
						Gh_A01G1861	B	At5g02960	P49201
						Gh_A01G1798	B	At3g52990	Q94KE3
						Gh_A01G1791	B	At5g03740	Q9LZR5
						Gh_A01G1776	B	At2g27710	Q9SLF7
						Gh_A01G1765	B	At3g52740	Q9LXJ1
						Gh_A01G1727	B	At3g52500	Q9SVD1
						Gh_A01G1704	B	At2g35900	Q9SJ60
						Gh_A01G1688	B	At1g68540	Q9CA28
						Gh_A01G1605	B	At1g77120	P06525
						Gh_A01G1600	B	At5g54160	Q9FK25
						Gh_A01G1555	B	At3g02550	Q9M886
						Gh_A01G1525	B	At3g50810	P0CB17
						Gh_A01G1515	B	At2g14580	Q9ZNS4
						Gh_A01G1511	B	At3g49720	Q9M2Y6
						Gh_A01G1504	B	At5g64510	Q84JN2
						Gh_A01G1503	B	At3g42170	Q9M2N5
						Gh_A01G1457	B	At2g17120	O23006
						Gh_A01G1378	B	At4g38650	Q84VX1
						Gh_A01G1351	B	At4g00430	Q39196
						Gh_A01G1335	B	At3g57810	Q8LBZ4
						Gh_A01G1278	B	At1g27320	Q9C5U1
						Gh_A01G1258	B	At2g01410	Q9ZNQ5
						Gh_A01G1227	B	At2g01630	Q9ZU91
						Gh_A01G1220	B	At1g67920	Q9C9V8
						Gh_A01G1201	B	At2g45220	O22149
						Gh_A01G0999	B	At1g71770	Q05196
						Gh_A01G0985	B	At5g43130	Q6SJR0
						Gh_A01G0973	B	At1g73630	Q9C9U8
						Gh_A01G0900	B	At1g75780	P12411
						Gh_A01G0818	B	At1g20870	Q9SYQ0
						Gh_A01G0737	B	At5g55970	Q8LES9
						Gh_A01G0715	B	At5g58860	P48422
						Gh_A01G0678	B	At5g55540	Q9FJ57
						Gh_A01G0677	B	At5g55530	Q9FJ58
						Gh_A01G0672	B	At5g59240	Q9FIF3
						Gh_A01G0671	B	At5g55500	Q9LDH0
						Gh_A01G0667	B	At5g55410	Q9FJ69
						Gh_A01G0658	B	At5g55230	Q9FLP0
						Gh_A01G0631	B	At2g32460	O80883
						Gh_A01G0627	B	At5g54970	Q9FFT3
						Gh_A01G0605	B	At3g20540	Q84ND9
						Gh_A01G0599	B	At1g50900	Q8VY88
						Gh_A01G0558	B	At5g54600	P92959
						Gh_A01G0497	B	At3g15510	Q9LD44
						Gh_A01G0433	B	At5g54010	Q9FN26
						Gh_A01G0414	B	At3g15030	Q8LPR5
						Gh_A01G0385	B	At3g14920	Q9LKB2
						Gh_A01G0377	B	At1g53320	Q93VI8
						Gh_A01G0298	B	At1g69490	O49255
						Gh_A01G0290	B	At3g14690	Q9LUC5
						Gh_A01G0288	B	At5g18070	P57750
						Gh_A01G0266	B	At1g56070	Q9ASR1
						Gh_A01G0251	B	At1g79060	O64545
						Gh_A01G0180	B	At4g14440	O23300
						Gh_A01G0160	B	At5g13170	Q9FY94
						Gh_A01G0158	B	At5g44700	Q9FIZ3
						Gh_A01G0148	B	At5g13430	Q94JS0
						Gh_A01G0134	B	At5g44265	A8MQA2
						Gh_A01G0112	B	At1g21140	Q9LPU9
						Gh_A01G0105	B	At5g64360	Q9FMF3
						Gh_A01G0022	B	At4g35070	Q66GR4
						Gh_D03G1313	B	AT5G60790	Q9FJH6
						Gh_D03G1314	B	AT5G60790	Q9FJH6
						Gh_D04G0216	B	AT4G33460	Q8H1R4
						Gh_D07G0147	B	AT1G45249	Q9M7Q4
						Gh_A12G0212	B	AT4G34000	Q9M7Q3
						Gh_A13G0355	B	AT4G34000	Q9M7Q3
						Gh_D02G2302	B	AT4G34000	P42777
						Gh_D12G0214	B	AT4G34000	Q9M7Q3
						Gh_D13G0400	B	AT4G34000	Q9M7Q3
						Gh_A05G1598	B	AT5G42560	Q8LE10
						Gh_A01G0064	B	AT3G19184	Q0JP99
						Gh_A01G0961	B	AT4G33280	Q8RYD1
						Gh_A01G0971	B	AT5G42700	Q9FMZ4
						Gh_A01G1536	B	AT4G01500	O82595
						Gh_A01G1537	B	AT4G01500	O82595
						Gh_A01G1745	B	AT3G11580	Q8GYJ2
						Gh_A02G0944	B	AT2G46870	Q8LMR9
						Gh_A02G1527	B	AT3G18990	Q8L3W1
						Gh_A03G1022	B	AT4G33280	Q6AV22
						Gh_A05G2355	B	AT1G35670	Q39016
						Gh_A05G3246	B	AT1G35670	P28583
						Gh_D02G0663	B	AT1G35670	Q39016
						Gh_D05G2622	B	AT1G35670	Q39016
						Gh_A04G0467	B	AT2G38910	Q9ZV15
						Gh_D04G0900	B	AT2G38910	Q9ZV15
						Gh_D05G1437	B	AT1G29380	O65399
						Gh_D06G1708	B	AT5G35740	Q94CD8
						Gh_D07G0822	B	AT1G79480	Q94CD8
						Gh_D07G1666	B	AT5G35740	Q94CD8
						Gh_D09G0755	B	AT1G29380	O65399
						Gh_A12G0869	B	AT2G44990	Q7XJM2
						Gh_A06G0837	B	AT4G32810	Q8LIY8
						Gh_A07G0165	B	AT4G32810	Q8LIY8
						Gh_D06G0970	B	AT4G32810	Q8LIY8
						Gh_D07G0222	B	AT4G32810	Q8LIY8
						Gh_A11G0907	B	AT2G46700	Q9ZUZ2
						Gh_D07G1343	B	AT2G46700	Q9ZUZ2
						Gh_D11G1053	B	AT2G46700	Q9ZUZ2
						Gh_A06G0988	B	AT3G20800	Q6P819
						Gh_A07G1667	B	AT3G20800	Q5R6Z6
						Gh_A07G1669	B	AT3G20800	Q5R6Z6
						Gh_A07G1671	B	AT3G20800	Q5PQL2
						Gh_A13G1863	B	AT3G20800	Q6P819
						Gh_A07G1819	B	AT3G25100	O74113
						Gh_A07G1820	B	AT3G25100	O75419
						Gh_A07G1821	B	AT3G25100	O74113
						Gh_A11G1285	B	AT3G25100	Q55GA4
						Gh_D07G2020	B	AT3G25100	Q55GA4
						Gh_D07G2021	B	AT3G25100	O75419
						Gh_A07G0772	B	AT3G21630	A8R7E6
						Gh_A10G0108	B	AT3G21630	A8R7E6
						Gh_A11G0416	B	AT3G21630	A8R7E6
						Gh_A11G1426	B	AT3G21630	A8R7E6
						Gh_D07G0840	B	AT3G21630	A8R7E6
						Gh_D10G0111	B	AT3G21630	A8R7E6
						Gh_D11G1577	B	AT3G21630	A8R7E6
						Gh_Sca120663G01	B	AT3G21630	A8R7E6
						Gh_A03G0434	B	AT5G24090	P29060
						Gh_A04G0257	B	AT5G24090	P36910
						Gh_A04G0259	B	AT5G24090	P29060
						Gh_A04G1304	B	AT5G24090	P29060
						Gh_A08G0872	B	AT5G24090	P23472
						Gh_A08G1134	B	AT5G24090	P29060
						Gh_A08G1135	B	AT5G24090	P23472
						Gh_A12G0953	B	AT5G24090	P51614
						Gh_A12G1039	B	AT5G24090	P51614
						Gh_A12G2714	B	AT5G24090	P51614
						Gh_A12G2715	B	AT5G24090	P19172
						Gh_A13G1238	B	AT5G24090	P29060
						Gh_D03G1110	B	AT5G24090	P29060
						Gh_A04G0306	B	AT3G15190	Q9ASV6
						Gh_D05G3347	B	AT3G15190	Q9ASV6
						Gh_A09G1770	B	AT4G17090	O23553
						Gh_A11G0260	B	AT4G17090	O23553
						Gh_A10G0898	B	ATCG01280	A0ZZ78
						Gh_A11G0226	B	ATCG01280	A0ZZ78
						Gh_A12G0816	B	ATCG01280	Q2L949
						Gh_A12G0818	B	ATCG01280	Q2L949
						Gh_A13G2233	B	ATCG01280	Q0ZIV6
						Gh_D02G1176	B	ATCG01280	A0ZZ78
						Gh_D11G2394	B	AT1G45063	Q41001
						Gh_D11G2395	B	AT1G45063	Q41001
						Gh_Sca027396G01	B	AT1G45063	P80728
						Gh_A05G1941	B	AT4G08920	Q43125
						Gh_A05G2282	B	AT4G08920	Q43125
						Gh_D05G2172	B	AT4G08920	Q43125
						Gh_D05G2543	B	AT4G08920	Q43125
						Gh_A02G0384	B	AT1G04400	Q96524
						Gh_A05G3499	B	AT3G56400	Q9LY00
						Gh_A03G1863	B	AT5G44080	P42777
						Gh_A03G2097	B	AT4G38900	Q9MA75
						Gh_A04G0530	B	AT1G19490	P23922
						Gh_A08G2290	B	AT1G79380	Q9LY87
						Gh_A13G1062	B	AT1G79380	Q9LY87
						Gh_D08G2448	B	AT1G79380	Q9LY87
						Gh_A09G2051	B	AT5G49480	P23286
						Gh_A10G1541	B	AT5G49480	O23320
						Gh_D09G2258	B	AT5G49480	Q8RZB5
						Gh_A09G0869	B	AT2G41860	Q38873
						Gh_A05G0617	B	AT5G12180	Q9FMP5
						Gh_A07G1099	B	AT5G12180	Q9FMP5
						Gh_A08G2530	B	AT5G12180	Q9FMP5
						Gh_A09G1033	B	AT5G12180	Q9FMP5
						Gh_A13G1891	B	AT5G12180	Q9FMP5
						Gh_D05G0748	B	AT5G12180	Q9FMP5
						Gh_D07G1198	B	AT5G12180	Q9FMP5
						Gh_D08G0142	B	AT5G12180	Q9FMP5
						Gh_D09G1054	B	AT5G12180	Q9FMP5
						Gh_D13G2278	B	AT5G12180	Q9FMP5
						Gh_A07G1123	B	AT5G19450	Q42438
						Gh_D07G1228	B	AT5G19450	Q42438
						Gh_Sca286786G01	B	AT5G19450	Q42438
						Gh_A02G0247	B	AT2G29420	Q9ZW24
						Gh_A09G1508	B	AT3G09270	Q9SR36
						Gh_A09G1509	B	AT3G09270	Q9SR36
						Gh_A09G1510	B	AT3G09270	Q9SR36
						Gh_D11G1391	B	AT3G09270	Q9FQA3
						Gh_D02G0329	B	AT2G29420	Q03662
						Gh_D02G0330	B	AT2G29420	Q9FQA3
						Gh_D02G0331	B	AT2G29420	Q9FQA3
						Gh_D09G1520	B	AT3G09270	Q9SR36
						Gh_D09G1521	B	AT3G09270	Q9SR36
						Gh_A04G0736	B	AT3G09270	P32110
						Gh_A05G0186	B	AT3G16490	Q8LPG9
						Gh_A07G0084	B	AT5G56550	Q42798
						Gh_A02G1320	B	AT4G39330	P42734
						Gh_D12G2207	B	AT1G12390	Q84W04
						Gh_D08G2532	B	AT3G16490	Q8LPG9
						Gh_A02G0029	B	AT4G26440	Q9LY00
						Gh_A13G2057	B	AT2G30490	Q42797
						Gh_D13G2458	B	AT2G30490	Q42797
						Gh_Sca069039G01	B	AT2G30490	O24312
						Gh_D10G1845	B	AT2G30490	Q42797
						Gh_D09G1968	B	AT5G07990	P24465
						Gh_D05G0686	B	AT4G12320	P48418
						Gh_D05G3537	B	AT4G12330	O64638
						Gh_D04G2027	B	AT1G67980	C7AE94
						Gh_D04G2028	B	AT1G67980	C7AE94
						Gh_D04G0070	B	AT5G17050	A6XNC6
						Gh_D01G1908	B	AT5G06900	Q42798
						Gh_A12G2398	B	AT4G12320	O64638
						Gh_A12G1014	B	AT1G01280	Q9SD85
						Gh_A08G1588	B	AT2G45550	Q8VWZ7
						Gh_A05G0557	B	AT4G12320	P48418
						Gh_A01G1659	B	AT5G06900	Q42798
						Gh_A01G1658	B	AT5G06900	O81973
						Gh_A03G1994	B	AT4G12320	Q9SD85
						Gh_A04G1460	B	AT4G35150	Q9LEL6
						Gh_A06G0476	B	AT5G17050	A6XNC6
						Gh_A05G3536	B	AT5G17050	A6XNC6
						Gh_A04G0170	B	AT5G54800	Q9M5A9
						Gh_A03G2049	B	AT3G21760	Q2V6K0
						Gh_A06G0177	B	AT2G15490	Q2V6J9
						Gh_A07G2079	B	AT5G40760	P37830
						Gh_A12G0455	B	AT3G21780	Q2V6K0
						Gh_A12G0456	B	AT3G21780	Q2V6K0

## Sheet: Table S4
Table S4. Statistics of small RNA sequencing data production
Genotype	Raw reads	Clean reads	Clean reads (%)	Reads mapped to the genome (million)	sRNA reads† (millions)	Unique sRNA reads (millions)
	(millions)	(millions)
F1 and its parental lines in MH
Male-1	23.5	23.33	99.2	21.02	14.45	6.64
Male-2	23.1	22.99	98.8	20.62	14.05	6.24
Male-3	23.45	23.28	99.15	20.97	14.4	6.59
F1-1	24.92	24.64	99.45	20.25	12.22	6.55
F1-2	24.87	24.59	99.4	20.2	12.17	6.5
F1-3	24.89	24.61	99.42	20.22	12.19	6.52
Female-1	23.58	23.35	99.06	20.82	13.56	6.75
Female-2	23.53	23.3	99.01	20.77	13.51	6.7
Female-3	23.51	23.28	98.99	20.75	13.49	6.68
F1 and its parental lines in SM
Male-1	24.81	23.67	99.61	21.78	14.79	6.01
Male-2	24.79	23.65	99.59	21.76	14.77	6.05
Male-3	24.82	23.68	99.62	21.79	14.8	6.02
F1-1	24.94	23.8	99.75	21.84	13.17	6.09
F1-2	24.97	23.83	99.78	21.87	13.2	6.01
F1-3	24.95	23.81	99.76	21.85	13.19	6
Female-1	24.34	22.94	99.01	21.64	13.43	6.09
Female-2	24.32	22.92	98.99	21.62	13.41	6.07
Female-3	24.4	23	99.07	21.7	13.49	6.15
F1 and its parental lines in DPA
Male-1	22.4	22.33	99.5	20.83	14.97	6.11
Male-2	22.5	22.43	99.6	20.93	15.07	6.21
Male-3	22.29	22.22	99.39	20.72	14.86	6
F1-1	22.48	22.25	99.43	21.01	13.56	6.16
F1-2	22.43	22.2	99.38	20.96	13.51	6.11
F1-3	22.58	22.35	99.53	21.11	13.66	6.26
Female-1	22.79	22.51	99.56	21.22	14.79	6.17
Female-2	22.76	22.48	99.53	21.19	14.76	6.14
Female-3	22.82	22.54	99.59	21.25	14.82	6.2

## Sheet: Table S5
	Table S5. Number of the non-additively expressed genes had siRNA clusters in coding regions or 2kb flanking regions in MH, SM, and 1DPA.
	Tissues	Upstream 2kb		Coding region		Downstream 2kb
		Number	Percentage	Number	Percentage	Number	Percentage
	MH	450	38	290	24	445	38
	SM	620	38	420	23	619	39
	1DPA	222	37	145	25	220	38

## Sheet: Table S6a
Table S6a.List of known differentially expressed miRNA in F1 and its Parents											Table S6a.List of novel differentially expressed miRNA in F1 and its Parents in three stage
miRNA	miRNA sequence	miRNA expression									miRNA	miRNA sequence	miRNA expression
		Male	Female	F1	MPV	logH/MPV	P-value	Regulated					Male	Female	F1	MPV	logH/MPV	P-value	Regulated	Developmental stage
miR156a-3p	UGACAGAAGAGAGUGAGCAC	4.73942	1.08643	1.84673	2.88293	-1.20836	7.2e-08	down			miR-novel-294	AACCCACUUGGGAAAUUAUGGGAU	31.8461	30.7751	47.6286	33.2806	3.25198	0.0004	up	MH
mir156b	CUGACAGAAGAUAGAGAGCAC	12.0879	15.1657	8.47905	16.5968	-1.90256	5.7e-11	down			miR-novel-244	AACCCACUUGGGAAAUUAUGGGAU	11.8816	17.9798	31.1714	14.9307	2.56742	0.00047	up	MH
mir157	UUGACAGAAGAUAGAGAGCAC	9.9376	4.87165	7.37463	14.9715	-1.08089	1.7e-09	down			miR-novel-279	AAGAGAAAUGAUUGUAUGAAACAG	3.25423	2.03274	4.30764	2.61348	1.78544	1.6e-05	up	MH
mir157d	UGACAGAAGAUAGAGAGCAC	8.98877	3.87655	14.9764	7.76554	1.10534	0.00098	up			miR-novel-268	AAUGGAGGAGUUGGAAAGAUU	13.6506	4.87165	15.1279	9.23112	1.73204	2.7e-11	up	MH
mir159a	UUUGGAUUGAAGGGAGCUCUA	1.76903	9.60318	2.66703	5.65611	-1.52669	0.00019	down			miR-novel-291	AAUGGAGGAGUUGGAAAGAUU	6.22461	4.03274	7.58884	4.09868	1.72354	3.6e-12	up	MH
miR159e-3p	GAGCUCCUUGAAGUCCAAUU	38.8989	37.9923	49.073	38.4156	1.10534	1.4e-15	up			miR-novel-269	AAUGUCUUAAUGUAGGAUAGCAUG	8.98877	3.87655	14.9764	7.76554	1.68355	0.00622	up	MH
miR160	UAUGAGGAGCCAUGCAUGUAU	19.769	17.0864	9.39773	18.8467	-1.07186	1.5e-06	down			miR-novel-212	AGAAUCUUGAUGAUGCUGCAG	38.8989	37.9923	49.073	38.4156	1.3847	0.00012	up	MH
miR160b-5p	UAUGAGGAGCCAUGCAUGUAU	12.908	19.0662	15.9571	32.1979	-1.98637	5.9e-16	down			miR-novel-204	AGAAUCUUGAUGAUGCUGCAG	1.76903	6.76427	8.97838	5.23665	1.36799	0.0077	up	MH
miR160d-5p	UAUGAGGAGCCAUGCAUGUAU	13.5116	12.979	12.7153	11.8467	1.11357	5.9e-16	up			miR-novel-280	AGAAUCUUGAUGAUGCUGCAG	3.99455	1.08643	5.77648	2.51163	1.30632	1.6e-16	up	MH
mir160f	UGCCUGGCUCCCUGAAUGCCA	6.22461	4.03274	7.58884	4.09868	1.06493	9e-16	up			miR-novel-224	AGAAUCUUGAUGAUGCUGCAG	13.5116	12.979	12.7153	11.8467	1.29256	1.6e-17	up	MH
mir162	UCGAUAAACCUCUGCAUCCAG	13.2542	12.0327	12.6135	13.3076	-1.21954	1.9e-16	down			miR-novel-241	AGAAUCUUGAUGAUGCUGCAU	8.45241	7.71057	13.3076	8.05149	1.29212	1.6e-17	up	MH
mir164c	UGGAGAAGCAGGGCACGUGCG	5.92851	3.92535	2.66703	4.89693	-2.12334	3.3e-16	down			miR-novel-296	AGAAUCUUGAUGAUGCUGCAU	5.76903	7.97742	3.48733	7.86756	-1.00531	0.00284	down	MH
mir165	UCGGACCAGGCUUCAUCCCCC	13.6506	4.87165	5.12794	9.23112	-1.0303	7.4e-17	down			miR-novel-208	AGAAUCUUGAUGAUGCUGCAU	12.908	19.0662	15.9571	32.1979	-1.03154	2.7e-15	down	MH
mir166	UCGGACCAGGCUUCAUUCCCC	15.2246	9.03274	8.84673	11.0987	-1.93507	7.9e-17	down			miR-novel-235	AGAAUCUUGAUGAUGCUGCAU	15.2246	9.03274	8.84673	11.0987	-1.0436	2.4e-19	down	MH
miR166e	UCGGACCAGGCUUCAUUCCCC	6.56322	4.54101	3.22018	7.02212	-1.81018	8.4e-17	down			miR-novel-260	AGAAUCUUGAUGAUGCUGCAU	15.482	20.2608	9.94824	19.3414	-1.10318	1.6e-19	down	MH
miR166e-5p	UCGGACCAGGCUUCAUUCCCC	5.48202	16.2273	5.12794	10.8247	-1.68554	7.7e-17	down			miR-novel-265	AGAAUCUUGAUGAUGCUGCAU	12.0879	15.1657	8.47905	16.5968	-1.21299	1.3e-20	down	MH
miR166g-3p	UCGGACCAGGCUUCAUUCCUC	4.73942	7.71057	2.66703	10.195	-1.83772	7.7e-17	down			miR-novel-234	AGAAUCUUGAUGAUGCUGCAU	4.73942	7.71057	2.66703	10.195	-1.27717	1.5e-20	down	MH
miR166j-5p	UCUCGGACCAGGCUUCAUUCC	23.3044	16.2273	29.7358	19.2294	1.31578	7.7e-17	up			miR-novel-290	AGAAUCUUGAUGAUGCUGCAU	2.02643	6.76427	2.84673	4.86535	-1.28301	1.8e-20	down	MH
miR166k-3p	UCGGACCAGGCUUCAAUCCCG	3.99682	3.92535	3.93109	6.40914	-1.60451	0.00194	down			miR-novel-226	AGAAUCUUGAUGAUGCUGCAU	6.56322	4.54101	3.22018	7.02212	-1.48787	2.3e-20	down	MH
miR166l-5p	UCGGACCAGGCUUCAUUCCCC	3.99682	9.60318	2.66703	6.77	-1.42818	6.4e-16	down			miR-novel-254	AUUAGAACUCAUAACGCAUUUAGA	2.51163	3.92535	1.84673	3.18849	-1.60305	2.3e-20	down	MH
miR166n	UCGGACCAGGCUUCAUUUU	11.8816	17.9798	31.1714	14.9307	1.01788	8.3e-16	up			miR-novel-243	UCGAGAAUGACUAUAGGUGAC	5.48202	2.03274	1.84673	3.72738	-1.64809	2.3e-20	down	MH
miR167	UGAAGCUGCCAGCAUGAUCUA	9.195	5.81796	4.07304	7.47648	-1.45435	2.7e-12	down			miR-novel-299	UCGCUUCCCUAAUUUGGACGA	5.48202	16.2273	5.12794	10.8247	-1.65499	0.00013	down	MH
miR168	UGAAGCUGCCAGCAUGAUCUA	9.195	6.76427	14.9715	7.94963	1.98025	0.00037	up			miR-novel-282	AGGAAGAAAAAUCUGAUUUGUCAU	4.73942	7.71057	2.66703	6.195	-1.81726	4.7e-20	down	MH
miR169a	UAGCCAAGGAUGACUUGCCUG	1.02643	2.03274	2.66703	1.49959	1.76385	2e-11	up			miR-novel-277	AGGAGCUACUGUAGCAAAAGCGCA	26.2542	29.8965	21.9766	30.9868	-1.84139	6.9e-20	down	MH
miR169a-3p	UAGCCAAGGAUGACUUGCCUG	2.51163	3.92535	1.84673	3.18849	-1.80991	0.00031	down			miR-novel-267	AGGAGCUACUGUAGCAAAAGCGCA	47.7657	63.0478	31.5236	65.8768	-2.30706	4.2e-12	down	MH
miR169e-5p	UAGCCAAGGAUGACUUGCCUG	4.73942	5.81796	2.66703	5.24869	-1.39379	0.00031	down			miR-novel-227	AGGAUAAGAAUACUGAUAUGGCAU	5.92851	3.92535	2.66703	4.89693	-2.33055	5.1e-05	down	MH
miR169f	UAGCCAAGGAUGACUUGCCUG	2.02643	6.76427	2.84673	4.86535	-1.82112	0.00022	down			miR-novel-295	AGGAUUGUAUGAAACAGUGACGCC	20.769	21.0864	10.3977	20.667	-2.79795	9.6e-12	down	MH
miR169g-3p	UAGCCAAGGAUGACUUGCCUG	1.76903	2.03274	3.48733	1.87088	1.5131	0.00038	up			miR-novel-248	AGGAUUGUAUGAAACAGUGACGCC	12.769	14.0327	4.48733	16.8709	-2.95349	6.1e-05	down	MH
miR169l-5p	UAGCCAAGGAUGACUUGCCUG	10.769	9.08643	4.84673	11.3977	-1.59762	2.5e-08	down			miR-novel-2103	AGGAUUGUAUGAAACAGUGACGCC	7.70981	13.3884	4.30764	10.5191	-3.07003	6.1e-05	down	MH
miR169p	UAGCCAAGGAUGACUUGCCUG	5.76903	7.97742	3.48733	7.86756	-1.99845	8.6e-08	down			miR-novel-228	AGGAUUGUAUGAAACAGUGACGCC	18.8488	16.2273	7.58884	17.508	-3.1144	5.3e-05	down	MH
miR169r-5p	UAGCCAAGGAUGACUUGCCUG	8.51163	7.08643	7.76903	8.66703	-1.35856	0.00017	down			miR-novel-273	AGGAUUGUAUGAAAUAGUGACGCC	11.0264	12.0327	11.4873	13.4996	-3.15746	3.7e-05	down	MH
mir170	UGAUUGAGCCGUGUCAAUAUC	7.70981	13.3884	4.30764	10.5191	-2.10256	1.7e-07	down			miR-novel-271	AGGAUUGUAUGAAAUAGUGACGCC	17.769	10.0327	8.48733	19.8709	-3.42365	1.1e-06	down	MH
miR170-3p	UGAUUGAGCCGUGUCAAUAUC	16.0879	14.1657	9.47905	16.5968	-1.56259	9.7e-05	down			miR-novel-275	AGGAUUGUAUGAAAUAGUGACGCC	13.5116	12.979	12.7153	11.8467	2.31168	0.00104	up	SM
miR171	UGAUUGAGCCGCGCCAAUAUC	20.769	21.0864	10.3977	20.667	-2.11357	0.00021	down			miR-novel-238	AGGGAUGACGUGAAAUCACAGUUU	8.45241	7.71057	13.3076	8.05149	2.28758	1.3e-06	up	SM
miR171f	UUGAGCCGCGCCAAUAUCACU	3.99682	2.97904	1.84673	3.45793	-1.11357	3.8e-07	down			miR-novel-286	AGGGUGUAAGAACGGCAGUAG	23.3044	16.2273	29.7358	19.2294	2.1801	7.9e-07	up	SM
miR171g	UGAUUGAGCCGCGCCAAUAUC	1.76903	6.76427	8.97838	5.23665	1.11357	2.3e-05	up			miR-novel-295	AGGGUGUAAGAACGGCAGUAG	9.195	5.81796	19.073	7.47648	2.14516	1.1e-05	up	SM
mir172	AGAAUCCUGAUGAUGCUGCAG	5.76903	4.03274	3.48733	5.87088	-1.5131	1.4e-06	down			miR-novel-226	AUGAGCUAGAAGUUGGAACUC	1.76903	2.03274	3.48733	1.87088	2.13531	1.7e-05	up	SM
miR2111	UCUUGCCUACUCCACCCAUGCC	12.9241	14.348	19.8933	13.606	1.99853	2.7e-06	up			miR-novel-277	AUGAGCUAGAAGUUGGAACUC	7.70981	13.3884	14.3076	10.5191	1.65445	3.3e-05	up	SM
miR2949a-3p	UGCAAAUCCAGUCAAAAGUUA	6.96721	3.92535	2.04974	5.41628	-1.00949	1.5e-05	down			miR-novel-259	AUUACUUUUGGAGGACUUUUGGUA	15.1358	10.0864	11.8467	13.0811	1.52321	1.3e-06	up	SM
mir319	UUGGACUGAAGGGAGCUCCCU	18.8488	16.2273	7.58884	17.508	-2.08554	0.00012	down			miR-novel-279	AUUUUGGAAGAAUUUCAGCUG	4.73942	7.71057	9.84673	6.195	1.37114	2.9e-06	up	SM
miR319a	UUGGACUGAAGGGAGCUCCCU	4.73942	7.71057	1.84673	6.195	-2.01238	2.6e-05	down			miR-novel-255	AUUUUGGAAGAAUUUCAGCUG	1.02643	2.03274	2.66703	1.49959	1.21126	2.3e-06	up	SM
miR319c	UUGGACUGAAGGGAGCUCCUU	1.76903	9.60318	2.66703	5.65611	-1.52669	0.00068	down			miR-novel-220	CAAGAUGGCCGCUAUAGUUUC	6.22461	12.8787	30.7656	19.0987	1.1237	4.5e-06	up	SM
miR319e	UUGGACUGAAGGGAGCUCCU	6.22461	2.03274	4.09868	6.58884	-1.06493	1.5e-05	down			miR-novel-275	CAAGAUGGCCGCUAUAGUUUC	9.195	6.76427	14.9715	7.94963	1.22697	4.4e-06	up	SM
miR3476-3p	AGCCAACAACAUCAGUUCUAA	7.70981	13.3884	14.3076	10.5191	1.5131	0.0005	up			miR-novel-274	CAGAAUGACCAAUUUACUCUUUA	26.5612	30.3114	44.4927	33.9063	1.19303	2.8e-06	up	SM
miR3476-5p	UGAACUGGGUUUGUUGGCUGC	11.769	12.0327	9.48733	11.8709	-1.56259	0.00175	down			mi-novel-216	CAGAAUGACCAAUUUACUCUUUA	47.7657	63.0478	31.5236	65.8768	-1.1596	1.1e-05	down	SM
miR390a	AAGCUCAGGAGGGAUAGCGCC	4.73942	7.71057	2.66703	6.195	-1.68554	6.3e-08	down			mi-novel-267	CAGCCAAGGAUGACUUGCCGG	5.92851	3.92535	2.66703	4.89693	-1.19299	7.1e-05	down	SM
miR390b	AAGCUCAGGAGGGAUAGCGCC	3.25423	7.71057	2.6671	5.4524	-1.46177	0.00212	down			mi-novel-210	CAGCCAAGGAUGACUUGCCGG	20.769	21.0864	10.3977	20.667	-1.42897	0.00247	down	SM
miR390c	AAGCUCAGGAGGGAUAGCGCC	15.482	20.2608	9.94824	19.3414	-1.92577	0.00092	down			mi-novel-247	CGAAGUCCUUAGGGGGGGUGC	12.769	14.0327	4.48733	16.8709	-1.47681	0.00157	down	SM
miR393a	UCCAAAGGGAUCGCAUUGAUCU	12.769	14.0327	4.48733	16.8709	-2.1131	0.00085	down			mi-novel-239	CGAAGUCUUGGAAGAGAGUAA	7.70981	13.3884	4.30764	10.5191	-1.53567	0.0019	down	SM
miR393c	UCCAAAGGGAUCGCAUUGAUCU	3.25423	2.97904	1.84673	3.08663	-1.35856	0.00039	down			mi-novel-230	CGAGCCGAAUCAAUAUCACUC	18.8488	16.2273	7.58884	17.508	-1.56425	0.00063	down	SM
miR394b-3p	UUGGCAUUCUGUCCACCUCC	3.25423	2.03274	4.30764	2.61348	1.01788	4.4e-08	up			mi-novel-269	CGAGCCGAAUCAAUAUCACUC	11.0264	12.0327	11.4873	13.4996	-1.59109	8e-07	down	SM
miR395	CUGAAGUGUUUGGGGGAACUC	8.45241	7.71057	13.3076	8.05149	1.12829	0.00196	up			mi-novel-268	CGAGCCGAAUCAAUAUCACUC	17.769	10.0327	8.48733	19.8709	-1.6324	0.00072	down	SM
miR395d	CUGAAGUGUUUGGGGGAACUC	4.73942	3.92535	16.8467	4.30238	2.02769	0.00139	up			mi-novel-235	CGGAGGUAGUGGCGAUGGCGGUUC	4.73942	7.71057	1.84673	6.195	-2.0749	0.00076	down	SM
miR395e	CUGAAGUGUUUGGGGGAACUC	13.9968	12.979	11.8467	13.4579	-1.59762	0.00017	down			mi-novel-239	GAAGCGCUGGAGGGUAGAGUGG	25.0997	27.2002	13.5806	26.1199	-3.47675	7.3e-08	down	SM
mir396	UUCCACAGCUUUCUUGAACUG	6.96721	3.92535	3.04974	5.41628	-1.11454	0.00094	down			mi-novel-298	GAAUCUUGAUGAUGCUGCAU	5.76903	7.97742	3.48733	7.86756	-1.01442	1.1e-05	down	SM
miR396-3p	UUCCACAGCUUUCUUGAACUG	5.48202	2.03274	1.84673	3.72738	-1.74924	4.6e-06	down			mi-novel-208	GAAUCUUGAUGAUGCUGCAU	12.908	19.0662	15.9571	32.1979	-1.0504	0.00384	down	SM
miR396c	UUCCACAGCUUUCUUGAACUG	3.99455	1.08643	5.77648	2.51163	1.11357	0.00907	up			mi-novel-260	GAGGUAUCCUAAGAACUCGUUGGA	15.2246	9.03274	8.84673	11.0987	-1.17358	0.0002	down	SM
miR396d	UUCCACAGCUUUCUUGAACUG	13.6415	14.0795	9.43244	16.8305	-1.51125	0.0044	down			mi-novel-233	GAGGUAUCCUAAGAACUCGUUGGA	15.482	20.2608	9.94824	19.3414	-1.2356	1.2e-05	down	SM
miR396g-3p	UUCCACAGCUUUCUUGAACUG	15.3158	13.2539	11.4557	18.2548	-1.6512	0.00493	down			mi-novel-282	GAUUUGGGGCAAAGACGGGAU	12.0879	15.1657	8.47905	16.5968	-1.38828	0.00204	down	SM
miR396k-3p	UUCCACAGCUUUCUUGAACUG	31.8461	30.7751	47.6286	33.2806	1.00949	0.00513	up			mi-novel-275	GCUCAAGAAAGCUGUGGGAAA	4.73942	7.71057	2.66703	10.195	-1.39929	0.00045	down	SM
miR397-5p	AUUGAGUGCAGCGUUGAUGAA	16.9285	17.9253	28.667	19.8969	1.99384	6.2e-09	up			mi-novel-248	GCUCAAGAAAGCUGUGGGAGA	2.02643	6.76427	2.84673	4.86535	-2.2179	0.00036	down	SM
miR397a-5p	AUUGAGUGCAGCGUUGAUGAA	13.6506	4.87165	15.1279	9.23112	1.0303	0.00107	up			mi-novel-248	GCUCAAGAAAGCUGUGGGAGA	6.56322	4.54101	3.22018	7.02212	-2.35783	0.00044	down	SM
mir398	UGUGUUCUCAGGUCACCCCUU	17.769	10.0327	8.48733	19.8709	-2.03436	9.7e-10	down			mi-novel-290	GGAAGGUUUGGAGGAGAUUGA	2.51163	3.92535	1.84673	3.18849	-2.42604	0.00046	down	SM
miR398a	UGUGUUCUCAGGUCACCCCUU	15.1358	10.0864	11.8467	13.0811	1.5131	2.6e-09	up			mi-novel-277	GGCAUCAGAGGACUCAGGCAG	5.48202	2.03274	1.84673	3.72738	-2.71759	3.1e-05	down	SM
miR398c-3p	UGUGUUCUCAGGUCACCCCUU	24.7895	23.0327	42.8467	20.3811	2.04276	2.2e-05	up			mi-novel-276	GGCGGAUGUAGCCAAGUGGA	5.48202	16.2273	5.12794	10.8247	-3.57153	0.00073	down	SM
miR399a	CGCCAAUGGAGAUUUGUCCGG	11.0264	12.0327	11.4873	13.4996	-2.04881	2e-05	down			mi-novel-2156	GGCGGAUGUAGCCAAGUGGA	4.73942	7.71057	2.66703	6.195	-1.17074	0.00013	down	SM
miR399b	CGCCAAUGGAGAUUUGUCCGG	38.6041	31.0864	65.8485	39.8153	2.1108	2.6e-09	up			mi-novel-275	GGCGGAUGUAGCCAAGUGGA	26.2542	29.8965	21.9766	30.9868	-1.3261	7.8e-09	down	SM
miR399c	CGCCAAUGGAGAUUUGUCCGG	47.7657	63.0478	31.5236	65.8768	-2.1986	0.00743	down			mi-novel-210	GUCAUGCUAAAUUUUGAAUGAAAG	15.3158	13.2539	11.4557	18.2548	-1.30763	8.9e-06	down	SM
miR399d	CGCCAAUGGAGAUUUGUCCGG	26.5612	30.3114	44.4927	33.9063	1.99004	0.00317	up			mi-novel-279	GUCAUGCUAAAUUUUGAAUGAAAG	3.99682	3.92535	3.93109	6.40914	-1.17074	5.5e-09	down	SM
miR399e	CGCCAAUGGAGAUUUGUCCGG	9.51163	15.2071	39.1279	18.3294	2.00679	0.00049	up			mi-novel-229	UAAGUGAAGAAAGAGGUAGGUU	10.769	9.08643	4.84673	11.3977	-1.12871	7.2e-09	down	SM
miR403c	UUAGAUUCACGCACAAACUCG	6.22461	12.8787	30.7656	19.0987	1.93507	1.5e-05	up			mi-novel-287	UAAGUGAAGAAAGAGGUAGGUU	13.9968	12.979	11.8467	13.4579	-1.11777	8.2e-05	down	SM
miR408-3p	AUGCACUGCCUCUUCCCUGGC	26.2542	29.8965	21.9766	30.9868	-1.65682	2.8e-05	down			mi-novel-208	UAAGUGAAGAAAGAGGUAGGUU	16.0879	14.1657	9.47905	16.5968	-1	0.00027	down	SM
miR408a	AUGCACUGCCUCUUCCCUGGC	7.76903	9.08643	8.84673	10.8655	-1.11357	0.00265	down			mi-novel-274	UAAUUUUCCAUUGCUGAAUCU	11.769	12.0327	9.48733	11.8709	-1.05558	0.00635	down	SM
miR408c-5p	UGCACUGCCUCUUCCCUGGCU	25.0997	27.2002	13.5806	26.1199	-2.01154	4.8e-05	down			mi-novel-239	UAGCACUGAAGAUGAUGAUGG	1.76903	9.60318	2.66703	5.65611	-1.04203	1.3e-08	down	SM
mir477	AUCUCCCUCAAACGCUUCCAG	18.8488	16.2273	30.5888	17.508	2.05856	1.9e-05	up			mi-novel-212	UAGCCAAGAAUGACUUGCCUG	1.76903	9.60318	2.66703	5.65611	-1.03474	0.00832	down	SM
miR479	CGUGAUAUUGGUUCGGCUCAUC	4.73942	7.71057	9.84673	6.195	1.68554	0.00221	up			mi-novel-211	UAGCCAAGAAUGACUUGCCUG	5.76903	4.03274	3.48733	5.87088	-1.03064	0.00035	down	SM
miR482a	UCUUUCCUACUCCUCCCAUACC	9.03072	11.2194	24.7369	12.5951	2.05309	0.00068	up			mi-novel-271	UAUACCGUGCCCAUGACU	13.6415	14.0795	9.43244	16.8305	-1.02438	0.00164	down	SM
miR530a	UGCAUUUGCACCUGCACCUUC	18.8488	16.2273	39.5888	19.508	2.05856	0.00703	up			mi-novel-201	UAUACCGUGCCCAUGACU	3.25423	7.71057	2.6671	5.4524	-1.00864	0.00577	down	SM
miR7491	UGGGAUCUUCGAGAGGAUUGAGCC	14.9672	10.9253	10.0497	15.4163	-1.00949	0.00013	down			mi-novel-201-1	UCGGACUAGGCUUCAUUCCCC	10.6082	16.3037	73.2245	18.3283	4.76624	1.3e-06	up	1DPA
miR7511	AGAAGUUUUGCAUGUGUAGCUGAG	13.8658	12.7786	30.9686	15.9754	2.06385	9.6e-06	up			mi-novel-201-2	UAUGGGGGGUAUGGGCAGGUU	5.83595	5.02188	65.9433	4.30136	4.6074	0.00149	up	1DPA
miR827a	UUAGAUGACCAUCAACAAACA	7.02633	8.04343	18.4422	9.49655	2.04557	0.00415	up			mi-novel-202	UAUGGGGGGUAUGGGCAGGUU	10.429	14.8428	63.544	14.4834	4.38528	0.00041	up	1DPA
miR827b	UUAGAUGACCAUCAACAAACA	11.3974	12.3865	24.4785	12.7434	2.03474	0.00249	up			mi-novel-203-1	UCAGACUGAAGUUAUAUACGCA	12.494	13.483	37.575	12.7424	3.65068	2.6e-11	up	1DPA
mir858	UUCGUUGUCUGUUCGACCUUG	9.33244	13.7462	27.4475	14.4844	2.03375	0.00591	up			mi-novel-203-2	UCAUUGAGUGCAGCGUUGAUG	25.8861	24.1293	60.9433	20.3801	3.53696	0.00088	up	1DPA
											mi-novel-204	UCAUUGAGUGCAGCGUUGAUG	8.12286	9.13996	19.5388	9.49552	3.17024	0.008	up	1DPA
											mi-novel-205-1	UCCAAAGGGAUCGCAUUGAUC	10.1273	12.316	25.8335	12.594	2.71249	0.008	up	1DPA
											mi-novel-205-2	UCCAAAGGGAUCGCAUUGAUC	19.9453	17.3238	31.6854	17.507	2.63572	0.00429	up	1DPA
											mi-novel-205-3	UCCAAAGGGAUCGCAUUGAUC	19.9453	17.3238	40.6854	19.507	2.42631	0.00343	up	1DPA
											mi-novel-205-4	UCCAAAGGGAUCGCAUUGAUC	14.9624	13.8751	32.0651	15.9744	1.96995	0.0018	up	1DPA
											mi-novel-206-1	UCCAAAGGGAUCGCAUUGAUC	48.8622	64.1444	32.6201	65.8757	-1.83491	0.00226	down	1DPA
											mi-novel-206-2	UCCAAAGGGAUCGCAUUGAUC	7.02504	5.02188	3.76356	4.8959	-1.66504	0.00282	down	1DPA
											mi-novel-206-3	UCCAAAGGGAUCGCAUUGAUC	21.8656	22.183	11.4943	20.666	-1.62074	0.0054	down	1DPA
											mi-novel-206-4	UCCAAGUCUAGUAGAGAUGAU	13.8656	15.1293	5.58386	16.8699	-1.58385	0.00338	down	1DPA
											mi-novel-206-5	UCGGACCAGGCUUCAUUCC	8.80634	14.4849	5.40417	10.5181	-1.55738	0.00179	down	1DPA
											mi-novel-206-6	UCGGACCAGGCUUCAUUCC	19.9453	17.3238	8.68537	17.507	-1.51562	0.00082	down	1DPA
											mi-novel-206-7	UCGGACCAGGCUUCAUUCC	12.123	13.1293	12.5839	13.4986	-1.38102	0.00068	down	1DPA
											mi-novel-206-8	UCGGACCAGGCUUCAUUCCCG	18.8656	11.1293	9.58386	19.8699	-1.37656	0.00242	down	1DPA
											mi-novel-206-9	UCGGACCAGGCUUCAUUCCCG	5.83595	8.8071	2.94326	6.19397	-1.30802	0.0039	down	1DPA
											mi-novel-207	UCGGACCAGGCUUCAUUCCUC	26.1962	28.2968	14.6771	26.1189	-1.29908	0.00933	down	1DPA
											mi-novel-208	UCGGACCAGGCUUCAUUCCUC	6.86556	9.07395	4.58386	7.86654	-1.29736	0.00933	down	1DPA
											mi-novel-209	UCGGACCAGGCUUCAUUCCUC	14.0045	20.1628	17.0536	32.1968	-1.28279	0.00995	down	1DPA
											mi-novel-210	UCGGACCAGGCUUCAUUCCUC	16.3211	10.1293	9.94326	11.0976	-1.2761	8.2e-07	down	1DPA
											mi-novel-211-1	UCGGACCAGGCUUCAUUCCUC	16.5785	21.3573	11.0448	19.3404	-1.25763	4.1e-06	down	1DPA
											mi-novel-211-2	UCGGACCAGGCUUCAUUCCUC	13.1844	16.2623	9.57558	16.5958	-1.12074	0.00237	down	1DPA
											mi-novel-212	UCGGACCAGGCUUCAUUCCUC	5.83595	8.8071	3.76356	10.194	-1.07871	0.00135	down	1DPA
											mi-novel-213-1	UCGGACCAGGCUUCAUUCCUC	3.12296	7.8608	3.94326	4.86432	-1.06777	0.00248	down	1DPA
											mi-novel-213-2	UCGGACCAGGCUUCAUUUCCC	7.65975	5.63754	4.31671	6.02109	-1.01309	0.00561	down	1DPA
											mi-novel-213-3	UCGGACUGGAUUUGUUGACAA	3.60816	5.02188	2.94326	3.18746	-1.00558	6.8e-06	down	1DPA
											mi-novel-213-4	UCGGACUGGAUUUGUUGACAA	6.57855	4.12927	2.94326	4.72635	-2.99203	0.0014	down	1DPA
											mi-novel-214-1	UCUGACAGUGCACUGAAAACG	6.57855	17.3238	6.22447	10.8236	-1.98474	0.00143	down	1DPA
											mi-novel-214-2	UCUGUCGCAGGGGAGAUGGCUG	5.83595	8.8071	6.76356	6.19397	-1.98064	0.00083	down	1DPA
											mi-novel-214-3	UCUGUCGCAGGGGAGAUGGCUG	27.3508	30.993	23.0731	30.9857	-1.97438	0.00613	down	1DPA
											mi-novel-215	UCUGUCGCAGGGGAGAUGGCUG	16.4123	14.3504	12.5523	15.2538	-1.95	0.00482	down	1DPA

## Sheet: Table S6b
Table S6b. List of target prediction of known miRNAs
miRNA_Acc.	Target_Acc.	Expectation	UPE$	miRNA_start	miRNA_end	Target_start	Target_end	miRNA_aligned_fragment	alignment	Target_aligned_fragment	Inhibition	Target_Desc.	Multiplicity
AAGCUCAGGAGGGAUAGCGCC	Gh_A11G0250	5.0	-1.0	1	21	1002	1021	AAGCUCAGGAGGGAUAGCGCC	:::::::::.::..: ::.::	GGCGCUAUCUCUUUU-AGUUU	Cleavage	alpha/beta-Hydrolases superfamily protein	1
AAGCUCAGGAGGGAUAGCGCC	Gh_D08G1719	4.0	-1.0	1	21	525	545	AAGCUCAGGAGGGAUAGCGCC	:.: :::.::::.::: :::	UGUGAUAUUCCUCUUGACCUU	Cleavage	aluminum-activated, malate transporter 12	1
AAGCUCAGGAGGGAUAGCGCC	Gh_A08G1426	4.0	-1.0	1	21	525	545	AAGCUCAGGAGGGAUAGCGCC	:.: :::.::::.::: :::	UGUGAUAUUCCUCUUGACCUU	Cleavage	aluminum-activated, malate transporter 12	1
AAGCUCAGGAGGGAUAGCGCC	Gh_D08G0840	4.5	-1.0	1	21	836	858	AAGCUCAGGAGGGAU--AGCGCC	:.::: ::::::.:::.:.::	UGUGCUUGAUCCCUUCUGGGUUU	Cleavage	Amino acid permease family protein	1
AAGCUCAGGAGGGAUAGCGCC	Gh_D11G0240	5.0	-1.0	1	21	958	978	AAGCUCAGGAGGGAUAGCGCC	:::::.:.:::: :: :::	UGCGCUGUUCCUCGUGUGCUG	Cleavage	AMP-dependent synthetase and ligase family protein	1
AAGCUCAGGAGGGAUAGCGCC	Gh_D11G2855	5.0	-1.0	1	21	982	1002	AAGCUCAGGAGGGAUAGCGCC	:: :::.::::::.: ::::	GGGGCUGUCCCUCUUCUGCUU	Cleavage	ARM repeat superfamily protein	1
AAGCUCAGGAGGGAUAGCGCC	Gh_D07G1980	4.5	-1.0	1	21	349	369	AAGCUCAGGAGGGAUAGCGCC	:: :.:.:::.::.::::.:	GGAGUUGUCCUUCUUGAGUUG	Cleavage	BAK1-interacting receptor-like kinase 1	1
AAGCUCAGGAGGGAUAGCGCC	Gh_A10G1244	3.5	-1.0	1	21	589	609	AAGCUCAGGAGGGAUAGCGCC	: .:::: ::.: ::::::::	GCUGCUAACCUUGCUGAGCUU	Cleavage	Basic-leucine zipper (bZIP) transcription factor family protein	1
AAGCUCAGGAGGGAUAGCGCC	Gh_D10G1247	3.5	-1.0	1	21	589	609	AAGCUCAGGAGGGAUAGCGCC	: .:::: ::.: ::::::::	GCUGCUAACCUUGCUGAGCUU	Cleavage	Basic-leucine zipper (bZIP) transcription factor family protein	1
AAGCUCAGGAGGGAUAGCGCC	Gh_D08G1466	3.0	-1.0	1	21	54	74	AAGCUCAGGAGGGAUAGCGCC	:::: :::.:.:::.:.::	CACGCUUUCCUUUCUGGGUUU	Cleavage	brassinosteroid-responsive RING-H2	1
AAGCUCAGGAGGGAUAGCGCC	Gh_D07G1412	3.5	-1.0	1	21	54	74	AAGCUCAGGAGGGAUAGCGCC	: .:::::.:.:::.:.::	UACUUUAUCCUUUCUGGGUUU	Cleavage	brassinosteroid-responsive RING-H2	1
AAGCUCAGGAGGGAUAGCGCC	Gh_A08G1181	3.5	-1.0	1	21	54	74	AAGCUCAGGAGGGAUAGCGCC	:::: :::.:..::.:.::	CACGCUUUCCUUUUUGGGUUU	Cleavage	brassinosteroid-responsive RING-H2	1
AAGCUCAGGAGGGAUAGCGCC	Gh_A07G1302	3.5	-1.0	1	21	54	74	AAGCUCAGGAGGGAUAGCGCC	: .:::::.:.:::.:.::	UACUUUAUCCUUUCUGGGUUU	Cleavage	brassinosteroid-responsive RING-H2	1
AAGCUCAGGAGGGAUAGCGCC	Gh_A12G0969	4.0	-1.0	1	21	54	74	AAGCUCAGGAGGGAUAGCGCC	::::::: .:..::.:.::	CACGCUAUCGUUUUUGGGUUU	Cleavage	brassinosteroid-responsive RING-H2	1
AAGCUCAGGAGGGAUAGCGCC	Gh_D12G1081	4.0	-1.0	1	21	54	74	AAGCUCAGGAGGGAUAGCGCC	::::::: .:..::.:.::	CACGCUAUCGUUUUUGGGUUU	Cleavage	brassinosteroid-responsive RING-H2	1
AAGCUCAGGAGGGAUAGCGCC	Gh_A04G0005	4.0	-1.0	1	21	1039	1059	AAGCUCAGGAGGGAUAGCGCC	::.: ::::::::::::.:	GGUGAAAUCCCUCCUGAGUUG	Cleavage	BRI1 like	1
AAGCUCAGGAGGGAUAGCGCC	Gh_D05G3727	4.0	-1.0	1	21	1039	1059	AAGCUCAGGAGGGAUAGCGCC	::.: ::::::::::::.:	GGUGAAAUCCCUCCUGAGUUG	Cleavage	BRI1 like	2
AAGCUCAGGAGGGAUAGCGCC	Gh_D07G2211	5.0	-1.0	1	21	963	983	AAGCUCAGGAGGGAUAGCGCC	:: :.::::.::..::.: ::	GGAGUUAUCUCUUUUGGGAUU	Cleavage	Cation efflux family protein	1
AAGCUCAGGAGGGAUAGCGCC	Gh_D12G0441	5.0	-1.0	1	21	5059	5079	AAGCUCAGGAGGGAUAGCGCC	::.:::: ..::.:::: .::	GGUGCUAGUUCUUCUGAUUUU	Cleavage	chromatin remodeling 4	1
AAGCUCAGGAGGGAUAGCGCC	Gh_A12G0440	5.0	-1.0	1	21	5056	5076	AAGCUCAGGAGGGAUAGCGCC	::.:::: ..::.:::: .::	GGUGCUAGUUCUUCUGAUUUU	Cleavage	chromatin remodeling 4	1
AAGCUCAGGAGGGAUAGCGCC	Gh_A10G1816	5.0	-1.0	1	21	1954	1974	AAGCUCAGGAGGGAUAGCGCC	::::: ::.:. .:::::::	GGCGCCAUUCUAUCUGAGCUA	Translation	Disease resistance protein (TIR-NBS class)	1
AAGCUCAGGAGGGAUAGCGCC	Gh_D10G2081	5.0	-1.0	1	21	1954	1974	AAGCUCAGGAGGGAUAGCGCC	::::: ::.:. .:::::::	GGCGCCAUUCUAUCUGAGCUA	Translation	Disease resistance protein (TIR-NBS class)	1
AAGCUCAGGAGGGAUAGCGCC	Gh_A04G1403	3.5	-1.0	1	21	691	711	AAGCUCAGGAGGGAUAGCGCC	::.:.:::.:::.:::: :::	GGUGUUAUUCCUUCUGAUCUU	Cleavage	DNAJ heat shock family protein	1
AAGCUCAGGAGGGAUAGCGCC	Gh_D04G1267	4.0	-1.0	1	21	691	711	AAGCUCAGGAGGGAUAGCGCC	:: :.:::.:::.:::: :::	GGGGUUAUUCCUUCUGAUCUU	Cleavage	DNAJ heat shock family protein	1
AAGCUCAGGAGGGAUAGCGCC	Gh_A12G1475	4.5	-1.0	1	21	874	894	AAGCUCAGGAGGGAUAGCGCC	::.:.:::.::: :::::::	GGUGUUAUUCCUAAUGAGCUU	Cleavage	ERECTA-like 1	1
AAGCUCAGGAGGGAUAGCGCC	Gh_A11G0071	4.5	-1.0	1	21	1066	1086	AAGCUCAGGAGGGAUAGCGCC	::. ::::::::.: :::::	GGUUCUAUCCCUUCCGAGCUC	Cleavage	ERECTA-like 1	2
AAGCUCAGGAGGGAUAGCGCC	Gh_D09G1231	3.5	-1.0	1	21	1411	1431	AAGCUCAGGAGGGAUAGCGCC	.:.:.:. :::::::::::	UUUGUUGUUACUCCUGAGCUU	Cleavage	eukaryotic translation initiation factor 3C	2
AAGCUCAGGAGGGAUAGCGCC	Gh_A09G1229	4.5	-1.0	1	21	1897	1917	AAGCUCAGGAGGGAUAGCGCC	:.::::: :.::.:::: ::	UGUGCUAUGCUUCUUGAGGUU	Cleavage	eukaryotic translation initiation factor 3C	2
AAGCUCAGGAGGGAUAGCGCC	Gh_A09G1228	4.5	-1.0	1	21	1900	1920	AAGCUCAGGAGGGAUAGCGCC	:.::::: :.::.:::: ::	UGUGCUAUGCUUCUUGAGGUU	Cleavage	eukaryotic translation initiation factor 3C	1
AAGCUCAGGAGGGAUAGCGCC	Gh_D09G1230	4.5	-1.0	1	21	1894	1914	AAGCUCAGGAGGGAUAGCGCC	:.::::: :.::.:::: ::	UGUGCUAUGCUUCUUGAGGUU	Cleavage	eukaryotic translation initiation factor 3C	2
AAGCUCAGGAGGGAUAGCGCC	Gh_A08G0170	3.5	-1.0	1	21	328	348	AAGCUCAGGAGGGAUAGCGCC	.:.: ::: ::::::::::	AAUGUUCUCCAUCCUGAGCUU	Translation	formin homology5	1
AAGCUCAGGAGGGAUAGCGCC	Gh_D01G0210	3.5	-1.0	1	21	400	420	AAGCUCAGGAGGGAUAGCGCC	:::.::.::::::::.:	GAAGCUGUCUCUCCUGAGUUG	Cleavage	FtsH extracellular protease family	2
AAGCUCAGGAGGGAUAGCGCC	Gh_A01G0163	3.5	-1.0	1	21	400	420	AAGCUCAGGAGGGAUAGCGCC	:::.::.::::::::.:	GAAGCUGUCUCUCCUGAGUUG	Cleavage	FtsH extracellular protease family	2
AAGCUCAGGAGGGAUAGCGCC	Gh_A05G0724	5.0	-1.0	1	21	853	873	AAGCUCAGGAGGGAUAGCGCC	::: ::.::: :: ::::.::	GGCACUGUCCAUCAUGAGUUU	Translation	glutamine-dependent asparagine synthase 1	1
AAGCUCAGGAGGGAUAGCGCC	Gh_A01G0826	4.0	-1.0	1	21	907	927	AAGCUCAGGAGGGAUAGCGCC	:::.::.:::.:: ::::	AAGGCUGUCUCUCUUGUGCUU	Cleavage	glyceraldehyde-3-phosphate dehydrogenase B subunit	1
AAGCUCAGGAGGGAUAGCGCC	Gh_D01G0854	4.0	-1.0	1	21	907	927	AAGCUCAGGAGGGAUAGCGCC	:::.::.:::.:: ::::	AAGGCUGUCUCUCUUGUGCUU	Cleavage	glyceraldehyde-3-phosphate dehydrogenase B subunit	1
AAGCUCAGGAGGGAUAGCGCC	Gh_A11G0579	4.5	-1.0	1	21	1612	1632	AAGCUCAGGAGGGAUAGCGCC	:.:::::::::::::::	AGUGCUAUCCCUCCUGAGGAU	Cleavage	GYF domain-containing protein	1
AAGCUCAGGAGGGAUAGCGCC	Gh_D11G0664	4.5	-1.0	1	21	1612	1632	AAGCUCAGGAGGGAUAGCGCC	:.:::::::::::::::	AGUGCUAUCCCUCCUGAGGAU	Cleavage	GYF domain-containing protein	1
AAGCUCAGGAGGGAUAGCGCC	Gh_D10G1163	3.0	-1.0	1	21	1087	1107	AAGCUCAGGAGGGAUAGCGCC	::.: :::::: :::::::	AACGUUCUCCCUCAUGAGCUU	Cleavage	HEAT repeat ;WD domain, G-beta repeat protein protein	1
AAGCUCAGGAGGGAUAGCGCC	Gh_A10G1313	3.0	-1.0	1	21	1087	1107	AAGCUCAGGAGGGAUAGCGCC	::.: :::::: :::::::	AACGUUCUCCCUCAUGAGCUU	Cleavage	HEAT repeat ;WD domain, G-beta repeat protein protein	1
AAGCUCAGGAGGGAUAGCGCC	Gh_A08G2329	3.0	-1.0	1	21	1078	1098	AAGCUCAGGAGGGAUAGCGCC	::.:.::::::: .:::::::	GGUGUUAUCCCUGUUGAGCUU	Cleavage	Leucine-rich receptor-like protein kinase family protein	1
AAGCUCAGGAGGGAUAGCGCC	Gh_D03G0099	4.0	-1.0	1	21	1780	1800	AAGCUCAGGAGGGAUAGCGCC	:::::::::::::::	GGGAUGAUCCCUCCUGAGCUU	Cleavage	Leucine-rich receptor-like protein kinase family protein	1
AAGCUCAGGAGGGAUAGCGCC	Gh_A02G0853	4.5	-1.0	1	21	253	273	AAGCUCAGGAGGGAUAGCGCC	::: ::::.:::::::: ::	GGCACUAUUCCUCCUGAAAUU	Cleavage	Leucine-rich receptor-like protein kinase family protein	1
AAGCUCAGGAGGGAUAGCGCC	Gh_A05G1284	4.5	-1.0	1	21	565	585	AAGCUCAGGAGGGAUAGCGCC	:: ::::.:::::::: .::	GGAACUAUUCCUCCUGAAUUU	Cleavage	Leucine-rich receptor-like protein kinase family protein	1
AAGCUCAGGAGGGAUAGCGCC	Gh_D08G2304	3.0	-1.0	1	21	1078	1098	AAGCUCAGGAGGGAUAGCGCC	::.:.::::::: .:::::::	GGUGUUAUCCCUGUUGAGCUU	Cleavage	Leucine-rich repeat protein kinase family protein	1
AAGCUCAGGAGGGAUAGCGCC	Gh_D11G2590	3.0	-1.0	1	21	1015	1035	AAGCUCAGGAGGGAUAGCGCC	::. .:::.:::.::::::::	GGUUUUAUUCCUUCUGAGCUU	Cleavage	Leucine-rich repeat protein kinase family protein	1
AAGCUCAGGAGGGAUAGCGCC	Gh_A07G1981	4.0	-1.0	1	21	367	387	AAGCUCAGGAGGGAUAGCGCC	::. : ::::::::::::.:	GGUACCAUCCCUCCUGAGUUA	Cleavage	Leucine-rich repeat protein kinase family protein	1
AAGCUCAGGAGGGAUAGCGCC	Gh_D07G2202	4.0	-1.0	1	21	367	387	AAGCUCAGGAGGGAUAGCGCC	::. : ::::::::::::.:	GGUACCAUCCCUCCUGAGUUA	Cleavage	Leucine-rich repeat protein kinase family protein	1
AAGCUCAGGAGGGAUAGCGCC	Gh_A08G2393	4.5	-1.0	1	21	394	414	AAGCUCAGGAGGGAUAGCGCC	::. ::::.::::: :::::	GGUCCUAUUCCUCCAGAGCUA	Cleavage	Leucine-rich repeat protein kinase family protein	1
AAGCUCAGGAGGGAUAGCGCC	Gh_D09G1906	4.5	-1.0	1	21	346	366	AAGCUCAGGAGGGAUAGCGCC	:: :: ::.:::.: ::::::	GGGGCAAUUCCUUCAGAGCUU	Cleavage	Leucine-rich repeat protein kinase family protein	1
AAGCUCAGGAGGGAUAGCGCC	Gh_A09G1783	4.5	-1.0	1	21	400	420	AAGCUCAGGAGGGAUAGCGCC	:: :: ::.:::.: ::::::	GGGGCAAUUCCUUCAGAGCUU	Cleavage	Leucine-rich repeat protein kinase family protein	1
AAGCUCAGGAGGGAUAGCGCC	Gh_D03G0613	4.5	-1.0	1	21	1234	1254	AAGCUCAGGAGGGAUAGCGCC	::::::::::::: ::	GGAAGUAUCCCUCCUGAGAUU	Cleavage	Leucine-rich repeat protein kinase family protein	1
AAGCUCAGGAGGGAUAGCGCC	Gh_D06G1442	5.0	-1.0	1	21	496	516	AAGCUCAGGAGGGAUAGCGCC	::.:.: :.:::.:::.:.:	GGUGUUCUUCCUUCUGGGUUC	Cleavage	Leucine-rich repeat protein kinase family protein	1
AAGCUCAGGAGGGAUAGCGCC	Gh_A02G0428	4.5	-1.0	1	21	112	132	AAGCUCAGGAGGGAUAGCGCC	::. : :: :::.::::::::	GGUUCAAUACCUUCUGAGCUU	Cleavage	Leucine-rich repeat receptor-like protein kinase family protein	1
AAGCUCAGGAGGGAUAGCGCC	Gh_A02G1065	4.5	-1.0	1	21	1234	1254	AAGCUCAGGAGGGAUAGCGCC	::::::::::::: ::	GGAAGUAUCCCUCCUGAGAUU	Cleavage	Leucine-rich repeat receptor-like protein kinase family protein	1
AAGCUCAGGAGGGAUAGCGCC	Gh_D11G2900	2.0	-1.0	1	21	961	981	AAGCUCAGGAGGGAUAGCGCC	::.:.:::.:::.::::::::	GGUGUUAUUCCUUCUGAGCUU	Cleavage	Leucine-rich repeat transmembrane protein kinase	1
AAGCUCAGGAGGGAUAGCGCC	Gh_A11G2202	2.5	-1.0	1	21	1915	1935	AAGCUCAGGAGGGAUAGCGCC	:: :: ::::::.::::::::	GGAGCAAUCCCUUCUGAGCUU	Cleavage	Leucine-rich repeat transmembrane protein kinase	2
AAGCUCAGGAGGGAUAGCGCC	Gh_D11G2499	2.5	-1.0	1	21	1942	1962	AAGCUCAGGAGGGAUAGCGCC	:: :: ::::::.::::::::	GGAGCAAUCCCUUCUGAGCUU	Cleavage	Leucine-rich repeat transmembrane protein kinase	2
AAGCUCAGGAGGGAUAGCGCC	Gh_D05G2391	4.0	-1.0	1	21	2551	2571	AAGCUCAGGAGGGAUAGCGCC	::. :::: :::::::::::	GGUUAUAUCGCUCCUGAGCUU	Cleavage	Leucine-rich repeat transmembrane protein kinase	1
AAGCUCAGGAGGGAUAGCGCC	Gh_A05G2137	4.0	-1.0	1	21	2551	2571	AAGCUCAGGAGGGAUAGCGCC	::. :::: :::::::::::	GGUUAUAUCGCUCCUGAGCUU	Cleavage	Leucine-rich repeat transmembrane protein kinase	1
AAGCUCAGGAGGGAUAGCGCC	Gh_D12G1600	4.5	-1.0	1	21	874	894	AAGCUCAGGAGGGAUAGCGCC	::.:.:::.::: :::::::	GGUGUUAUUCCUAAUGAGCUU	Cleavage	Leucine-rich repeat transmembrane protein kinase	1
AAGCUCAGGAGGGAUAGCGCC	Gh_A13G0734	4.5	-1.0	1	21	670	689	AAGCUCAGGAGGGAUAGCGCC	::.:::::.:::.:: :::::	GGUGCUAUUCCUUCU-AGCUU	Cleavage	Leucine-rich repeat transmembrane protein kinase	1
AAGCUCAGGAGGGAUAGCGCC	Gh_D08G1945	4.5	-1.0	1	21	394	414	AAGCUCAGGAGGGAUAGCGCC	::. ::::.::::: :::::	GGUCCUAUUCCUCCGGAGCUA	Cleavage	Leucine-rich repeat transmembrane protein kinase	1
AAGCUCAGGAGGGAUAGCGCC	Gh_D08G1121	4.0	-1.0	1	21	1738	1758	AAGCUCAGGAGGGAUAGCGCC	::: :::: ::::: ::::::	GGCUCUAUACCUCCAGAGCUU	Cleavage	Leucine-rich repeat transmembrane protein kinase family protein	2
AAGCUCAGGAGGGAUAGCGCC	Gh_D05G2832	4.0	-1.0	1	21	1741	1761	AAGCUCAGGAGGGAUAGCGCC	::: : :: ::::.:::::::	GGCACAAUACCUCUUGAGCUU	Cleavage	Leucine-rich repeat transmembrane protein kinase family protein	1
AAGCUCAGGAGGGAUAGCGCC	Gh_D10G0802	4.5	-1.0	1	21	1652	1672	AAGCUCAGGAGGGAUAGCGCC	:::::.::.:::.:::	UAAACUAUCUCUUCUGGGCUA	Cleavage	Major facilitator superfamily protein	1
AAGCUCAGGAGGGAUAGCGCC	Gh_A10G1401	4.5	-1.0	1	21	1652	1672	AAGCUCAGGAGGGAUAGCGCC	:::::.::.:::.:::	UAAACUAUCUCUUCUGGGCUA	Cleavage	Major facilitator superfamily protein	1
AAGCUCAGGAGGGAUAGCGCC	Gh_A11G0361	4.5	-1.0	1	21	835	855	AAGCUCAGGAGGGAUAGCGCC	::: :::..:::::::: ::	GGCAAUAUUUCUCCUGAGGUU	Cleavage	NAD(P)-binding Rossmann-fold superfamily protein	1
AAGCUCAGGAGGGAUAGCGCC	Gh_D11G0421	4.5	-1.0	1	21	835	855	AAGCUCAGGAGGGAUAGCGCC	::: :::..:::::::: ::	GGCAAUAUUUCUCCUGAGGUU	Cleavage	NAD(P)-binding Rossmann-fold superfamily protein	1
AAGCUCAGGAGGGAUAGCGCC	Gh_D01G0333	3.5	-1.0	1	21	505	525	AAGCUCAGGAGGGAUAGCGCC	::: ::::.:::: .::::	AUCGCAAUCCUUCCUCGGCUU	Cleavage	NB-ARC domain-containing disease resistance protein	1
AAGCUCAGGAGGGAUAGCGCC	Gh_A07G1028	3.5	-1.0	1	21	1627	1647	AAGCUCAGGAGGGAUAGCGCC	: .:::::.:::::: ::::	GAUGCUAUUCCUCCUCAGCUG	Cleavage	NIMA (never in mitosis, gene A)-related 6	1
AAGCUCAGGAGGGAUAGCGCC	Gh_D07G1105	3.5	-1.0	1	21	1627	1647	AAGCUCAGGAGGGAUAGCGCC	: .:::::.:::::: ::::	GAUGCUAUUCCUCCUCAGCUG	Cleavage	NIMA (never in mitosis, gene A)-related 6	1
AAGCUCAGGAGGGAUAGCGCC	Gh_D01G0504	3.5	-1.0	1	21	1027	1047	AAGCUCAGGAGGGAUAGCGCC	:.::::::::::.::. .::	UGUGCUAUCCCUCUUGGAUUU	Cleavage	Outer membrane OMP85 family protein	1
AAGCUCAGGAGGGAUAGCGCC	Gh_A05G0775	4.0	-1.0	1	21	325	345	AAGCUCAGGAGGGAUAGCGCC	.:::.:.:.:.: ::::::	AUUGCUGUUCUUUCAGAGCUU	Cleavage	Pentatricopeptide repeat (PPR) superfamily protein	1
AAGCUCAGGAGGGAUAGCGCC	Gh_Sca075892G01	5.0	-1.0	1	21	124	145	AAGC-UCAGGAGGGAUAGCGCC	:.:::: ::.:::::: ::::	AGUGCUAACCUUCCUGAAGCUU	Cleavage	PHD finger family protein	1
AAGCUCAGGAGGGAUAGCGCC	Gh_D03G0089	3.5	-1.0	1	21	9435	9455	AAGCUCAGGAGGGAUAGCGCC	:.:::::..::.:: :::::	UGUGCUAUUUCUUCUUAGCUU	Cleavage	Phosphatidylinositol 3- and 4-kinase family protein with FAT domain	1
AAGCUCAGGAGGGAUAGCGCC	Gh_A02G1633	3.5	-1.0	1	21	9438	9458	AAGCUCAGGAGGGAUAGCGCC	:.:::::..::.:: :::::	UGUGCUAUUUCUUCUUAGCUU	Cleavage	Phosphatidylinositol 3- and 4-kinase family protein with FAT domain	1
AAGCUCAGGAGGGAUAGCGCC	Gh_A04G0283	5.0	-1.0	1	21	2875	2895	AAGCUCAGGAGGGAUAGCGCC	::.:.:.:.:.:.. ::::::	GGUGUUGUUCUUUUGGAGCUU	Cleavage	phytosylfokine-alpha receptor 2	1
AAGCUCAGGAGGGAUAGCGCC	Gh_D05G3382	5.0	-1.0	1	21	2875	2895	AAGCUCAGGAGGGAUAGCGCC	::.:.:.:.:.:.. ::::::	GGUGUUGUUCUUUUGGAGCUU	Cleavage	phytosylfokine-alpha receptor 2	1
AAGCUCAGGAGGGAUAGCGCC	Gh_A01G0449	5.0	-1.0	1	21	2878	2898	AAGCUCAGGAGGGAUAGCGCC	:: :.:.:.:.::. ::::::	GGGGUUGUUCUUCUCGAGCUU	Cleavage	phytosylfokine-alpha receptor 2	1
AAGCUCAGGAGGGAUAGCGCC	Gh_D13G1081	4.0	-1.0	1	21	541	561	AAGCUCAGGAGGGAUAGCGCC	: :::.::..:..::::.::	AGGGCUGUCUUUUUUGAGUUU	Cleavage	plant U-box 9	1
AAGCUCAGGAGGGAUAGCGCC	Gh_D05G1099	5.0	-1.0	1	21	1983	2003	AAGCUCAGGAGGGAUAGCGCC	::: .::::::::.: :: ::	GGCUUUAUCCCUCUUUAGGUU	Cleavage	pleiotropic drug resistance 11	1
AAGCUCAGGAGGGAUAGCGCC	Gh_A05G0988	5.0	-1.0	1	21	1983	2003	AAGCUCAGGAGGGAUAGCGCC	::: .::::::::.: :: ::	GGCUUUAUCCCUCUUUAGGUU	Cleavage	pleiotropic drug resistance 11	1
AAGCUCAGGAGGGAUAGCGCC	Gh_A10G1180	2.5	-1.0	1	21	1912	1932	AAGCUCAGGAGGGAUAGCGCC	:: ::.:::::::::::::	AGCCCUGUCCCUCCUGAGCUG	Cleavage	P-loop containing nucleoside triphosphate hydrolases superfamily protein	1
AAGCUCAGGAGGGAUAGCGCC	Gh_D10G1318	2.5	-1.0	1	21	1912	1932	AAGCUCAGGAGGGAUAGCGCC	:: ::.:::::::::::::	AGCCCUGUCCCUCCUGAGCUG	Cleavage	P-loop containing nucleoside triphosphate hydrolases superfamily protein	1
AAGCUCAGGAGGGAUAGCGCC	Gh_A09G1437	4.5	-1.0	1	21	1612	1632	AAGCUCAGGAGGGAUAGCGCC	:: :.:.:.:.::.::::::	GGGGUUGUUCUUCUUGAGCUC	Cleavage	Protein kinase family protein	1
AAGCUCAGGAGGGAUAGCGCC	Gh_D09G1446	4.5	-1.0	1	21	1612	1632	AAGCUCAGGAGGGAUAGCGCC	:: :.:.:.:.::.::::::	GGGGUUGUUCUUCUUGAGCUC	Cleavage	Protein kinase family protein	1
AAGCUCAGGAGGGAUAGCGCC	Gh_Sca004803G06	3.0	-1.0	1	21	565	585	AAGCUCAGGAGGGAUAGCGCC	:: ::::.:::::::::.::	GGAACUAUUCCUCCUGAGUUU	Cleavage	Protein kinase family protein with leucine-rich repeat domain	1
AAGCUCAGGAGGGAUAGCGCC	Gh_D05G3835	3.0	-1.0	1	21	565	585	AAGCUCAGGAGGGAUAGCGCC	:: ::::.:::::::::.::	GGAACUAUUCCUCCUGAGUUU	Cleavage	Protein kinase family protein with leucine-rich repeat domain	1
AAGCUCAGGAGGGAUAGCGCC	Gh_D11G0073	5.0	-1.0	1	21	2542	2562	AAGCUCAGGAGGGAUAGCGCC	::: .:.:.:.::. ::::::	GGCAUUGUUCUUCUGGAGCUU	Cleavage	Protein kinase family protein with leucine-rich repeat domain	1
AAGCUCAGGAGGGAUAGCGCC	Gh_A11G2714	2.5	-1.0	1	21	790	810	AAGCUCAGGAGGGAUAGCGCC	:: :.:::::.::.:::::::	GGAGUUAUCCUUCUUGAGCUU	Cleavage	Protein kinase superfamily protein	1
AAGCUCAGGAGGGAUAGCGCC	Gh_D11G3068	3.0	-1.0	1	21	790	810	AAGCUCAGGAGGGAUAGCGCC	:: :.:::.:.::.:::::::	GGAGUUAUUCUUCUUGAGCUU	Cleavage	Protein kinase superfamily protein	1
AAGCUCAGGAGGGAUAGCGCC	Gh_D07G2376	4.0	-1.0	1	21	3184	3204	AAGCUCAGGAGGGAUAGCGCC	::.:.:.:::.::. ::::::	GGUGUUGUCCUUCUCGAGCUU	Cleavage	Protein kinase superfamily protein	1
AAGCUCAGGAGGGAUAGCGCC	Gh_D09G2328	4.0	-1.0	1	21	847	867	AAGCUCAGGAGGGAUAGCGCC	::.:. .::..::.:::::::	GGUGUGGUCUUUCUUGAGCUU	Cleavage	Protein kinase superfamily protein	1
AAGCUCAGGAGGGAUAGCGCC	Gh_A09G2123	4.0	-1.0	1	21	847	867	AAGCUCAGGAGGGAUAGCGCC	::.:. .::..::.:::::::	GGUGUGGUCUUUCUUGAGCUU	Cleavage	Protein kinase superfamily protein	1
AAGCUCAGGAGGGAUAGCGCC	Gh_D04G1206	4.5	-1.0	1	21	598	618	AAGCUCAGGAGGGAUAGCGCC	::.:::::...:..: :::::	GGUGCUAUUUUUUUUCAGCUU	Cleavage	Protein kinase superfamily protein	1
AAGCUCAGGAGGGAUAGCGCC	Gh_A04G0731	4.5	-1.0	1	21	598	618	AAGCUCAGGAGGGAUAGCGCC	::.:::::...:..: :::::	GGUGCUAUUUUUUUUCAGCUU	Cleavage	Protein kinase superfamily protein	1
AAGCUCAGGAGGGAUAGCGCC	Gh_D09G1989	4.5	-1.0	1	21	778	798	AAGCUCAGGAGGGAUAGCGCC	:: :.:.:::.::. ::::::	GGGGUUGUCCUUCUAGAGCUU	Cleavage	Protein kinase superfamily protein	1
AAGCUCAGGAGGGAUAGCGCC	Gh_A09G1883	4.5	-1.0	1	21	796	816	AAGCUCAGGAGGGAUAGCGCC	:: :.:.:::.::. ::::::	GGGGUUGUCCUUCUAGAGCUU	Cleavage	Protein kinase superfamily protein	1
AAGCUCAGGAGGGAUAGCGCC	Gh_D08G2062	4.5	-1.0	1	21	1696	1716	AAGCUCAGGAGGGAUAGCGCC	:: :.:.: :.::.:::::::	GGGGUUGUGCUUCUUGAGCUU	Cleavage	Protein kinase superfamily protein	1
AAGCUCAGGAGGGAUAGCGCC	Gh_A08G1705	4.5	-1.0	1	21	1693	1713	AAGCUCAGGAGGGAUAGCGCC	:: :.:.: :.::.:::::::	GGGGUUGUGCUUCUUGAGCUU	Cleavage	Protein kinase superfamily protein	1
AAGCUCAGGAGGGAUAGCGCC	Gh_A07G1444	4.5	-1.0	1	21	1696	1716	AAGCUCAGGAGGGAUAGCGCC	:: :.:.: :.::.:::::::	GGGGUUGUGCUUCUUGAGCUU	Cleavage	Protein kinase superfamily protein	1
AAGCUCAGGAGGGAUAGCGCC	Gh_D10G1669	4.5	-1.0	1	21	841	861	AAGCUCAGGAGGGAUAGCGCC	:: :. .::..::.:::::::	GGGGUAGUCUUUCUUGAGCUU	Cleavage	Protein kinase superfamily protein	1
AAGCUCAGGAGGGAUAGCGCC	Gh_D02G1680	5.0	-1.0	1	21	826	846	AAGCUCAGGAGGGAUAGCGCC	:: :.:.:.:.::. ::::::	GGAGUUGUUCUUCUAGAGCUU	Cleavage	Protein kinase superfamily protein	1
AAGCUCAGGAGGGAUAGCGCC	Gh_D05G3155	5.0	-1.0	1	21	874	894	AAGCUCAGGAGGGAUAGCGCC	:: :.:.:.:.::. ::::::	GGGGUUGUUCUUCUAGAGCUU	Cleavage	Protein kinase superfamily protein	1
AAGCUCAGGAGGGAUAGCGCC	Gh_A05G2858	5.0	-1.0	1	21	892	912	AAGCUCAGGAGGGAUAGCGCC	:: :.:.:.:.::. ::::::	GGGGUUGUUCUUCUAGAGCUU	Cleavage	Protein kinase superfamily protein	1
AAGCUCAGGAGGGAUAGCGCC	Gh_D02G0181	5.0	-1.0	1	21	907	927	AAGCUCAGGAGGGAUAGCGCC	:: :.:.:::.:.. ::::::	GGGGUUGUCCUUUUAGAGCUU	Cleavage	Protein kinase superfamily protein	1
AAGCUCAGGAGGGAUAGCGCC	Gh_A02G0142	5.0	-1.0	1	21	919	939	AAGCUCAGGAGGGAUAGCGCC	:: :.:.:::.:.. ::::::	GGGGUUGUCCUUUUAGAGCUU	Cleavage	Protein kinase superfamily protein	1
AAGCUCAGGAGGGAUAGCGCC	Gh_D05G1210	4.5	-1.0	1	21	943	963	AAGCUCAGGAGGGAUAGCGCC	::.:: :::..::.::: :::	GGUGCCAUCUUUCUUGAACUU	Cleavage	Protein of unknown function (DUF594)	1
AAGCUCAGGAGGGAUAGCGCC	Gh_A05G1062	4.5	-1.0	1	21	1021	1041	AAGCUCAGGAGGGAUAGCGCC	::.:: :::..::.::: :::	GGUGCCAUCUUUCUUGAACUU	Cleavage	Protein of unknown function (DUF594)	1
AAGCUCAGGAGGGAUAGCGCC	Gh_A13G0032	3.5	-1.0	1	21	328	348	AAGCUCAGGAGGGAUAGCGCC	.:::. ..:::.:::::::	CUUGCUGCUUCUCUUGAGCUU	Cleavage	Protein with RING/U-box and TRAF-like domains	1
AAGCUCAGGAGGGAUAGCGCC	Gh_D13G0048	3.5	-1.0	1	21	328	348	AAGCUCAGGAGGGAUAGCGCC	.:::. ..:::.:::::::	CUUGCUGCUUCUCUUGAGCUU	Cleavage	Protein with RING/U-box and TRAF-like domains	1
AAGCUCAGGAGGGAUAGCGCC	Gh_A09G0791	5.0	-1.0	1	21	319	339	AAGCUCAGGAGGGAUAGCGCC	::: .:.::.::.. ::::::	GGCAUUGUCUCUUUAGAGCUU	Cleavage	Putative methyltransferase family protein	1
AAGCUCAGGAGGGAUAGCGCC	Gh_D09G0794	5.0	-1.0	1	21	379	399	AAGCUCAGGAGGGAUAGCGCC	::: .:.::.::.. ::::::	GGCAUUGUCUCUUUAGAGCUU	Cleavage	Putative methyltransferase family protein	1
AAGCUCAGGAGGGAUAGCGCC	Gh_A11G2283	3.0	-1.0	1	21	1015	1035	AAGCUCAGGAGGGAUAGCGCC	::. .:::.:::.::::::::	GGUUUUAUUCCUUCUGAGCUU	Cleavage	receptor like protein 29	1
AAGCUCAGGAGGGAUAGCGCC	Gh_D02G0479	4.5	-1.0	1	21	916	936	AAGCUCAGGAGGGAUAGCGCC	::. : :: :::.::::::::	GGUUCAAUACCUUCUGAGCUU	Cleavage	receptor like protein 34	1
AAGCUCAGGAGGGAUAGCGCC	Gh_A11G2367	4.5	-1.0	1	21	1474	1494	AAGCUCAGGAGGGAUAGCGCC	:: :.:.:::. :.:::::::	GGGGUUGUCCUGCUUGAGCUU	Translation	receptor-like kinase in in flowers 3	1
AAGCUCAGGAGGGAUAGCGCC	Gh_D11G0772	3.5	-1.0	1	21	100	120	AAGCUCAGGAGGGAUAGCGCC	:::.:.:.::.::::.::	AAAGCUGUUCUUCUUGAGUUU	Cleavage	receptor-like protein kinase 2	1
AAGCUCAGGAGGGAUAGCGCC	Gh_A11G0659	3.5	-1.0	1	21	100	120	AAGCUCAGGAGGGAUAGCGCC	:::.:.:.::.::::.::	AAAGCUGUUCUUCUUGAGUUU	Cleavage	receptor-like protein kinase 2	1
AAGCUCAGGAGGGAUAGCGCC	Gh_A11G2237	3.5	-1.0	1	21	556	576	AAGCUCAGGAGGGAUAGCGCC	.:::: ::::.:::: :::	UUUGCUAACCCUUCUGACCUU	Cleavage	RNA-binding (RRM/RBD/RNP motifs) family protein	1
AAGCUCAGGAGGGAUAGCGCC	Gh_D11G2543	3.5	-1.0	1	21	556	576	AAGCUCAGGAGGGAUAGCGCC	.:::: ::::.:::: :::	UUUGCUAACCCUUCUGACCUU	Cleavage	RNA-binding (RRM/RBD/RNP motifs) family protein	1
AAGCUCAGGAGGGAUAGCGCC	Gh_D05G0906	4.0	-1.0	1	21	2188	2208	AAGCUCAGGAGGGAUAGCGCC	.:::.:.:.:.: ::::::	AUUGCUGUUCUUUCAGAGCUU	Cleavage	subtilase 4.13	1
AAGCUCAGGAGGGAUAGCGCC	Gh_D05G1406	4.0	-1.0	1	21	751	771	AAGCUCAGGAGGGAUAGCGCC	.:.:::::.:..::::: :	CCUGUUAUCCUUUUUGAGCAU	Cleavage	Transketolase family protein	1
AAGCUCAGGAGGGAUAGCGCC	Gh_A05G1243	4.0	-1.0	1	21	751	771	AAGCUCAGGAGGGAUAGCGCC	.:.:::::.:..::::: :	CCUGUUAUCCUUUUUGAGCAU	Cleavage	Transketolase family protein	1
AAGCUCAGGAGGGAUAGCGCC	Gh_A13G1340	3.5	-1.0	1	21	301	321	AAGCUCAGGAGGGAUAGCGCC	: ::::::::.:: :: ::::	GACGCUAUCCUUCAUGCGCUU	Cleavage	Tudor/PWWP/MBT superfamily protein	1
AAGCUCAGGAGGGAUAGCGCC	Gh_D13G1648	3.5	-1.0	1	21	313	333	AAGCUCAGGAGGGAUAGCGCC	: ::::::::.:: :: ::::	GACGCUAUCCUUCAUGUGCUU	Cleavage	Tudor/PWWP/MBT superfamily protein	1
AAGCUCAGGAGGGAUAGCGCC	Gh_D03G0474	4.0	-1.0	1	21	313	333	AAGCUCAGGAGGGAUAGCGCC	: .:::::::.:: :: ::::	GAUGCUAUCCUUCAUGCGCUU	Cleavage	Tudor/PWWP/MBT superfamily protein	1
AAGCUCAGGAGGGAUAGCGCC	Gh_D09G1783	3.5	-1.0	1	21	229	249	AAGCUCAGGAGGGAUAGCGCC	: :.::.::.::::::::	GUGGAUGUCUCUUCUGAGCUU	Cleavage	ubiquitin-specific protease 9	1
AAGCUCAGGAGGGAUAGCGCC	Gh_D12G0728	4.5	-1.0	1	21	789	809	AAGCUCAGGAGGGAUAGCGCC	::: :.:..:::.::.::::	GGCUAUGUUUCUCUUGGGCUU	Cleavage	Uncharacterized conserved protein (DUF2215)	1
AAGCUCAGGAGGGAUAGCGCC	Gh_A12G0712	4.5	-1.0	1	21	840	860	AAGCUCAGGAGGGAUAGCGCC	::: :::..:::.::.:.::	GGCUAUAUUUCUCUUGGGUUU	Cleavage	Uncharacterized conserved protein (DUF2215)	1
AAGCUCAGGAGGGAUAGCGCC	Gh_D11G1531	4.5	-1.0	1	21	773	793	AAGCUCAGGAGGGAUAGCGCC	::::. .::::: .::.::::	GGCGUGGUCCCUGUUGGGCUU	Cleavage	vacuolar protein sorting 11	1
AAGCUCAGGAGGGAUAGCGCC	Gh_A11G1387	4.5	-1.0	1	21	773	793	AAGCUCAGGAGGGAUAGCGCC	::::. .::::: .::.::::	GGCGUGGUCCCUGUUGGGCUU	Cleavage	vacuolar protein sorting 11	1
AAGCUCAGGAGGGAUAGCGCC	Gh_A09G0176	4.5	-1.0	1	21	835	855	AAGCUCAGGAGGGAUAGCGCC	:: :.:.:::.: .:::::::	GGAGUUGUCCUUAUUGAGCUU	Cleavage	Wall-associated kinase family protein	1
AAGCUCAGGAGGGAUAGCGCC	Gh_D09G0158	5.0	-1.0	1	21	2347	2367	AAGCUCAGGAGGGAUAGCGCC	:: :.:.:.:.: .:::::::	GGAGUUGUUCUUAUUGAGCUU	Cleavage	Wall-associated kinase family protein	1
AAGCUCAGGAGGGAUAGCGCC	Gh_D09G0155	5.0	-1.0	1	21	2380	2400	AAGCUCAGGAGGGAUAGCGCC	:: :.:.:.:.: .:::::::	GGAGUUGUUCUUAUUGAGCUU	Cleavage	Wall-associated kinase family protein	1
AAGCUCAGGAGGGAUAGCGCC	Gh_Sca005755G01	5.0	-1.0	1	21	2443	2463	AAGCUCAGGAGGGAUAGCGCC	:: :.:.:.:.: .:::::::	GGAGUUGUUCUUAUUGAGCUU	Cleavage	Wall-associated kinase family protein	1
AAGCUCAGGAGGGAUAGCGCC	Gh_A11G1984	3.5	-1.0	1	21	409	429	AAGCUCAGGAGGGAUAGCGCC	: :.:.::::.:::::::	UCGGGUGUUCCUCUUGAGCUU	Cleavage	zinc ion binding;nucleic acid binding	1
AAGCUCAGGAGGGAUAGCGCC	Gh_D02G1561	5.0	-1.0	1	21	1709	1729	AAGCUCAGGAGGGAUAGCGCC	::::.:::.:::..: .:::	GGCGUUAUUCCUUUUCGGCUC	Cleavage	Zincin-like metalloproteases family protein	1
AAGCUCAGGAGGGAUAGCGCC	Gh_A03G1131	5.0	-1.0	1	21	1709	1729	AAGCUCAGGAGGGAUAGCGCC	::::.:::.:::..: .:::	GGCGUUAUUCCUUUUCGGCUC	Cleavage	Zincin-like metalloproteases family protein	1
AGAAGUUUUGCAUGUGUAGCUGAG	Gh_D08G1262	4.5	-1.0	1	24	534	557	AGAAGUUUUGCAUGUGUAGCUGAG	::::.:..:::.:::: :::	GGAAGCUGCGUAUGUAAAAGUUCA	Cleavage	1-aminocyclopropane-1-carboxylic acid (acc) synthase 6	1
AGAAGUUUUGCAUGUGUAGCUGAG	Gh_D09G2220	5.0	-1.0	1	24	1313	1336	AGAAGUUUUGCAUGUGUAGCUGAG	::.:. ::: ::::::.:::	ACGAGUUGGACACGCAAAAUUUCG	Cleavage	AGC (cAMP-dependent, cGMP-dependent and protein kinase C) kinase family protein	1
AGAAGUUUUGCAUGUGUAGCUGAG	Gh_A09G2007	5.0	-1.0	1	24	1313	1336	AGAAGUUUUGCAUGUGUAGCUGAG	::.:. ::: ::::::.:::	ACGAGUUGGACACGCAAAAUUUCG	Cleavage	AGC (cAMP-dependent, cGMP-dependent and protein kinase C) kinase family protein	1
AGAAGUUUUGCAUGUGUAGCUGAG	Gh_A06G0225	4.0	-1.0	1	24	372	395	AGAAGUUUUGCAUGUGUAGCUGAG	:.:::: :.::::::: :::::	AUUAGCUCAAUAUGCAAAUCUUCU	Cleavage	amino acid permease 6	1
AGAAGUUUUGCAUGUGUAGCUGAG	Gh_D06G0232	4.0	-1.0	1	24	372	395	AGAAGUUUUGCAUGUGUAGCUGAG	:.:::: :.::::::: :::::	AUUAGCUCAAUAUGCAAAUCUUCU	Cleavage	amino acid permease 6	1
AGAAGUUUUGCAUGUGUAGCUGAG	Gh_A11G3098	5.0	-1.0	1	24	520	543	AGAAGUUUUGCAUGUGUAGCUGAG	:::: :::::::: :..:::: :	CUCAACUACACAUCCGGAACUACA	Translation	AMP-dependent synthetase and ligase family protein	1
AGAAGUUUUGCAUGUGUAGCUGAG	Gh_D11G3478	5.0	-1.0	1	24	598	621	AGAAGUUUUGCAUGUGUAGCUGAG	:::: :::::::: :..:::: :	CUCAACUACACAUCCGGAACUACA	Translation	AMP-dependent synthetase and ligase family protein	1
AGAAGUUUUGCAUGUGUAGCUGAG	Gh_A10G2249	3.0	-1.0	1	24	15993	16016	AGAAGUUUUGCAUGUGUAGCUGAG	:::.:::: ::::::.:::::	UGCAGUUACAAAUGCAAGACUUCC	Cleavage	ATPases;nucleotide binding;ATP binding;nucleoside-triphosphatases;transcription factor binding	1
AGAAGUUUUGCAUGUGUAGCUGAG	Gh_D10G0536	3.0	-1.0	1	24	16122	16145	AGAAGUUUUGCAUGUGUAGCUGAG	:::.:::: ::::::.:::::	UGCAGUUACAAAUGCAAGACUUCC	Cleavage	ATPases;nucleotide binding;ATP binding;nucleoside-triphosphatases;transcription factor binding	1
AGAAGUUUUGCAUGUGUAGCUGAG	Gh_A05G3682	4.0	-1.0	1	24	452	475	AGAAGUUUUGCAUGUGUAGCUGAG	.: :: :.::.:::::.::.:::	UUAAGGUGCAUAUGCAGAAUUUCA	Cleavage	beta-galactosidase 16	1
AGAAGUUUUGCAUGUGUAGCUGAG	Gh_D10G2540	4.0	-1.0	1	24	96	119	AGAAGUUUUGCAUGUGUAGCUGAG	.::::::.:: .::...::::	GAAGGCUACAUAUAUAAGGUUUCU	Translation	binding to TOMV RNA 1L (long form)	1
AGAAGUUUUGCAUGUGUAGCUGAG	Gh_A10G1794	4.0	-1.0	1	24	96	119	AGAAGUUUUGCAUGUGUAGCUGAG	.::::::.:: .::...::::	GAAGGCUACAUAUAUAAGGUUUCU	Translation	binding to TOMV RNA 1L (long form)	1
AGAAGUUUUGCAUGUGUAGCUGAG	Gh_D08G0782	4.5	-1.0	1	24	726	749	AGAAGUUUUGCAUGUGUAGCUGAG	:..:.:.::.::::::: : :::	GUUGGUUGCAUAUGCAAAUCGUCU	Cleavage	cullin 1	1
AGAAGUUUUGCAUGUGUAGCUGAG	Gh_A08G0676	4.5	-1.0	1	24	762	785	AGAAGUUUUGCAUGUGUAGCUGAG	:..:.:.::.::::::: : :::	GUUGGUUGCAUAUGCAAAUCGUCU	Cleavage	cullin 1	1
AGAAGUUUUGCAUGUGUAGCUGAG	Gh_A07G0743	4.5	-1.0	1	24	258	281	AGAAGUUUUGCAUGUGUAGCUGAG	: :::.: :::: :::: ::::::	CGCAGUUUCACAGGCAAUACUUCU	Cleavage	Cytochrome b561/ferric reductase transmembrane protein family	1
AGAAGUUUUGCAUGUGUAGCUGAG	Gh_A02G0970	3.5	-1.0	1	24	37	60	AGAAGUUUUGCAUGUGUAGCUGAG	::.. :: :: :::::::::::.	CUUGCCUCCAAAUGCAAAACUUUC	Cleavage	cytochrome p450 78a9	1
AGAAGUUUUGCAUGUGUAGCUGAG	Gh_D08G0085	5.0	-1.0	1	24	61	84	AGAAGUUUUGCAUGUGUAGCUGAG	.::: ::::::::::: :.::.	UUCAACUACACAUGCACUAUUUUC	Cleavage	cytochrome P450, family 94, subfamily C, polypeptide 1	1
AGAAGUUUUGCAUGUGUAGCUGAG	Gh_A05G3815	5.0	-1.0	1	24	1344	1367	AGAAGUUUUGCAUGUGUAGCUGAG	: :::::.:: ::::::.:.::	CACAGCUGCAAAUGCAAGAUUUGC	Cleavage	DEA(D/H)-box RNA helicase family protein	1
AGAAGUUUUGCAUGUGUAGCUGAG	Gh_D05G1282	5.0	-1.0	1	24	1344	1367	AGAAGUUUUGCAUGUGUAGCUGAG	: :::::.:: ::::::.:.::	CACAGCUGCAAAUGCAAGAUUUGC	Cleavage	DEA(D/H)-box RNA helicase family protein	1
AGAAGUUUUGCAUGUGUAGCUGAG	Gh_D02G0520	3.0	-1.0	1	24	1341	1364	AGAAGUUUUGCAUGUGUAGCUGAG	:: ::: ::::: :::::::.:	GGCAUCUAGACAUGGAAAACUUUU	Translation	DNA binding	1
AGAAGUUUUGCAUGUGUAGCUGAG	Gh_D12G0144	2.5	-1.0	1	24	1015	1038	AGAAGUUUUGCAUGUGUAGCUGAG	:::.::::::::.:.:::	AUUCUCUAUACAUGCAAGAUUUCA	Cleavage	DNAJ heat shock family protein	1
AGAAGUUUUGCAUGUGUAGCUGAG	Gh_A12G0130	2.5	-1.0	1	24	1015	1038	AGAAGUUUUGCAUGUGUAGCUGAG	:::.::::::::.:.:::	AUUCUCUAUACAUGCAAGAUUUCA	Cleavage	DNAJ heat shock family protein	1
AGAAGUUUUGCAUGUGUAGCUGAG	Gh_D11G2139	3.5	-1.0	1	24	2345	2368	AGAAGUUUUGCAUGUGUAGCUGAG	.::: :: : ..::::.:::::::	UUCAACUCCUUGUGCAGAACUUCU	Cleavage	ER-type Ca2+-ATPase 2	1
AGAAGUUUUGCAUGUGUAGCUGAG	Gh_A11G3150	3.5	-1.0	1	24	2348	2371	AGAAGUUUUGCAUGUGUAGCUGAG	.::: :: : ..::::.:::::::	UUCAACUCCUUGUGCAGAACUUCU	Cleavage	ER-type Ca2+-ATPase 2	1
AGAAGUUUUGCAUGUGUAGCUGAG	Gh_A06G0007	5.0	-1.0	1	24	130	153	AGAAGUUUUGCAUGUGUAGCUGAG	::::. :.:::::..::::: .:	GUCAGUGAUACAUGUGAAACUGUU	Cleavage	Excinuclease ABC, C subunit, N-terminal	1
AGAAGUUUUGCAUGUGUAGCUGAG	Gh_D13G2464	5.0	-1.0	1	24	877	900	AGAAGUUUUGCAUGUGUAGCUGAG	::::. :.:::::..::::: .:	GUCAGUGAUACAUGUGAAACUGUU	Cleavage	Excinuclease ABC, C subunit, N-terminal	1
AGAAGUUUUGCAUGUGUAGCUGAG	Gh_A08G2083	4.0	-1.0	1	24	504	527	AGAAGUUUUGCAUGUGUAGCUGAG	:::::. :::::::: :.::.:	UACAGCUGGACAUGCAACAUUUUU	Cleavage	Fatty acid hydroxylase superfamily	1
AGAAGUUUUGCAUGUGUAGCUGAG	Gh_D08G2646	4.0	-1.0	1	24	504	527	AGAAGUUUUGCAUGUGUAGCUGAG	:::::. :::::::: :.::.:	UACAGCUGGACAUGCAACAUUUUU	Cleavage	Fatty acid hydroxylase superfamily	1
AGAAGUUUUGCAUGUGUAGCUGAG	Gh_D09G0328	3.0	-1.0	1	24	645	668	AGAAGUUUUGCAUGUGUAGCUGAG	: ::::.:::: ::::::::	UAUUGAUACAUAUGCCAAACUUCU	Cleavage	GDSL-motif lipase 7	1
AGAAGUUUUGCAUGUGUAGCUGAG	Gh_D12G2044	5.0	-1.0	1	24	318	341	AGAAGUUUUGCAUGUGUAGCUGAG	:::::.::::::::: :.::	AGCAGCUGCACAUGCAACAUUUGA	Cleavage	GHMP kinase family protein	1
AGAAGUUUUGCAUGUGUAGCUGAG	Gh_A12G1870	5.0	-1.0	1	24	318	341	AGAAGUUUUGCAUGUGUAGCUGAG	:::::.::::::::: :.::	AGCAGCUGCACAUGCAACAUUUGA	Cleavage	GHMP kinase family protein	1
AGAAGUUUUGCAUGUGUAGCUGAG	Gh_A10G0700	4.5	-1.0	1	24	190	213	AGAAGUUUUGCAUGUGUAGCUGAG	:..:: :..::::::::::::	AUUGGCCAUGCAUGCAAAACUUGG	Cleavage	gibberellin 3-oxidase 1	1
AGAAGUUUUGCAUGUGUAGCUGAG	Gh_D10G0687	4.5	-1.0	1	24	190	213	AGAAGUUUUGCAUGUGUAGCUGAG	:..:: :..::::::::::::	AUUGGCCAUGCAUGCAAAACUUGG	Cleavage	gibberellin 3-oxidase 1	1
AGAAGUUUUGCAUGUGUAGCUGAG	Gh_D04G0294	3.0	-1.0	1	24	443	466	AGAAGUUUUGCAUGUGUAGCUGAG	.: ::.: .::::::::::::::	UUAAGUUCUACAUGCAAAACUUCA	Cleavage	Glycosyl hydrolase family 35 protein	1
AGAAGUUUUGCAUGUGUAGCUGAG	Gh_A05G3308	3.5	-1.0	1	24	443	466	AGAAGUUUUGCAUGUGUAGCUGAG	.: ::.: .:::::::::::::.	UUAAGUUCUACAUGCAAAACUUUA	Cleavage	Glycosyl hydrolase family 35 protein	1
AGAAGUUUUGCAUGUGUAGCUGAG	Gh_D05G2374	4.0	-1.0	1	24	452	475	AGAAGUUUUGCAUGUGUAGCUGAG	.: :: :.::.:::::.::.:::	UUAAGGUGCAUAUGCAGAAUUUCA	Cleavage	Glycosyl hydrolase family 35 protein	1
AGAAGUUUUGCAUGUGUAGCUGAG	Gh_A11G2796	3.5	-1.0	1	24	135	158	AGAAGUUUUGCAUGUGUAGCUGAG	::: : ::::.:::.::...::::	CUCCGAUACAUAUGUAAGGUUUCU	Cleavage	GTP binding;GTP binding	1
AGAAGUUUUGCAUGUGUAGCUGAG	Gh_D11G3143	3.5	-1.0	1	24	1734	1757	AGAAGUUUUGCAUGUGUAGCUGAG	::: : ::::.:::.::...::::	CUCCGAUACAUAUGUAAGGUUUCU	Cleavage	GTP binding;GTP binding	1
AGAAGUUUUGCAUGUGUAGCUGAG	Gh_A11G2795	3.5	-1.0	1	24	1740	1763	AGAAGUUUUGCAUGUGUAGCUGAG	::: : ::::.:::.::...::::	CUCCGAUACAUAUGUAAGGUUUCU	Cleavage	GTP binding;GTP binding	1
AGAAGUUUUGCAUGUGUAGCUGAG	Gh_D10G0262	4.5	-1.0	1	24	2772	2795	AGAAGUUUUGCAUGUGUAGCUGAG	::::.:::: :::::::::	ACAAGCUGCACAGGCAAAACUUGA	Cleavage	Guanylate-binding family protein	1
AGAAGUUUUGCAUGUGUAGCUGAG	Gh_A10G0262	5.0	-1.0	1	24	2778	2801	AGAAGUUUUGCAUGUGUAGCUGAG	::::.:::: ::.::::::	ACAAGCUGCACAGGCGAAACUUGA	Cleavage	Guanylate-binding family protein	1
AGAAGUUUUGCAUGUGUAGCUGAG	Gh_D09G1479	5.0	-1.0	1	24	1055	1078	AGAAGUUUUGCAUGUGUAGCUGAG	.::::: :: . :::::.:.::::	UUCAGCAACUUUUGCAAGAUUUCU	Cleavage	heat shock cognate protein 70-1	1
AGAAGUUUUGCAUGUGUAGCUGAG	Gh_A09G1469	5.0	-1.0	1	24	1055	1078	AGAAGUUUUGCAUGUGUAGCUGAG	.::::: :: . :::::.:.::::	UUCAGCAACUUUUGCAAGAUUUCU	Cleavage	heat shock cognate protein 70-1	1
AGAAGUUUUGCAUGUGUAGCUGAG	Gh_D03G1549	5.0	-1.0	1	24	1055	1078	AGAAGUUUUGCAUGUGUAGCUGAG	.::::: .: : :::::.:.::::	UUCAGCAGCUCUUGCAAGAUUUCU	Cleavage	heat shock protein 70	1
AGAAGUUUUGCAUGUGUAGCUGAG	Gh_D13G2528	4.0	-1.0	1	24	862	885	AGAAGUUUUGCAUGUGUAGCUGAG	:.::: :: ::::.::.::::	ACCGGCUUCAAAUGCGAAGCUUCA	Cleavage	homeodomain GLABROUS 2	1
AGAAGUUUUGCAUGUGUAGCUGAG	Gh_D01G0766	4.0	-1.0	1	24	1053	1076	AGAAGUUUUGCAUGUGUAGCUGAG	.::: ::.::.::::: ::::: :	UUCAACUGCAUAUGCACAACUUAU	Cleavage	kinesin-like protein 1	1
AGAAGUUUUGCAUGUGUAGCUGAG	Gh_A01G0746	4.0	-1.0	1	24	1173	1196	AGAAGUUUUGCAUGUGUAGCUGAG	.::: ::.::.::::: ::::: :	UUCAACUGCAUAUGCACAACUUAU	Cleavage	kinesin-like protein 1	1
AGAAGUUUUGCAUGUGUAGCUGAG	Gh_A11G0894	3.5	-1.0	1	24	692	715	AGAAGUUUUGCAUGUGUAGCUGAG	.:.:: ::::: :.:::::::	CAGGGUUAAACAUGGAGAACUUCU	Translation	laccase 6	1
AGAAGUUUUGCAUGUGUAGCUGAG	Gh_D11G1042	3.5	-1.0	1	24	710	733	AGAAGUUUUGCAUGUGUAGCUGAG	.:.:: ::::: :.:::::::	CAGGGUUAAACAUGGAGAACUUCU	Translation	laccase 6	1
AGAAGUUUUGCAUGUGUAGCUGAG	Gh_A10G0446	4.0	-1.0	1	24	1478	1501	AGAAGUUUUGCAUGUGUAGCUGAG	.::: : ..:..:::::::::::	UUCAACAGUAUGUGCAAAACUUCG	Cleavage	Leucine-rich repeat transmembrane protein kinase	1
AGAAGUUUUGCAUGUGUAGCUGAG	Gh_D02G1743	3.0	-1.0	1	24	1337	1359	AGAAGUUUUGCAUGUGUAGCUGAG	.::: ::::::::::::..:: .:	UUCA-CUACACAUGCAAGGCUCUU	Cleavage	leucine-rich repeat transmembrane protein kinase family protein	1
AGAAGUUUUGCAUGUGUAGCUGAG	Gh_A03G1307	3.0	-1.0	1	24	1433	1455	AGAAGUUUUGCAUGUGUAGCUGAG	.::: ::::::::::::..:: .:	UUCA-CUACACAUGCAAGGCUCUU	Cleavage	leucine-rich repeat transmembrane protein kinase family protein	1
AGAAGUUUUGCAUGUGUAGCUGAG	Gh_D05G2232	2.5	-1.0	1	24	165	188	AGAAGUUUUGCAUGUGUAGCUGAG	.:.: :::::: ::::.:::::.:	UUUAUCUACACUUGCAGAACUUUU	Cleavage	long chain acyl-CoA synthetase 9	1
AGAAGUUUUGCAUGUGUAGCUGAG	Gh_A05G3732	2.5	-1.0	1	24	165	188	AGAAGUUUUGCAUGUGUAGCUGAG	.: :::::: ::::.:::::.:	UGUAUCUACACUUGCAGAACUUUU	Cleavage	long chain acyl-CoA synthetase 9	1
AGAAGUUUUGCAUGUGUAGCUGAG	Gh_A09G1164	4.5	-1.0	1	24	521	545	AGAAGUUUUGCAUGUGU-AGCUGAG	:::.:.: ::::: :::::.:::::	CUCGGUUUACACAAGCAAAGCUUCU	Cleavage	lysophosphatidyl acyltransferase 2	1
AGAAGUUUUGCAUGUGUAGCUGAG	Gh_D09G1169	4.5	-1.0	1	24	521	545	AGAAGUUUUGCAUGUGU-AGCUGAG	:::.:.: ::::: :::::.:::::	CUCGGUUUACACAAGCAAAGCUUCU	Cleavage	lysophosphatidyl acyltransferase 2	1
AGAAGUUUUGCAUGUGUAGCUGAG	Gh_A05G3852	3.5	-1.0	1	24	1137	1160	AGAAGUUUUGCAUGUGUAGCUGAG	:.:: .:: :::::::.:::.:	GGCGGCAGCAGAUGCAAAGCUUUU	Cleavage	MAR binding filament-like protein 1	1
AGAAGUUUUGCAUGUGUAGCUGAG	Gh_A05G0401	4.5	-1.0	1	24	999	1022	AGAAGUUUUGCAUGUGUAGCUGAG	::::.::..::: ::.::::	AGAAGCUGCAUGUGCUAAGCUUCA	Cleavage	Minichromosome maintenance (MCM2/3/5) family protein	1
AGAAGUUUUGCAUGUGUAGCUGAG	Gh_D06G1581	5.0	-1.0	1	24	1614	1637	AGAAGUUUUGCAUGUGUAGCUGAG	.:::::: :: :: ::::: ::::	UUCAGCUUCAAAUACAAAAGUUCU	Translation	mitotic checkpoint family protein	1
AGAAGUUUUGCAUGUGUAGCUGAG	Gh_A06G1260	5.0	-1.0	1	24	1614	1637	AGAAGUUUUGCAUGUGUAGCUGAG	.:::::: :: :: ::::: ::::	UUCAGCUUCAAAUACAAAAGUUCU	Translation	mitotic checkpoint family protein	1
AGAAGUUUUGCAUGUGUAGCUGAG	Gh_A05G1336	3.5	-1.0	1	24	954	977	AGAAGUUUUGCAUGUGUAGCUGAG	.::: ::::: :.:.:::::::	ACUAGCAACACAAGUAGAACUUCU	Cleavage	Optic atrophy 3 protein (OPA3)	2
AGAAGUUUUGCAUGUGUAGCUGAG	Gh_D11G3316	4.5	-1.0	1	24	160	183	AGAAGUUUUGCAUGUGUAGCUGAG	:.:::::. :::: .::::::	GACGGCUACGAAUGCCGAACUUCG	Cleavage	PAR1 protein	1
AGAAGUUUUGCAUGUGUAGCUGAG	Gh_A11G2931	4.5	-1.0	1	24	160	183	AGAAGUUUUGCAUGUGUAGCUGAG	:.:::::. :::: .::::::	GACGGCUACGAAUGCCGAACUUCG	Cleavage	PAR1 protein	1
AGAAGUUUUGCAUGUGUAGCUGAG	Gh_D09G1351	2.5	-1.0	1	24	1120	1143	AGAAGUUUUGCAUGUGUAGCUGAG	: :::::::: ::.:.:::::	GCAAACUACACAUUCAGAGCUUCU	Translation	Pectin lyase-like superfamily protein	1
AGAAGUUUUGCAUGUGUAGCUGAG	Gh_A09G1349	2.5	-1.0	1	24	1120	1143	AGAAGUUUUGCAUGUGUAGCUGAG	: :::::::: ::.:.:::::	GCAAACUACACAUUCAGAGCUUCU	Translation	Pectin lyase-like superfamily protein	1
AGAAGUUUUGCAUGUGUAGCUGAG	Gh_D13G1184	4.5	-1.0	1	24	121	144	AGAAGUUUUGCAUGUGUAGCUGAG	::.: .:.:: . :::::.:::::	CUUACUUGCAAGAGCAAAGCUUCU	Cleavage	Plant neutral invertase family protein	1
AGAAGUUUUGCAUGUGUAGCUGAG	Gh_A01G0176	4.5	-1.0	1	24	923	948	AGAAGUUUUGCAUGUG--UAGCUGAG	:::::: :.:::::.::..::::	GACAGCUAUCCGCAUGCGAAGUUUCU	Cleavage	Polyketide cyclase/dehydrase and lipid transport superfamily protein	1
AGAAGUUUUGCAUGUGUAGCUGAG	Gh_A01G1771	4.5	-1.0	1	24	17	40	AGAAGUUUUGCAUGUGUAGCUGAG	:::::.::::: :.:::: .:	UAGAGCUAUACAUGAAGAACUGUU	Translation	protein binding	1
AGAAGUUUUGCAUGUGUAGCUGAG	Gh_D10G0463	4.0	-1.0	1	24	1607	1630	AGAAGUUUUGCAUGUGUAGCUGAG	.::: : ..:..:::::::::::	UUCAACAGUAUGUGCAAAACUUCG	Cleavage	Protein kinase family protein with leucine-rich repeat domain	1
AGAAGUUUUGCAUGUGUAGCUGAG	Gh_D09G0202	4.5	-1.0	1	24	960	983	AGAAGUUUUGCAUGUGUAGCUGAG	:..::::.:.:::.:..:: :.:	AUUGGCUAUAUAUGUAGGACAUUU	Cleavage	Protein kinase superfamily protein	1
AGAAGUUUUGCAUGUGUAGCUGAG	Gh_A06G1083	5.0	-1.0	1	24	676	699	AGAAGUUUUGCAUGUGUAGCUGAG	::::::::.:: .:: ..::::	AGCAGCUACAUAUUUAAUGUUUCU	Translation	protein serine/threonine kinases;protein kinases;ATP binding;sugar binding;kinases;carbohydrate binding	1
AGAAGUUUUGCAUGUGUAGCUGAG	Gh_D04G1108	4.5	-1.0	1	24	3387	3410	AGAAGUUUUGCAUGUGUAGCUGAG	.::::.:::: ::: .:::.::.:	UUCAGUUACAGAUGAGAAAUUUUU	Translation	purine biosynthesis 4	1
AGAAGUUUUGCAUGUGUAGCUGAG	Gh_A06G0069	5.0	-1.0	1	24	3387	3410	AGAAGUUUUGCAUGUGUAGCUGAG	.::::.:::. ::: .:::.::.:	UUCAGUUACGGAUGAGAAAUUUUU	Translation	purine biosynthesis 4	1
AGAAGUUUUGCAUGUGUAGCUGAG	Gh_A04G0646	5.0	-1.0	1	24	3450	3473	AGAAGUUUUGCAUGUGUAGCUGAG	.::::.:::. ::: .:::.::.:	UUCAGUUACGGAUGAGAAAUUUUU	Translation	purine biosynthesis 4	1
AGAAGUUUUGCAUGUGUAGCUGAG	Gh_A06G1285	4.0	-1.0	1	24	552	575	AGAAGUUUUGCAUGUGUAGCUGAG	:::: .::..::::::::::.	AGCAGCGGCAUGUGCAAAACUUUC	Cleavage	Pyridoxal-5\'-phosphate-dependent enzyme family protein	1
AGAAGUUUUGCAUGUGUAGCUGAG	Gh_D03G1080	3.5	-1.0	1	24	1371	1394	AGAAGUUUUGCAUGUGUAGCUGAG	.:.: :::.::::: :.:.:::.:	UUUACCUAUACAUGGAGAGCUUUU	Translation	RNA-metabolising metallo-beta-lactamase family protein	1
AGAAGUUUUGCAUGUGUAGCUGAG	Gh_A03G0459	3.5	-1.0	1	24	1371	1394	AGAAGUUUUGCAUGUGUAGCUGAG	.:.: :::.::::: :.:.:::.:	UUUACCUAUACAUGGAGAGCUUUU	Translation	RNA-metabolising metallo-beta-lactamase family protein	1
AGAAGUUUUGCAUGUGUAGCUGAG	Gh_D09G0738	4.0	-1.0	1	24	129	152	AGAAGUUUUGCAUGUGUAGCUGAG	:::: ::. ::::::.:::.:	ACAAGCUUCAUUUGCAAAGCUUUU	Cleavage	SBP (S-ribonuclease binding protein) family protein	1
AGAAGUUUUGCAUGUGUAGCUGAG	Gh_A09G0737	4.0	-1.0	1	24	129	152	AGAAGUUUUGCAUGUGUAGCUGAG	:::: ::. ::::::.:::.:	ACAAGCUUCAUUUGCAAAGCUUUU	Cleavage	SBP (S-ribonuclease binding protein) family protein	1
AGAAGUUUUGCAUGUGUAGCUGAG	Gh_D09G1093	3.0	-1.0	1	24	1011	1034	AGAAGUUUUGCAUGUGUAGCUGAG	:::: .::::::::::::: :	GAAAGCUUUACAUGCAAAACUUGU	Cleavage	serine carboxypeptidase-like 45	1
AGAAGUUUUGCAUGUGUAGCUGAG	Gh_A09G1083	3.0	-1.0	1	24	1011	1034	AGAAGUUUUGCAUGUGUAGCUGAG	:::: .::::::::::::: :	GAAAGCUUUACAUGCAAAACUUGU	Cleavage	serine carboxypeptidase-like 45	1
AGAAGUUUUGCAUGUGUAGCUGAG	Gh_A09G0705	2.5	-1.0	1	24	580	602	AGAAGUUUUGCAUGUGUAGCUGAG	::.: :::.::::: :.:::::::	CUUA-CUAUACAUGAAGAACUUCU	Translation	syntaxin of plants 61	1
AGAAGUUUUGCAUGUGUAGCUGAG	Gh_D09G0718	2.5	-1.0	1	24	646	668	AGAAGUUUUGCAUGUGUAGCUGAG	::.: :::.::::: :.:::::::	CUUA-CUAUACAUGAAGAACUUCU	Translation	syntaxin of plants 61	1
AGAAGUUUUGCAUGUGUAGCUGAG	Gh_D05G1505	3.5	-1.0	1	24	975	998	AGAAGUUUUGCAUGUGUAGCUGAG	.::: ::::: :.:.:::::::	ACUAGCAACACAAGUAGAACUUCU	Cleavage	syntaxin of plants 61	2
AGAAGUUUUGCAUGUGUAGCUGAG	Gh_D07G2439	4.5	-1.0	1	24	600	623	AGAAGUUUUGCAUGUGUAGCUGAG	.:..:::::: :: ::..:::::	UUUGGCUACAGAUUCAGGACUUCA	Translation	TATA BOX ASSOCIATED FACTOR II 59	1
AGAAGUUUUGCAUGUGUAGCUGAG	Gh_A07G0781	4.5	-1.0	1	24	600	623	AGAAGUUUUGCAUGUGUAGCUGAG	.:..:::::: :: ::..:::::	UUUGGCUACAGAUUCAGGACUUCA	Translation	TATA BOX ASSOCIATED FACTOR II 59	1
AGAAGUUUUGCAUGUGUAGCUGAG	Gh_A06G1031	2.5	-1.0	1	24	774	797	AGAAGUUUUGCAUGUGUAGCUGAG	: ..::: ::.:::::::..::::	CAUGGCUUCAUAUGCAAAGUUUCU	Cleavage	Tetratricopeptide repeat (TPR)-like superfamily protein	1
AGAAGUUUUGCAUGUGUAGCUGAG	Gh_A05G1059	3.5	-1.0	1	24	702	725	AGAAGUUUUGCAUGUGUAGCUGAG	: ..::: ::.: ::::::.::::	CCUGGCUUCAUACGCAAAAUUUCU	Cleavage	Tetratricopeptide repeat (TPR)-like superfamily protein	1
AGAAGUUUUGCAUGUGUAGCUGAG	Gh_D05G1208	3.5	-1.0	1	24	702	725	AGAAGUUUUGCAUGUGUAGCUGAG	: ..::: ::.: ::::::.::::	CCUGGCUUCAUACGCAAAAUUUCU	Cleavage	Tetratricopeptide repeat (TPR)-like superfamily protein	1
AGAAGUUUUGCAUGUGUAGCUGAG	Gh_A12G1026	3.5	-1.0	1	24	376	398	AGAAGUUUUGCAUGUGUAGCUGAG	::: : ::...::::::::::::	CUC-GAUAUGUAUGCAAAACUUCG	Cleavage	Tetratricopeptide repeat (TPR)-like superfamily protein	1
AGAAGUUUUGCAUGUGUAGCUGAG	Gh_A03G0214	4.5	-1.0	1	24	583	606	AGAAGUUUUGCAUGUGUAGCUGAG	: :::::....:::::..::: :	AUAAGCUAUGUGUGCAAGGCUUAU	Cleavage	Thioredoxin superfamily protein	1
AGAAGUUUUGCAUGUGUAGCUGAG	Gh_D03G1356	4.5	-1.0	1	24	583	606	AGAAGUUUUGCAUGUGUAGCUGAG	: :::::....:::::..::: :	AUAAGCUAUGUGUGCAAGGCUUAU	Cleavage	Thioredoxin superfamily protein	1
AGAAGUUUUGCAUGUGUAGCUGAG	Gh_A02G1041	1.5	-1.0	1	24	3117	3140	AGAAGUUUUGCAUGUGUAGCUGAG	:: ::: .::::::::::::::	AGCAACUAAGCAUGCAAAACUUCU	Cleavage	Transducin/WD40 repeat-like superfamily protein	1
AGAAGUUUUGCAUGUGUAGCUGAG	Gh_D03G0683	2.0	-1.0	1	24	3117	3140	AGAAGUUUUGCAUGUGUAGCUGAG	:: ::: .::::::::.:::::	AGCAACUAAGCAUGCAAAGCUUCU	Cleavage	Transducin/WD40 repeat-like superfamily protein	1
AGAAGUUUUGCAUGUGUAGCUGAG	Gh_A05G3914	5.0	-1.0	1	24	2535	2558	AGAAGUUUUGCAUGUGUAGCUGAG	:::.:.::. :::::::: :.:	UCCAGUUGCAUUUGCAAAACAUUU	Cleavage	Translation elongation factor EF1A/initiation factor IF2gamma family protein	1
AGAAGUUUUGCAUGUGUAGCUGAG	Gh_D07G0756	3.0	-1.0	1	24	249	272	AGAAGUUUUGCAUGUGUAGCUGAG	: : :::: :: :::::.::::::	CACUGCUAAACUUGCAAGACUUCU	Cleavage	Translation initiation factor IF2/IF5	1
AGAAGUUUUGCAUGUGUAGCUGAG	Gh_A07G0678	3.0	-1.0	1	24	249	272	AGAAGUUUUGCAUGUGUAGCUGAG	: : :::: :: :::::.::::::	CACUGCUAAACUUGCAAGACUUCU	Cleavage	Translation initiation factor IF2/IF5	1
AGAAGUUUUGCAUGUGUAGCUGAG	Gh_D02G2255	4.0	-1.0	1	24	2473	2496	AGAAGUUUUGCAUGUGUAGCUGAG	::.. .:::..:::::::.:: .:	CUUGUUUACGUAUGCAAAGCUAUU	Cleavage	transportin 1	1
AGAAGUUUUGCAUGUGUAGCUGAG	Gh_A03G1822	4.0	-1.0	1	24	2473	2496	AGAAGUUUUGCAUGUGUAGCUGAG	::.. .:::..:::::::.:: .:	CUUGUUUACGUAUGCAAAGCUAUU	Cleavage	transportin 1	1
AGAAGUUUUGCAUGUGUAGCUGAG	Gh_D10G2284	4.5	-1.0	1	24	796	819	AGAAGUUUUGCAUGUGUAGCUGAG	::.::::::: .: .::..:::::	CUUAGCUACAGGUUUAAGGCUUCU	Translation	TRF-like 9	1
AGAAGUUUUGCAUGUGUAGCUGAG	Gh_A10G1978	4.5	-1.0	1	24	796	819	AGAAGUUUUGCAUGUGUAGCUGAG	::.::::::: .: .::..:::::	CUUAGCUACAGGUUUAAGGCUUCU	Translation	TRF-like 9	1
AGAAGUUUUGCAUGUGUAGCUGAG	Gh_D07G1883	4.0	-1.0	1	24	552	575	AGAAGUUUUGCAUGUGUAGCUGAG	:: ::::.:::: :::::::	AAAAGGUACAUAUGCUAAACUUCA	Cleavage	Ubiquitin fusion degradation UFD1 family protein	1
AGAAGUUUUGCAUGUGUAGCUGAG	Gh_A07G1674	4.0	-1.0	1	24	552	575	AGAAGUUUUGCAUGUGUAGCUGAG	:: ::::.:::: :::::::	AAAAGGUACAUAUGCUAAACUUCA	Cleavage	Ubiquitin fusion degradation UFD1 family protein	1
AGAAGUUUUGCAUGUGUAGCUGAG	Gh_D09G0989	5.0	-1.0	1	24	575	598	AGAAGUUUUGCAUGUGUAGCUGAG	:::.:::.::: ....::::.:	AGCAGUUACGCAUUUGGGACUUUU	Translation	ubiquitin-specific protease 8	1
AGAAGUUUUGCAUGUGUAGCUGAG	Gh_A09G0959	5.0	-1.0	1	24	578	601	AGAAGUUUUGCAUGUGUAGCUGAG	:::.:::.::: ....::::.:	AGCAGUUACGCAUUUGGGACUUUU	Translation	ubiquitin-specific protease 8	1
AGAAGUUUUGCAUGUGUAGCUGAG	Gh_A03G0383	5.0	-1.0	1	24	1383	1406	AGAAGUUUUGCAUGUGUAGCUGAG	:::::.::.::: ::.::: .:	GGCAGCUGCAUAUGAAAGACUGUU	Translation	UDP-Glycosyltransferase superfamily protein	1
AGAAGUUUUGCAUGUGUAGCUGAG	Gh_D03G1158	5.0	-1.0	1	24	1383	1406	AGAAGUUUUGCAUGUGUAGCUGAG	:::::.::.::: ::.::: .:	GGCAGCUGCAUAUGAAAGACUGUU	Translation	UDP-Glycosyltransferase superfamily protein	1
AGAAGUUUUGCAUGUGUAGCUGAG	Gh_D12G2003	4.5	-1.0	1	24	579	602	AGAAGUUUUGCAUGUGUAGCUGAG	::.: .::.: :::::: :::::	CUUACUUAUAAAUGCAAUACUUCC	Cleavage	xyloglucanase 113	1
AGAAGUUUUGCAUGUGUAGCUGAG	Gh_A12G1831	4.5	-1.0	1	24	579	602	AGAAGUUUUGCAUGUGUAGCUGAG	::.: .::.: :::::: :::::	CUUACUUAUAAAUGCAAUACUUCC	Cleavage	xyloglucanase 113	1
AGAAGUUUUGCAUGUGUAGCUGAG	Gh_A03G0824	4.5	-1.0	1	24	380	404	AGAAGUUUUGCAUGUGUAGCU-GAG	::: :::::.::.:: .::: ::::	CUCGAGCUAUACGUGAGAAAGUUCU	Translation	Zinc finger (CCCH-type/C3HC4-type RING finger) family protein	1
AGAAGUUUUGCAUGUGUAGCUGAG	Gh_D02G1135	4.5	-1.0	1	24	380	404	AGAAGUUUUGCAUGUGUAGCU-GAG	::: :::::.::.:: .::: ::::	CUCGAGCUAUACGUGAGAAAGUUCU	Translation	Zinc finger (CCCH-type/C3HC4-type RING finger) family protein	1
AGAAUCCUGAUGAUGCUGCAG	Gh_D08G1831	5.0	-1.0	1	21	1244	1264	AGAAUCCUGAUGAUGCUGCAG	::: :::::.::.:::: :.	CUGGAGCAUUAUUAGGAGUUG	Cleavage	26S proteasome regulatory subunit S2 1A	1
AGAAUCCUGAUGAUGCUGCAG	Gh_A01G0138	5.0	-1.0	1	21	1328	1348	AGAAUCCUGAUGAUGCUGCAG	::: :::::.::.:::: :.	CUGGAGCAUUAUUAGGAGUUG	Cleavage	26S proteasome regulatory subunit S2 1A	1
AGAAUCCUGAUGAUGCUGCAG	Gh_D01G0182	5.0	-1.0	1	21	1328	1348	AGAAUCCUGAUGAUGCUGCAG	::: :::::.::.:::: :.	CUGGAGCAUUAUUAGGAGUUG	Cleavage	26S proteasome regulatory subunit S2 1A	1
AGAAUCCUGAUGAUGCUGCAG	Gh_D05G0706	3.5	-1.0	1	21	1581	1601	AGAAUCCUGAUGAUGCUGCAG	:.: ::.:::.:::::::	UGCCGGAAUUAUCGGGAUUCU	Cleavage	ABC-2 type transporter family protein	1
AGAAUCCUGAUGAUGCUGCAG	Gh_D13G1579	4.5	-1.0	1	21	3557	3578	AGAAUCCUGAU-GAUGCUGCAG	:::.:::::: ::::::::::	CUGUAGCAUCCAUCAGGAUUCA	Translation	Acyl-CoA N-acyltransferase with RING/FYVE/PHD-type zinc finger protein	1
AGAAUCCUGAUGAUGCUGCAG	Gh_A13G1275	4.5	-1.0	1	21	3527	3548	AGAAUCCUGAU-GAUGCUGCAG	:::.:::::: ::::::::::	CUGUAGCAUCCAUCAGGAUUCA	Translation	Acyl-CoA N-acyltransferase with RING/FYVE/PHD-type zinc finger protein	1
AGAAUCCUGAUGAUGCUGCAG	Gh_A05G3936	4.0	-1.0	1	21	2477	2497	AGAAUCCUGAUGAUGCUGCAG	:::.::: ::::::::: .:	AUGCGGCACCAUCAGGAUCUU	Cleavage	alpha/beta-Hydrolases superfamily protein	1
AGAAUCCUGAUGAUGCUGCAG	Gh_D05G0362	4.0	-1.0	1	21	2477	2497	AGAAUCCUGAUGAUGCUGCAG	:::.::: ::::::::: .:	AUGCGGCACCAUCAGGAUCUU	Cleavage	alpha/beta-Hydrolases superfamily protein	1
AGAAUCCUGAUGAUGCUGCAG	Gh_D10G2341	5.0	-1.0	1	21	1386	1406	AGAAUCCUGAUGAUGCUGCAG	:: :::::: ::::::. :.:	CUUCAGCAUGAUCAGGGAUUU	Cleavage	Ankyrin repeat family protein	1
AGAAUCCUGAUGAUGCUGCAG	Gh_D11G3039	4.5	-1.0	1	21	1100	1120	AGAAUCCUGAUGAUGCUGCAG	::::: ::::::::: :: .:	CUGCAACAUCAUCAGAAUCUU	Cleavage	ARF GAP-like zinc finger-containing protein ZIGA4	1
AGAAUCCUGAUGAUGCUGCAG	Gh_A11G2679	4.5	-1.0	1	21	1100	1120	AGAAUCCUGAUGAUGCUGCAG	::::: ::::::::: :: .:	CUGCAACAUCAUCAGAAUCUU	Cleavage	ARF GAP-like zinc finger-containing protein ZIGA4	1
AGAAUCCUGAUGAUGCUGCAG	Gh_D10G2082	4.0	-1.0	1	21	1402	1422	AGAAUCCUGAUGAUGCUGCAG	::::.: ::..::: ::::::	CUGCGGGAUUGUCAUGAUUCU	Cleavage	Armadillo/beta-catenin repeat family protein / kinesin motor family protein	1
AGAAUCCUGAUGAUGCUGCAG	Gh_A10G1817	4.0	-1.0	1	21	1402	1422	AGAAUCCUGAUGAUGCUGCAG	::::.: ::..::: ::::::	CUGCGGGAUUGUCAUGAUUCU	Cleavage	Armadillo/beta-catenin repeat family protein / kinesin motor family protein	1
AGAAUCCUGAUGAUGCUGCAG	Gh_D05G1069	5.0	-1.0	1	21	2100	2120	AGAAUCCUGAUGAUGCUGCAG	::::::.::. :::: ::::	CUGCAGUAUUUUCAGCAUUCC	Translation	ATP-dependent RNA helicase, putative	1
AGAAUCCUGAUGAUGCUGCAG	Gh_A05G3878	5.0	-1.0	1	21	2106	2126	AGAAUCCUGAUGAUGCUGCAG	::::::.::. :::: ::::	CUGCAGUAUUUUCAGCAUUCC	Translation	ATP-dependent RNA helicase, putative	1
AGAAUCCUGAUGAUGCUGCAG	Gh_D11G0245	3.0	-1.0	1	21	2587	2607	AGAAUCCUGAUGAUGCUGCAG	: : :::::::::::: ::.:	CGGAAGCAUCAUCAGGCUUUU	Cleavage	auxin response factor 9	1
AGAAUCCUGAUGAUGCUGCAG	Gh_A05G0559	4.0	-1.0	1	21	997	1017	AGAAUCCUGAUGAUGCUGCAG	.: : ::: .:::::::::::	UUCCUGCAGUAUCAGGAUUCU	Cleavage	basic helix-loop-helix (bHLH) DNA-binding superfamily protein	1
AGAAUCCUGAUGAUGCUGCAG	Gh_D05G0688	4.0	-1.0	1	21	997	1017	AGAAUCCUGAUGAUGCUGCAG	.: : ::: .:::::::::::	UUCCUGCAGUAUCAGGAUUCU	Cleavage	basic helix-loop-helix (bHLH) DNA-binding superfamily protein	1
AGAAUCCUGAUGAUGCUGCAG	Gh_D07G0652	3.5	-1.0	1	21	3065	3085	AGAAUCCUGAUGAUGCUGCAG	::::.. :::.::::::.:	UGGCAGUGGCAUUAGGAUUUU	Cleavage	C2 calcium/lipid-binding plant phosphoribosyltransferase family protein	1
AGAAUCCUGAUGAUGCUGCAG	Gh_D02G2363	3.5	-1.0	1	21	927	947	AGAAUCCUGAUGAUGCUGCAG	.:::: .:::::.:::::.:	UUGCAUAGUCAUCGGGAUUUU	Cleavage	cation-chloride co-transporter 1	1
AGAAUCCUGAUGAUGCUGCAG	Gh_D08G2050	4.5	-1.0	1	21	629	649	AGAAUCCUGAUGAUGCUGCAG	::::::::: :::::::.	AUGCAGCAUCUGCAGGAUUUG	Translation	chromatin remodeling 8	1
AGAAUCCUGAUGAUGCUGCAG	Gh_A08G1692	4.5	-1.0	1	21	629	649	AGAAUCCUGAUGAUGCUGCAG	::::::::: :::::::.	AUGCAGCAUCUGCAGGAUUUG	Translation	chromatin remodeling 8	1
AGAAUCCUGAUGAUGCUGCAG	Gh_D03G1514	3.0	-1.0	1	21	4	24	AGAAUCCUGAUGAUGCUGCAG	::: :::.:::::::: ::	GAGCACCAUUAUCAGGAUGCU	Cleavage	Copper amine oxidase family protein	1
AGAAUCCUGAUGAUGCUGCAG	Gh_D11G0738	3.0	-1.0	1	21	877	897	AGAAUCCUGAUGAUGCUGCAG	::::: ::..:::::.::.:	AUGCAGAAUUGUCAGGGUUUU	Cleavage	cycling DOF factor 2	1
AGAAUCCUGAUGAUGCUGCAG	Gh_A11G0628	3.0	-1.0	1	21	946	966	AGAAUCCUGAUGAUGCUGCAG	::::: ::..:::::.::.:	AUGCAGAAUUGUCAGGGUUUU	Cleavage	cycling DOF factor 2	1
AGAAUCCUGAUGAUGCUGCAG	Gh_A10G1410	2.5	-1.0	1	21	2234	2254	AGAAUCCUGAUGAUGCUGCAG	::::: ::::::::::::	UGGCAGCUGCAUCAGGAUUCU	Cleavage	Cyclopropane-fatty-acyl-phospholipid synthase	1
AGAAUCCUGAUGAUGCUGCAG	Gh_D10G0812	2.5	-1.0	1	21	2306	2326	AGAAUCCUGAUGAUGCUGCAG	::::: ::::::::::::	UGGCAGCUGCAUCAGGAUUCU	Cleavage	Cyclopropane-fatty-acyl-phospholipid synthase	1
AGAAUCCUGAUGAUGCUGCAG	Gh_Sca117395G01	5.0	-1.0	1	21	184	204	AGAAUCCUGAUGAUGCUGCAG	:::: ::.:.:::.:: :::	CUGCUGCGUUAUCGGGUUUCG	Cleavage	cytochrome P450, family 86, subfamily A, polypeptide 1	1
AGAAUCCUGAUGAUGCUGCAG	Gh_A07G0935	5.0	-1.0	1	21	1429	1449	AGAAUCCUGAUGAUGCUGCAG	:::: ::.:.:::.:: :::	CUGCUGCGUUAUCGGGUUUCG	Cleavage	cytochrome P450, family 86, subfamily A, polypeptide 1	1
AGAAUCCUGAUGAUGCUGCAG	Gh_D07G1013	5.0	-1.0	1	21	1429	1449	AGAAUCCUGAUGAUGCUGCAG	:::: ::.:.:::.:: :::	CUGCUGCGUUAUCGGGUUUCG	Cleavage	cytochrome P450, family 86, subfamily A, polypeptide 1	1
AGAAUCCUGAUGAUGCUGCAG	Gh_A13G1451	4.0	-1.0	1	21	1705	1725	AGAAUCCUGAUGAUGCUGCAG	::::::.:::::: ::: .:	AUGCAGCGUCAUCAAGAUGUU	Cleavage	DCD (Development and Cell Death) domain protein	1
AGAAUCCUGAUGAUGCUGCAG	Gh_A10G2105	4.5	-1.0	1	21	2078	2100	AGAAUCCUGAUGAU--GCUGCAG	:: :::: ::.:::.:::::::	CUUCAGCUAAUUAUCGGGAUUCU	Cleavage	dentin sialophosphoprotein-related	1
AGAAUCCUGAUGAUGCUGCAG	Gh_A01G1185	4.5	-1.0	1	21	600	620	AGAAUCCUGAUGAUGCUGCAG	.::.. :::::::. ::::.:	UUGUGUCAUCAUCGAGAUUUU	Cleavage	ENTH/VHS/GAT family protein	1
AGAAUCCUGAUGAUGCUGCAG	Gh_D01G1329	4.5	-1.0	1	21	600	620	AGAAUCCUGAUGAUGCUGCAG	.::.. :::::::. ::::.:	UUGUGUCAUCAUCGAGAUUUU	Cleavage	ENTH/VHS/GAT family protein	1
AGAAUCCUGAUGAUGCUGCAG	Gh_D13G1337	4.0	-1.0	1	21	79	99	AGAAUCCUGAUGAUGCUGCAG	:::::::::: :: :::::	AUGCAGCAUCAACACGAUUCC	Translation	Eukaryotic aspartyl protease family protein	1
AGAAUCCUGAUGAUGCUGCAG	Gh_A13G1071	4.0	-1.0	1	21	79	99	AGAAUCCUGAUGAUGCUGCAG	:::::::::: :: :::::	AUGCAGCAUCAACACGAUUCC	Translation	Eukaryotic aspartyl protease family protein	1
AGAAUCCUGAUGAUGCUGCAG	Gh_A08G0706	3.5	-1.0	1	21	2775	2795	AGAAUCCUGAUGAUGCUGCAG	: : :::::.::.::: ::::	CAGAAGCAUUAUUAGGUUUCU	Cleavage	glucan synthase-like 12	1
AGAAUCCUGAUGAUGCUGCAG	Gh_D03G0779	3.5	-1.0	1	21	947	967	AGAAUCCUGAUGAUGCUGCAG	.: ::: :::::::::.:::	UUCCAGGAUCAUCAGGGUUCC	Cleavage	glycosyl hydrolase 9B13	1
AGAAUCCUGAUGAUGCUGCAG	Gh_A02G0972	3.5	-1.0	1	21	947	967	AGAAUCCUGAUGAUGCUGCAG	.: ::: :::::::::.:::	UUCCAGGAUCAUCAGGGUUCC	Cleavage	glycosyl hydrolase 9B13	1
AGAAUCCUGAUGAUGCUGCAG	Gh_D09G2311	3.0	-1.0	1	21	929	949	AGAAUCCUGAUGAUGCUGCAG	::.:::: ::::.:::::.:	AUGUAGCACCAUCGGGAUUUU	Cleavage	glyoxal oxidase-related protein	1
AGAAUCCUGAUGAUGCUGCAG	Gh_A09G2104	3.5	-1.0	1	21	1526	1546	AGAAUCCUGAUGAUGCUGCAG	::.:::. ::::.:::::.:	AUGUAGCGCCAUCGGGAUUUU	Cleavage	glyoxal oxidase-related protein	1
AGAAUCCUGAUGAUGCUGCAG	Gh_D09G2312	3.5	-1.0	1	21	1565	1585	AGAAUCCUGAUGAUGCUGCAG	::.:::. :.::::::::.:	AUGUAGCGCCGUCAGGAUUUU	Cleavage	glyoxal oxidase-related protein	1
AGAAUCCUGAUGAUGCUGCAG	Gh_A09G2106	4.0	-1.0	1	21	1565	1585	AGAAUCCUGAUGAUGCUGCAG	::.:::. :.::.:::::.:	AUGUAGCGCCGUCGGGAUUUU	Cleavage	glyoxal oxidase-related protein	1
AGAAUCCUGAUGAUGCUGCAG	Gh_A09G2105	4.0	-1.0	1	21	1418	1438	AGAAUCCUGAUGAUGCUGCAG	: .:::: ::::.:::::.:	AUUUAGCACCAUCGGGAUUUU	Cleavage	glyoxal oxidase-related protein	1
AGAAUCCUGAUGAUGCUGCAG	Gh_D08G0555	4.5	-1.0	1	21	725	745	AGAAUCCUGAUGAUGCUGCAG	::.:::::.:.:::.::	UCGCGGCAUCGUUAGGGUUAC	Cleavage	GRAS family transcription factor	1
AGAAUCCUGAUGAUGCUGCAG	Gh_A08G0470	4.5	-1.0	1	21	725	745	AGAAUCCUGAUGAUGCUGCAG	::.:::::.:.:::.::	UCGCGGCAUCGUUAGGGUUAC	Cleavage	GRAS family transcription factor	1
AGAAUCCUGAUGAUGCUGCAG	Gh_A10G0310	3.5	-1.0	1	21	649	669	AGAAUCCUGAUGAUGCUGCAG	:.:: :.:::.:::::::	CACCGGCUUUAUCGGGAUUCU	Cleavage	Haloacid dehalogenase-like hydrolase (HAD) superfamily protein	1
AGAAUCCUGAUGAUGCUGCAG	Gh_D10G0316	3.5	-1.0	1	21	649	669	AGAAUCCUGAUGAUGCUGCAG	:.:: :.:::.:::::::	CACCGGCUUUAUCGGGAUUCU	Cleavage	Haloacid dehalogenase-like hydrolase (HAD) superfamily protein	1
AGAAUCCUGAUGAUGCUGCAG	Gh_D13G2079	3.5	-1.0	1	21	287	307	AGAAUCCUGAUGAUGCUGCAG	::::::::::: .:::::: :	CUGCAGCAUCAAUAGGAUUAU	Translation	Insulinase (Peptidase family M16) protein	1
AGAAUCCUGAUGAUGCUGCAG	Gh_A13G1731	3.5	-1.0	1	21	287	307	AGAAUCCUGAUGAUGCUGCAG	::::::::::: .:::::: :	CUGCAGCAUCAAUAGGAUUAU	Translation	Insulinase (Peptidase family M16) protein	1
AGAAUCCUGAUGAUGCUGCAG	Gh_A12G0670	1.0	-1.0	1	21	1424	1444	AGAAUCCUGAUGAUGCUGCAG	::::::::::::::::::::	CUGCAGCAUCAUCAGGAUUCC	Cleavage	Integrase-type DNA-binding superfamily protein	1
AGAAUCCUGAUGAUGCUGCAG	Gh_D12G0675	1.0	-1.0	1	21	1430	1450	AGAAUCCUGAUGAUGCUGCAG	::::::::::::::::::::	CUGCAGCAUCAUCAGGAUUCC	Cleavage	Integrase-type DNA-binding superfamily protein	1
AGAAUCCUGAUGAUGCUGCAG	Gh_A11G1795	1.0	-1.0	1	21	1424	1444	AGAAUCCUGAUGAUGCUGCAG	::::::::::::::::::::	CUGCAGCAUCAUCAGGAUUCC	Cleavage	Integrase-type DNA-binding superfamily protein	1
AGAAUCCUGAUGAUGCUGCAG	Gh_D11G1956	1.0	-1.0	1	21	1436	1456	AGAAUCCUGAUGAUGCUGCAG	::::::::::::::::::::	CUGCAGCAUCAUCAGGAUUCC	Cleavage	Integrase-type DNA-binding superfamily protein	1
AGAAUCCUGAUGAUGCUGCAG	Gh_D03G0218	1.0	-1.0	1	21	1351	1371	AGAAUCCUGAUGAUGCUGCAG	:::::::::::::::::::	GUGCAGCAUCAUCAGGAUUCC	Cleavage	Integrase-type DNA-binding superfamily protein	1
AGAAUCCUGAUGAUGCUGCAG	Gh_A02G1495	1.0	-1.0	1	21	1354	1374	AGAAUCCUGAUGAUGCUGCAG	:::::::::::::::::::	GUGCAGCAUCAUCAGGAUUCC	Cleavage	Integrase-type DNA-binding superfamily protein	1
AGAAUCCUGAUGAUGCUGCAG	Gh_D10G0938	1.0	-1.0	1	21	1391	1411	AGAAUCCUGAUGAUGCUGCAG	::::::::::::::::::	GAGCAGCAUCAUCAGGAUUCC	Cleavage	Integrase-type DNA-binding superfamily protein	1
AGAAUCCUGAUGAUGCUGCAG	Gh_A10G0822	1.0	-1.0	1	21	1394	1414	AGAAUCCUGAUGAUGCUGCAG	::::::::::::::::::	GAGCAGCAUCAUCAGGAUUCC	Cleavage	Integrase-type DNA-binding superfamily protein	1
AGAAUCCUGAUGAUGCUGCAG	Gh_D05G1119	2.5	-1.0	1	21	371	391	AGAAUCCUGAUGAUGCUGCAG	.:: :::::..:.::::::::	UUGGAGCAUUGUUAGGAUUCU	Cleavage	Major facilitator superfamily protein	1
AGAAUCCUGAUGAUGCUGCAG	Gh_A05G1000	2.5	-1.0	1	21	587	607	AGAAUCCUGAUGAUGCUGCAG	.:: :::::..:.::::::::	UUGGAGCAUUGUUAGGAUUCU	Cleavage	Major facilitator superfamily protein	1
AGAAUCCUGAUGAUGCUGCAG	Gh_D11G2866	3.0	-1.0	1	21	1009	1029	AGAAUCCUGAUGAUGCUGCAG	:: : :::::::::::::	CAUCAUCCUCAUCAGGAUUCU	Cleavage	myb domain protein 101	1
AGAAUCCUGAUGAUGCUGCAG	Gh_A11G2520	3.0	-1.0	1	21	1036	1056	AGAAUCCUGAUGAUGCUGCAG	:: : :::::::::::::	CAUCAUCCUCAUCAGGAUUCU	Cleavage	myb domain protein 101	1
AGAAUCCUGAUGAUGCUGCAG	Gh_A08G1559	3.0	-1.0	1	21	688	708	AGAAUCCUGAUGAUGCUGCAG	.::: : ::.:::::::::.:	UUGCUGGAUUAUCAGGAUUUU	Cleavage	myb domain protein 42	1
AGAAUCCUGAUGAUGCUGCAG	Gh_D08G1866	3.5	-1.0	1	21	688	708	AGAAUCCUGAUGAUGCUGCAG	.::: : ::..::::::::.:	UUGCUGGAUUGUCAGGAUUUU	Cleavage	myb domain protein 42	1
AGAAUCCUGAUGAUGCUGCAG	Gh_A03G1756	4.0	-1.0	1	21	3460	3480	AGAAUCCUGAUGAUGCUGCAG	::..::::.:::::::: :	AUGUGGCAUUAUCAGGAUCCA	Cleavage	nucleic acid binding;zinc ion binding;DNA binding	1
AGAAUCCUGAUGAUGCUGCAG	Gh_D02G0264	3.5	-1.0	1	21	1343	1363	AGAAUCCUGAUGAUGCUGCAG	.::.:: ::::.:::.::::	UUGUAGGCUCAUUAGGGUUCU	Cleavage	phosphate transporter 1;5	1
AGAAUCCUGAUGAUGCUGCAG	Gh_D12G0122	3.75	-1.0	1	21	156	178	AGAAUCCUGAUG--AUGCUGCAG	::::::: ::::::::::::	UAGCAGCAUAUCAUCAGGAUUCU	Cleavage	phosphate transporter 3;3	1
AGAAUCCUGAUGAUGCUGCAG	Gh_A12G0110	3.75	-1.0	1	21	156	178	AGAAUCCUGAUG--AUGCUGCAG	::::::: ::::::::::::	UAGCAGCAUAUCAUCAGGAUUCU	Cleavage	phosphate transporter 3;3	1
AGAAUCCUGAUGAUGCUGCAG	Gh_A06G0752	5.0	-1.0	1	21	4259	4279	AGAAUCCUGAUGAUGCUGCAG	::::::. :::::: :::.:	CUGCAGUUUCAUCAUCAUUUU	Cleavage	phosphatidylinositol-4-phosphate 5-kinase family protein	1
AGAAUCCUGAUGAUGCUGCAG	Gh_D12G2617	3.0	-1.0	1	21	2227	2247	AGAAUCCUGAUGAUGCUGCAG	::. :::::::..:::::.:	GUGUUGCAUCAUUGGGAUUUU	Cleavage	Phox (PX) domain-containing protein	1
AGAAUCCUGAUGAUGCUGCAG	Gh_A12G2489	3.0	-1.0	1	21	2230	2250	AGAAUCCUGAUGAUGCUGCAG	::. :::::::..:::::.:	GUGUUGCAUCAUUGGGAUUUU	Cleavage	Phox (PX) domain-containing protein	1
AGAAUCCUGAUGAUGCUGCAG	Gh_A10G1535	4.5	-1.0	1	21	1694	1714	AGAAUCCUGAUGAUGCUGCAG	:::::: ::.: ::::: :::	CUGCAGAAUUAACAGGACUCU	Translation	phytochrome B	1
AGAAUCCUGAUGAUGCUGCAG	Gh_A05G3397	5.0	-1.0	1	21	1021	1041	AGAAUCCUGAUGAUGCUGCAG	:::.: ::::.::. :::::	CUGUACCAUCGUCGAGAUUCG	Cleavage	phytochrome kinase substrate 4	1
AGAAUCCUGAUGAUGCUGCAG	Gh_D04G0186	5.0	-1.0	1	21	1027	1047	AGAAUCCUGAUGAUGCUGCAG	:::.: ::::.::. :::::	CUGUACCAUCGUCGAGAUUCG	Cleavage	phytochrome kinase substrate 4	1
AGAAUCCUGAUGAUGCUGCAG	Gh_A02G1497	4.5	-1.0	1	21	1831	1851	AGAAUCCUGAUGAUGCUGCAG	::::::. ::::: ::::::	CUGCAGUUUCAUCCUGAUUCU	Cleavage	Plant protein of unknown function (DUF869)	1
AGAAUCCUGAUGAUGCUGCAG	Gh_D08G1264	3.5	-1.0	1	21	1929	1949	AGAAUCCUGAUGAUGCUGCAG	:::.::.:::::: ::::	UCCCAGUAUUAUCAGGUUUCU	Cleavage	pleiotropic drug resistance 12	1
AGAAUCCUGAUGAUGCUGCAG	Gh_D11G1086	3.5	-1.0	1	21	2006	2026	AGAAUCCUGAUGAUGCUGCAG	:::::::.. .::::::.:	UAGCAGCAUUGAUAGGAUUUU	Translation	pleiotropic drug resistance 9	1
AGAAUCCUGAUGAUGCUGCAG	Gh_A11G0942	3.5	-1.0	1	21	2411	2431	AGAAUCCUGAUGAUGCUGCAG	:::::::.. .::::::.:	UAGCAGCAUUGAUAGGAUUUU	Translation	pleiotropic drug resistance 9	1
AGAAUCCUGAUGAUGCUGCAG	Gh_D03G0600	4.0	-1.0	1	21	2765	2785	AGAAUCCUGAUGAUGCUGCAG	:::::::.::. ::.:::	UCGCAGCAUUAUUUGGGUUCA	Cleavage	pleiotropic drug resistance 9	1
AGAAUCCUGAUGAUGCUGCAG	Gh_A08G2012	5.0	-1.0	1	21	2010	2030	AGAAUCCUGAUGAUGCUGCAG	.::::::::..:..: :: ::	UUGCAGCAUUGUUGGAAUCCU	Cleavage	P-loop containing nucleoside triphosphate hydrolases superfamily protein	1
AGAAUCCUGAUGAUGCUGCAG	Gh_D08G2405	5.0	-1.0	1	21	3078	3098	AGAAUCCUGAUGAUGCUGCAG	.::::::::..:..: :: ::	UUGCAGCAUUGUUGGAAUCCU	Cleavage	P-loop containing nucleoside triphosphate hydrolases superfamily protein	1
AGAAUCCUGAUGAUGCUGCAG	Gh_D09G0247	4.5	-1.0	1	21	11	31	AGAAUCCUGAUGAUGCUGCAG	.: ::::: ..:::::::::	UUUCAGCAGUGUCAGGAUUCG	Cleavage	Potassium transporter family protein	1
AGAAUCCUGAUGAUGCUGCAG	Gh_A12G0439	5.0	-1.0	1	21	1288	1308	AGAAUCCUGAUGAUGCUGCAG	.:::::.:: .:.: :.::::	UUGCAGUAUAGUUAUGGUUCU	Cleavage	Protein kinase superfamily protein with octicosapeptide/Phox/Bem1p domain	1
AGAAUCCUGAUGAUGCUGCAG	Gh_D12G0440	5.0	-1.0	1	21	1288	1308	AGAAUCCUGAUGAUGCUGCAG	.:::::.:: .:.: :.::::	UUGCAGUAUAGUUAUGGUUCU	Cleavage	Protein kinase superfamily protein with octicosapeptide/Phox/Bem1p domain	1
AGAAUCCUGAUGAUGCUGCAG	Gh_A05G3163	4.0	-1.0	1	21	281	301	AGAAUCCUGAUGAUGCUGCAG	::::::.:::::.:::: ::	CUGCAGUAUCAUUAGGACACU	Cleavage	Protein of unknown function (DUF185)	1
AGAAUCCUGAUGAUGCUGCAG	Gh_A11G0683	3.0	-1.0	1	21	676	696	AGAAUCCUGAUGAUGCUGCAG	: ::::::::::. ::::::	CGGCAGCAUCAUUUGGAUUCA	Cleavage	Protein of unknown function (DUF630 and DUF632)	1
AGAAUCCUGAUGAUGCUGCAG	Gh_D11G0799	3.5	-1.0	1	21	664	684	AGAAUCCUGAUGAUGCUGCAG	::::::::::. ::.:::	UGGCAGCAUCAUUUGGGUUCA	Cleavage	Protein of unknown function (DUF630 and DUF632)	1
AGAAUCCUGAUGAUGCUGCAG	Gh_A08G2566	0.0	-1.0	1	21	1238	1258	AGAAUCCUGAUGAUGCUGCAG	:::::::::::::::::::::	CUGCAGCAUCAUCAGGAUUCU	Cleavage	related to AP2.7	1
AGAAUCCUGAUGAUGCUGCAG	Gh_D08G0014	0	-1.0	1	21	1238	1258	AGAAUCCUGAUGAUGCUGCAG	:::::::::::::::::::::	CUGCAGCAUCAUCAGGAUUCU	Cleavage	related to AP2.7	1
AGAAUCCUGAUGAUGCUGCAG	Gh_A05G0861	0.0	-1.0	1	21	1295	1315	AGAAUCCUGAUGAUGCUGCAG	:::::::::::::::::::::	CUGCAGCAUCAUCAGGAUUCU	Cleavage	related to AP2.7	1
AGAAUCCUGAUGAUGCUGCAG	Gh_D05G3873	0.0	-1.0	1	21	1334	1354	AGAAUCCUGAUGAUGCUGCAG	:::::::::::::::::::::	CUGCAGCAUCAUCAGGAUUCU	Cleavage	related to AP2.7	1
AGAAUCCUGAUGAUGCUGCAG	Gh_D01G2112	0.0	-1.0	1	21	1289	1309	AGAAUCCUGAUGAUGCUGCAG	::::::::::::::::::::	GUGCAGCAUCAUCAGGAUUCU	Cleavage	related to AP2.7	1
AGAAUCCUGAUGAUGCUGCAG	Gh_A01G1867	0.0	-1.0	1	21	1289	1309	AGAAUCCUGAUGAUGCUGCAG	::::::::::::::::::::	GUGCAGCAUCAUCAGGAUUCU	Cleavage	related to AP2.7	1
AGAAUCCUGAUGAUGCUGCAG	Gh_A03G0292	0.0	-1.0	1	21	1295	1315	AGAAUCCUGAUGAUGCUGCAG	::::::::::::::::::::	AUGCAGCAUCAUCAGGAUUCU	Cleavage	related to AP2.7	1
AGAAUCCUGAUGAUGCUGCAG	Gh_A10G1860	0.0	-1.0	1	21	1271	1291	AGAAUCCUGAUGAUGCUGCAG	:::::::::::::::::::	UAGCAGCAUCAUCAGGAUUCU	Cleavage	related to AP2.7	1
AGAAUCCUGAUGAUGCUGCAG	Gh_D10G2123	0.0	-1.0	1	21	1289	1309	AGAAUCCUGAUGAUGCUGCAG	:::::::::::::::::::	UAGCAGCAUCAUCAGGAUUCU	Cleavage	related to AP2.7	1
AGAAUCCUGAUGAUGCUGCAG	Gh_D03G1282	1.5	-1.0	1	21	1271	1291	AGAAUCCUGAUGAUGCUGCAG	::::::::::::: ::::::	AUGCAGCAUCAUCAAGAUUCU	Cleavage	related to AP2.7	1
AGAAUCCUGAUGAUGCUGCAG	Gh_D05G0740	3.5	-1.0	1	21	2095	2115	AGAAUCCUGAUGAUGCUGCAG	: ::::::::::.: :.:::	CGGCAGCAUCAUUAUGGUUCC	Cleavage	Rho GTPase activation protein (RhoGAP) with PH domain	1
AGAAUCCUGAUGAUGCUGCAG	Gh_A05G0609	3.5	-1.0	1	21	2095	2115	AGAAUCCUGAUGAUGCUGCAG	: ::::::::::.: :.:::	CGGCAGCAUCAUUAUGGUUCC	Cleavage	Rho GTPase activation protein (RhoGAP) with PH domain	1
AGAAUCCUGAUGAUGCUGCAG	Gh_D13G2282	3.5	-1.0	1	21	2113	2133	AGAAUCCUGAUGAUGCUGCAG	: ::: ::::::.: :.::::	CGGCAACAUCAUUAUGGUUCU	Cleavage	Rho GTPase activation protein (RhoGAP) with PH domain	1
AGAAUCCUGAUGAUGCUGCAG	Gh_A11G1175	4.0	-1.0	1	21	639	659	AGAAUCCUGAUGAUGCUGCAG	: :::::::.::..::.: .:	CCGCAGCAUUAUUGGGGUAUU	Cleavage	RNA-binding KH domain-containing protein	1
AGAAUCCUGAUGAUGCUGCAG	Gh_D11G1332	4.0	-1.0	1	21	651	671	AGAAUCCUGAUGAUGCUGCAG	: :::::::.::..::.: .:	CCGCAGCAUUAUUGGGGUAUU	Cleavage	RNA-binding KH domain-containing protein	1
AGAAUCCUGAUGAUGCUGCAG	Gh_A03G0237	3.5	-1.0	1	21	648	668	AGAAUCCUGAUGAUGCUGCAG	::: :::: :::::::::	AAACAGAAUCACCAGGAUUCU	Translation	S-adenosyl-L-methionine-dependent methyltransferases superfamily protein	1
AGAAUCCUGAUGAUGCUGCAG	Gh_D03G1333	3.5	-1.0	1	21	648	668	AGAAUCCUGAUGAUGCUGCAG	::: :::: :::::::::	AAACAGAAUCACCAGGAUUCU	Translation	S-adenosyl-L-methionine-dependent methyltransferases superfamily protein	1
AGAAUCCUGAUGAUGCUGCAG	Gh_A06G1856	5.0	-1.0	1	21	1683	1703	AGAAUCCUGAUGAUGCUGCAG	:::::: ::..::: : ::::	CUGCAGAAUUGUCAUGUUUCU	Cleavage	S-adenosyl-L-methionine-dependent methyltransferases superfamily protein	1
AGAAUCCUGAUGAUGCUGCAG	Gh_D06G0150	5.0	-1.0	1	21	1884	1904	AGAAUCCUGAUGAUGCUGCAG	:::::: ::..::: : ::::	CUGCAGAAUUGUCAUGUUUCU	Cleavage	S-adenosyl-L-methionine-dependent methyltransferases superfamily protein	1
AGAAUCCUGAUGAUGCUGCAG	Gh_A10G2060	3.5	-1.0	1	21	977	997	AGAAUCCUGAUGAUGCUGCAG	:.:::: :::..::.::::	AGGUAGCACCAUUGGGGUUCU	Cleavage	sedoheptulose-bisphosphatase	1
AGAAUCCUGAUGAUGCUGCAG	Gh_D10G2468	3.5	-1.0	1	21	977	997	AGAAUCCUGAUGAUGCUGCAG	:.:::: :::..::.::::	AGGUAGCACCAUUGGGGUUCU	Cleavage	sedoheptulose-bisphosphatase	1
AGAAUCCUGAUGAUGCUGCAG	Gh_A10G0836	4.5	-1.0	1	21	806	826	AGAAUCCUGAUGAUGCUGCAG	.::: :::::: :: ::::.:	UUGCUGCAUCAACAAGAUUUU	Translation	SKU5 similar 17	1
AGAAUCCUGAUGAUGCUGCAG	Gh_A12G0372	3.5	-1.0	1	21	578	598	AGAAUCCUGAUGAUGCUGCAG	:::: . :.:::::::::.:	AUGCACUUUUAUCAGGAUUUU	Cleavage	Tetratricopeptide repeat (TPR)-like superfamily protein	1
AGAAUCCUGAUGAUGCUGCAG	Gh_D04G1483	4.5	-1.0	1	21	1770	1790	AGAAUCCUGAUGAUGCUGCAG	::::..:.::.::::::	UGGCAGUGUUAUUAGGAUUAG	Cleavage	Tetratricopeptide repeat (TPR)-like superfamily protein	2
AGAAUCCUGAUGAUGCUGCAG	Gh_A04G1432	4.5	-1.0	1	21	1770	1790	AGAAUCCUGAUGAUGCUGCAG	::::..:.::.::::::	UGGCAGUGUUAUUAGGAUUAG	Cleavage	Tetratricopeptide repeat (TPR)-like superfamily protein	2
AGAAUCCUGAUGAUGCUGCAG	Gh_A02G1472	5.0	-1.0	1	21	68	88	AGAAUCCUGAUGAUGCUGCAG	::::.:. :.:::: :.::.:	CUGCGGUUUUAUCAUGGUUUU	Cleavage	transducin family protein / WD-40 repeat family protein	1
AGAAUCCUGAUGAUGCUGCAG	Gh_D08G0871	4.0	-1.0	1	21	567	587	AGAAUCCUGAUGAUGCUGCAG	..:..:.::::::.::::	AGAUGGUGUUAUCAGGGUUCU	Cleavage	Transducin/WD40 repeat-like superfamily protein	1
AGAAUCCUGAUGAUGCUGCAG	Gh_A08G0734	4.0	-1.0	1	21	567	587	AGAAUCCUGAUGAUGCUGCAG	..:..:.::::::.::::	AGAUGGUGUUAUCAGGGUUCU	Cleavage	Transducin/WD40 repeat-like superfamily protein	1
AGAAUCCUGAUGAUGCUGCAG	Gh_D10G2503	5.0	-1.0	1	21	1403	1424	AGAA-UCCUGAUGAUGCUGCAG	:::::::. :::::::: ::::	CUGCAGCGGCAUCAGGAGUUCU	Cleavage	Transducin/WD40 repeat-like superfamily protein	1
AGAAUCCUGAUGAUGCUGCAG	Gh_A10G2013	5.0	-1.0	1	21	2057	2078	AGAA-UCCUGAUGAUGCUGCAG	:::::::. :::::::: ::::	CUGCAGCGGCAUCAGGAGUUCU	Cleavage	Transducin/WD40 repeat-like superfamily protein	1
AGAAUCCUGAUGAUGCUGCAG	Gh_D04G0183	4.5	-1.0	1	21	1280	1300	AGAAUCCUGAUGAUGCUGCAG	: :.::::::::::: :::	CAGUAGCAUCAUCAGCAUUAG	Cleavage	Transmembrane amino acid transporter family protein	1
AGAAUCCUGAUGAUGCUGCAG	Gh_A05G3406	4.5	-1.0	1	21	1280	1300	AGAAUCCUGAUGAUGCUGCAG	: :.::::::::::: :::	CAGUAGCAUCAUCAGCAUUAG	Cleavage	Transmembrane amino acid transporter family protein	1
AGAAUCCUGAUGAUGCUGCAG	Gh_A01G0466	4.0	-1.0	1	21	1681	1701	AGAAUCCUGAUGAUGCUGCAG	:::::::::. : ::::::.:	CUGCAGCAUUUUGAGGAUUUU	Translation	Ubiquitin-conjugating enzyme family protein	1
AGAAUCCUGAUGAUGCUGCAG	Gh_D12G1346	3.5	-1.0	1	21	9145	9165	AGAAUCCUGAUGAUGCUGCAG	:::: :..::::::::.:	ACACAGCUUUGUCAGGAUUUU	Cleavage	Zinc finger, C3HC4 type (RING finger) family protein	1
AGCCAACAACAUCAGUUCUAA	Gh_A06G1727	5.0	-1.0	1	21	497	517	AGCCAACAACAUCAGUUCUAA	::.::.: : ::::::::: :	UUGGAGCAGUUGUUGUUGGAU	Cleavage	2-phosphoglycolate phosphatase 2	1
AGCCAACAACAUCAGUUCUAA	Gh_D06G2251	5.0	-1.0	1	21	512	532	AGCCAACAACAUCAGUUCUAA	::.::.: : ::::::::: :	UUGGAGCAGUUGUUGUUGGAU	Cleavage	2-phosphoglycolate phosphatase 2	1
AGCCAACAACAUCAGUUCUAA	Gh_A08G1645	5.0	-1.0	1	21	740	760	AGCCAACAACAUCAGUUCUAA	::: :::::::::::: :	CUAGCACUGAUGUUGUUCGAA	Cleavage	Adaptin family protein	1
AGCCAACAACAUCAGUUCUAA	Gh_D08G1977	5.0	-1.0	1	21	815	835	AGCCAACAACAUCAGUUCUAA	::: :::::::::::: :	CUAGCACUGAUGUUGUUCGAA	Cleavage	Adaptin family protein	1
AGCCAACAACAUCAGUUCUAA	Gh_D05G2237	3.5	-1.0	1	21	779	799	AGCCAACAACAUCAGUUCUAA	:.::.::::::::::: ::	CUGGAGCUGAUGUUGUUAGCC	Cleavage	Aldolase superfamily protein	1
AGCCAACAACAUCAGUUCUAA	Gh_D05G1930	4.0	-1.0	1	21	463	483	AGCCAACAACAUCAGUUCUAA	:: :::: :.:::: ::::::	UUCGAACAGGUGUUUUUGGCU	Cleavage	alpha/beta-Hydrolases superfamily protein	1
AGCCAACAACAUCAGUUCUAA	Gh_A05G1734	4.0	-1.0	1	21	463	483	AGCCAACAACAUCAGUUCUAA	:: :::: :.:::: ::::::	UUCGAACAGGUGUUUUUGGCU	Cleavage	alpha/beta-Hydrolases superfamily protein	1
AGCCAACAACAUCAGUUCUAA	Gh_D06G0199	4.5	-1.0	1	21	593	613	AGCCAACAACAUCAGUUCUAA	::: :::: ::: ::::::.:	UUACAACUCAUGCUGUUGGUU	Cleavage	ARM repeat superfamily protein	1
AGCCAACAACAUCAGUUCUAA	Gh_A06G0206	4.5	-1.0	1	21	596	616	AGCCAACAACAUCAGUUCUAA	::: :::: ::: ::::::.:	UUACAACUCAUGCUGUUGGUU	Cleavage	ARM repeat superfamily protein	1
AGCCAACAACAUCAGUUCUAA	Gh_D10G1892	5.0	-1.0	1	21	313	333	AGCCAACAACAUCAGUUCUAA	::::. :: .::::::: :::	UUAGGCCUCGUGUUGUUUGCU	Cleavage	ARM repeat superfamily protein	1
AGCCAACAACAUCAGUUCUAA	Gh_A10G1637	5.0	-1.0	1	21	313	333	AGCCAACAACAUCAGUUCUAA	::::. :: .::::::: :::	UUAGGCCUUGUGUUGUUUGCU	Cleavage	ARM repeat superfamily protein	1
AGCCAACAACAUCAGUUCUAA	Gh_A05G0907	4.0	-1.0	1	21	8129	8149	AGCCAACAACAUCAGUUCUAA	::::::::::::: :.:	GAGCAACUGAUGUUGUUUGUU	Cleavage	ATP-dependent helicase family protein	1
AGCCAACAACAUCAGUUCUAA	Gh_A04G0118	5.0	-1.0	1	21	1123	1143	AGCCAACAACAUCAGUUCUAA	::::.: ::.:: : ::::::	UUAGGAGUGGUGGUUUUGGCU	Cleavage	Auxin-responsive family protein	1
AGCCAACAACAUCAGUUCUAA	Gh_D12G2724	2.5	-1.0	1	21	92	112	AGCCAACAACAUCAGUUCUAA	: :::::::::: ::::::	AGAAAACUGAUGUUUUUGGCU	Cleavage	BRI1-associated receptor kinase	1
AGCCAACAACAUCAGUUCUAA	Gh_D01G1794	2.5	-1.0	1	21	536	556	AGCCAACAACAUCAGUUCUAA	: :::::::::: ::::::	AGAAAACUGAUGUUUUUGGCU	Cleavage	BRI1-associated receptor kinase	1
AGCCAACAACAUCAGUUCUAA	Gh_D01G1374	2.5	-1.0	1	21	536	556	AGCCAACAACAUCAGUUCUAA	: :::::::::: ::::::	AGAAAACUGAUGUUUUUGGCU	Cleavage	BRI1-associated receptor kinase	1
AGCCAACAACAUCAGUUCUAA	Gh_A05G2681	2.5	-1.0	1	21	536	556	AGCCAACAACAUCAGUUCUAA	: :::::::::: ::::::	AGAAAACUGAUGUUUUUGGCU	Cleavage	BRI1-associated receptor kinase	1
AGCCAACAACAUCAGUUCUAA	Gh_D11G3008	4.5	-1.0	1	21	683	703	AGCCAACAACAUCAGUUCUAA	::.::.: :::::::::: :	UUGGAGCCGAUGUUGUUGCCA	Cleavage	Calcineurin-like metallo-phosphoesterase superfamily protein	1
AGCCAACAACAUCAGUUCUAA	Gh_A11G2629	4.5	-1.0	1	21	683	703	AGCCAACAACAUCAGUUCUAA	::.::.: :::::::::: :	UUGGAGCCGAUGUUGUUGCCA	Cleavage	Calcineurin-like metallo-phosphoesterase superfamily protein	1
AGCCAACAACAUCAGUUCUAA	Gh_Sca005247G01	3.5	-1.0	1	21	178	198	AGCCAACAACAUCAGUUCUAA	::: ::.::::::::::	UCUGAAAUGGUGUUGUUGGCA	Cleavage	Calcium-binding endonuclease/exonuclease/phosphatase family	2
AGCCAACAACAUCAGUUCUAA	Gh_A09G0101	4.0	-1.0	1	21	821	842	AGC-CAACAACAUCAGUUCUAA	:::: ::::::::::: :::	AAAGAAAUGAUGUUGUUGAGCU	Cleavage	calmodulin-binding protein-related	1
AGCCAACAACAUCAGUUCUAA	Gh_A12G2329	4.5	-1.0	1	21	623	643	AGCCAACAACAUCAGUUCUAA	::.::::::: ::::::	AGAGGACUGAUGCUGUUGGGG	Cleavage	CAP160 protein	1
AGCCAACAACAUCAGUUCUAA	Gh_D12G1459	5.0	-1.0	1	21	575	595	AGCCAACAACAUCAGUUCUAA	::::. : :::::::::::	UUAGGUCGGAUGUUGUUGGGG	Cleavage	Clathrin adaptor complexes medium subunit family protein	1
AGCCAACAACAUCAGUUCUAA	Gh_A03G1193	5.0	-1.0	1	21	575	595	AGCCAACAACAUCAGUUCUAA	::::. : :::::::::::	UUAGGUCAGAUGUUGUUGGGG	Cleavage	Clathrin adaptor complexes medium subunit family protein	1
AGCCAACAACAUCAGUUCUAA	Gh_D02G1628	5.0	-1.0	1	21	575	595	AGCCAACAACAUCAGUUCUAA	::::. : :::::::::::	UUAGGUCAGAUGUUGUUGGGG	Cleavage	Clathrin adaptor complexes medium subunit family protein	1
AGCCAACAACAUCAGUUCUAA	Gh_A12G1333	5.0	-1.0	1	21	575	595	AGCCAACAACAUCAGUUCUAA	::::. : :::::::::::	UUAGGUCGGAUGUUGUUGGGG	Cleavage	Clathrin adaptor complexes medium subunit family protein	1
AGCCAACAACAUCAGUUCUAA	Gh_A10G1442	4.0	-1.0	1	21	2870	2890	AGCCAACAACAUCAGUUCUAA	::::: :::::::: :::.	AUAGAAAUGAUGUUGAUGGUA	Cleavage	CW-type Zinc Finger	1
AGCCAACAACAUCAGUUCUAA	Gh_D10G1685	4.0	-1.0	1	21	2948	2968	AGCCAACAACAUCAGUUCUAA	::::: :::::::: :::.	AUAGAAAUGAUGUUGAUGGUA	Cleavage	CW-type Zinc Finger	1
AGCCAACAACAUCAGUUCUAA	Gh_D03G1509	4.5	-1.0	1	21	230	250	AGCCAACAACAUCAGUUCUAA	:::::::::::::::	AAUUAACUGAUGUUGUUGGGG	Cleavage	cytochrome P450, family 706, subfamily A, polypeptide 1	1
AGCCAACAACAUCAGUUCUAA	Gh_A03G1995	4.5	-1.0	1	21	917	937	AGCCAACAACAUCAGUUCUAA	:::::::::::::::	AACUAACUGAUGUUGUUGGGG	Cleavage	cytochrome P450, family 706, subfamily A, polypeptide 6	1
AGCCAACAACAUCAGUUCUAA	Gh_D11G3084	3.5	-1.0	1	21	955	975	AGCCAACAACAUCAGUUCUAA	:: :..::::::::: :::::	UUUGGGCUGAUGUUGCUGGCU	Cleavage	embryo sac development arrest 7	1
AGCCAACAACAUCAGUUCUAA	Gh_A11G2755	3.5	-1.0	1	21	994	1014	AGCCAACAACAUCAGUUCUAA	:..::::::::: :::::	AGUGGGCUGAUGUUGCUGGCU	Cleavage	embryo sac development arrest 7	1
AGCCAACAACAUCAGUUCUAA	Gh_D09G1602	3.5	-1.0	1	21	1805	1825	AGCCAACAACAUCAGUUCUAA	::.: :.:: :::::::::::	UUGGCAUUGUUGUUGUUGGCU	Cleavage	Endonuclease/exonuclease/phosphatase family protein	1
AGCCAACAACAUCAGUUCUAA	Gh_A09G2404	3.5	-1.0	1	21	1805	1825	AGCCAACAACAUCAGUUCUAA	::.: :.:: :::::::::::	UUGGCAUUGUUGUUGUUGGCU	Cleavage	Endonuclease/exonuclease/phosphatase family protein	1
AGCCAACAACAUCAGUUCUAA	Gh_A05G1850	4.5	-1.0	1	21	191	211	AGCCAACAACAUCAGUUCUAA	::.::.:::. :::: :::::	UUGGAGCUGGCGUUGCUGGCU	Translation	FAD/NAD(P)-binding oxidoreductase family protein	1
AGCCAACAACAUCAGUUCUAA	Gh_D05G2046	4.5	-1.0	1	21	191	211	AGCCAACAACAUCAGUUCUAA	::.::.:::. :::: :::::	UUGGAGCUGGCGUUGCUGGCU	Translation	FAD/NAD(P)-binding oxidoreductase family protein	1
AGCCAACAACAUCAGUUCUAA	Gh_D06G0220	4.5	-1.0	1	21	200	220	AGCCAACAACAUCAGUUCUAA	::.::.:::.::::: ::: :	UUGGAGCUGGUGUUGCUGGAU	Cleavage	FAD/NAD(P)-binding oxidoreductase family protein	1
AGCCAACAACAUCAGUUCUAA	Gh_A06G1861	4.5	-1.0	1	21	200	220	AGCCAACAACAUCAGUUCUAA	::.::.:::.::::: ::: :	UUGGAGCUGGUGUUGCUGGAU	Cleavage	FAD/NAD(P)-binding oxidoreductase family protein	1
AGCCAACAACAUCAGUUCUAA	Gh_D01G1075	5.0	-1.0	1	21	188	208	AGCCAACAACAUCAGUUCUAA	::.::.:::. :::: :::.:	UUGGAGCUGGCGUUGCUGGUU	Translation	FAD/NAD(P)-binding oxidoreductase family protein	1
AGCCAACAACAUCAGUUCUAA	Gh_A01G1018	5.0	-1.0	1	21	188	208	AGCCAACAACAUCAGUUCUAA	::.::.:::. :::: :::.:	UUGGAGCUGGCGUUGCUGGUU	Translation	FAD/NAD(P)-binding oxidoreductase family protein	1
AGCCAACAACAUCAGUUCUAA	Gh_A08G2201	3.5	-1.0	1	21	1163	1183	AGCCAACAACAUCAGUUCUAA	:.::..::.::::::: :::	AUGGAGUUGGUGUUGUUCGCU	Cleavage	fatty acid biosynthesis 1	1
AGCCAACAACAUCAGUUCUAA	Gh_D12G1283	4.0	-1.0	1	21	212	232	AGCCAACAACAUCAGUUCUAA	:.:::.::::: ::::::.	CUGGAAUUGAUGAUGUUGGUC	Cleavage	GATA transcription factor 15	1
AGCCAACAACAUCAGUUCUAA	Gh_A12G1163	4.0	-1.0	1	21	212	232	AGCCAACAACAUCAGUUCUAA	:.:::.::::: ::::::.	CUGGAAUUGAUGAUGUUGGUC	Cleavage	GATA transcription factor 15	1
AGCCAACAACAUCAGUUCUAA	Gh_D11G0624	4.5	-1.0	1	21	1844	1864	AGCCAACAACAUCAGUUCUAA	:.:..::::::::: ::: :	CUGGGGCUGAUGUUGGUGGAU	Cleavage	Glycosyl hydrolases family 31 protein	1
AGCCAACAACAUCAGUUCUAA	Gh_A11G0540	4.5	-1.0	1	21	1844	1864	AGCCAACAACAUCAGUUCUAA	:.:..::::::::: ::: :	CUGGGGCUGAUGUUGGUGGAU	Cleavage	Glycosyl hydrolases family 31 protein	1
AGCCAACAACAUCAGUUCUAA	Gh_D11G0984	5.0	-1.0	1	21	593	614	AGCCAA-CAACAUCAGUUCUAA	:.:.:.::.::::: ::::::	GUGGGAUUGGUGUUGAUUGGCU	Cleavage	glycosyl transferase family 1 protein	1
AGCCAACAACAUCAGUUCUAA	Gh_D03G0524	4.5	-1.0	1	21	452	472	AGCCAACAACAUCAGUUCUAA	: :::.::.:::::::::	GUCGAAUUGGUGUUGUUGGAG	Cleavage	GPCR-type G protein 1	1
AGCCAACAACAUCAGUUCUAA	Gh_A02G1206	4.5	-1.0	1	21	452	472	AGCCAACAACAUCAGUUCUAA	: :::.::.:::::::::	GUCGAAUUGGUGUUGUUGGAG	Cleavage	GPCR-type G protein 1	1
AGCCAACAACAUCAGUUCUAA	Gh_A02G1757	4.0	-1.0	1	21	356	376	AGCCAACAACAUCAGUUCUAA	::.:.::::: ::::::: ::	UUGGGACUGAAGUUGUUGCCU	Translation	guanylate kinase	1
AGCCAACAACAUCAGUUCUAA	Gh_D03G0607	4.0	-1.0	1	21	356	376	AGCCAACAACAUCAGUUCUAA	::.:.::::: ::::::: ::	UUGGGACUGAAGUUGUUGCCU	Translation	guanylate kinase	1
AGCCAACAACAUCAGUUCUAA	Gh_A09G1158	4.0	-1.0	1	21	446	466	AGCCAACAACAUCAGUUCUAA	: .:.::::: ::::::: ::	UGGGGACUGAAGUUGUUGCCU	Translation	guanylate kinase	1
AGCCAACAACAUCAGUUCUAA	Gh_A02G1070	4.5	-1.0	1	21	689	709	AGCCAACAACAUCAGUUCUAA	::.:..::: ::::::::: :	UUGGGGCUGUUGUUGUUGGAU	Cleavage	Haloacid dehalogenase-like hydrolase (HAD) superfamily protein	1
AGCCAACAACAUCAGUUCUAA	Gh_D03G0654	4.5	-1.0	1	21	695	715	AGCCAACAACAUCAGUUCUAA	::.:..::: ::::::::: :	UUGGGGCUGUUGUUGUUGGAU	Cleavage	Haloacid dehalogenase-like hydrolase (HAD) superfamily protein	1
AGCCAACAACAUCAGUUCUAA	Gh_D10G0674	4.0	-1.0	1	21	998	1018	AGCCAACAACAUCAGUUCUAA	:: ...::: ::::::::::	AUAUGGUUGAGGUUGUUGGCU	Translation	Heat shock protein 70 (Hsp 70) family protein	1
AGCCAACAACAUCAGUUCUAA	Gh_A10G0712	4.0	-1.0	1	21	998	1018	AGCCAACAACAUCAGUUCUAA	:: ...::: ::::::::::	AUAUGGUUGAGGUUGUUGGCU	Translation	Heat shock protein 70 (Hsp 70) family protein	1
AGCCAACAACAUCAGUUCUAA	Gh_A12G0579	4.0	-1.0	1	21	767	787	AGCCAACAACAUCAGUUCUAA	::.::::: ::::::::	UCCCAAUUGAUGAUGUUGGCU	Cleavage	HOPZ-ACTIVATED RESISTANCE 1	1
AGCCAACAACAUCAGUUCUAA	Gh_D05G0122	4.5	-1.0	1	21	776	796	AGCCAACAACAUCAGUUCUAA	: .: .::::: ::::::::	UGGGUGCUGAUCUUGUUGGCA	Translation	Inorganic H pyrophosphatase family protein	2
AGCCAACAACAUCAGUUCUAA	Gh_D08G0981	5.0	-1.0	1	21	1136	1156	AGCCAACAACAUCAGUUCUAA	::.:::.::. :::::: :.:	UUGGAAUUGGAGUUGUUAGUU	Translation	Inorganic H pyrophosphatase family protein	1
AGCCAACAACAUCAGUUCUAA	Gh_A05G2256	3.5	-1.0	1	21	41	61	AGCCAACAACAUCAGUUCUAA	:::: ::::::::::: :	AGAGAAAUGAUGUUGUUGUCG	Cleavage	Inositol 1,3,4-trisphosphate 5/6-kinase family protein	1
AGCCAACAACAUCAGUUCUAA	Gh_A02G0386	5.0	-1.0	1	21	212	232	AGCCAACAACAUCAGUUCUAA	:: ::::::::::::::	CUACAACUGAUGUUGUUGAGG	Cleavage	Lactate/malate dehydrogenase family protein	1
AGCCAACAACAUCAGUUCUAA	Gh_A13G1940	5.0	-1.0	1	21	168	188	AGCCAACAACAUCAGUUCUAA	:: :.:.: :::::::::: :	UUUGGAUUCAUGUUGUUGGGU	Cleavage	Lecithin:cholesterol acyltransferase family protein	1
AGCCAACAACAUCAGUUCUAA	Gh_D13G2335	5.0	-1.0	1	21	168	188	AGCCAACAACAUCAGUUCUAA	:: :.:.: :::::::::: :	UUUGGAUUCAUGUUGUUGGGU	Cleavage	Lecithin:cholesterol acyltransferase family protein	1
AGCCAACAACAUCAGUUCUAA	Gh_D06G0879	4.0	-1.0	1	21	22	42	AGCCAACAACAUCAGUUCUAA	::.::..::.: :::::::.:	UUGGAGUUGGUCUUGUUGGUU	Translation	Leucine-rich receptor-like protein kinase family protein	1
AGCCAACAACAUCAGUUCUAA	Gh_A09G0731	3.0	-1.0	1	21	2621	2641	AGCCAACAACAUCAGUUCUAA	: :.:::::::: ::::::	AGAAAGCUGAUGUUUUUGGCU	Cleavage	Leucine-rich repeat receptor-like protein kinase family protein	1
AGCCAACAACAUCAGUUCUAA	Gh_D04G1502	2.5	-1.0	1	21	1403	1423	AGCCAACAACAUCAGUUCUAA	: :::::::::: ::::::	AGAAAACUGAUGUUUUUGGCU	Cleavage	Leucine-rich repeat transmembrane protein kinase	1
AGCCAACAACAUCAGUUCUAA	Gh_A04G0958	2.5	-1.0	1	21	1406	1426	AGCCAACAACAUCAGUUCUAA	: :::::::::: ::::::	AGAAAACUGAUGUUUUUGGCU	Cleavage	Leucine-rich repeat transmembrane protein kinase	1
AGCCAACAACAUCAGUUCUAA	Gh_D05G1070	4.5	-1.0	1	21	4631	4651	AGCCAACAACAUCAGUUCUAA	::.::..::::: :::::: :	UUGGAGUUGAUGCUGUUGGAU	Cleavage	maternal effect embryo arrest 22	1
AGCCAACAACAUCAGUUCUAA	Gh_A05G3879	4.5	-1.0	1	21	4631	4651	AGCCAACAACAUCAGUUCUAA	::.::..::::: :::::: :	UUGGAGUUGAUGCUGUUGGAU	Cleavage	maternal effect embryo arrest 22	1
AGCCAACAACAUCAGUUCUAA	Gh_A12G2605	3.5	-1.0	1	21	308	328	AGCCAACAACAUCAGUUCUAA	: :::.:::.:::: :::::	UAAGAGCUGGUGUUCUUGGCA	Cleavage	NAD(P)-binding Rossmann-fold superfamily protein	1
AGCCAACAACAUCAGUUCUAA	Gh_D12G1877	5.0	-1.0	1	21	272	292	AGCCAACAACAUCAGUUCUAA	::.: :.::.:: :::::::	UUGGUAUUGGUGGUGUUGGCA	Cleavage	NAD(P)-binding Rossmann-fold superfamily protein	1
AGCCAACAACAUCAGUUCUAA	Gh_A12G1718	5.0	-1.0	1	21	272	292	AGCCAACAACAUCAGUUCUAA	::.: :.::.:: :::::::	UUGGUAUUGGUGGUGUUGGCA	Cleavage	NAD(P)-binding Rossmann-fold superfamily protein	1
AGCCAACAACAUCAGUUCUAA	Gh_D06G1953	5.0	-1.0	1	21	221	241	AGCCAACAACAUCAGUUCUAA	::. :::::.:: :: :::::	UUGUAACUGGUGGUGCUGGCU	Cleavage	NAD(P)-binding Rossmann-fold superfamily protein	1
AGCCAACAACAUCAGUUCUAA	Gh_A06G1599	5.0	-1.0	1	21	221	241	AGCCAACAACAUCAGUUCUAA	::. :::::.:: :: :::::	UUGUAACUGGUGGUGCUGGCU	Cleavage	NAD(P)-binding Rossmann-fold superfamily protein	1
AGCCAACAACAUCAGUUCUAA	Gh_A06G1051	5.0	-1.0	1	21	221	241	AGCCAACAACAUCAGUUCUAA	::. :::::.:: :: :::::	UUGUAACUGGUGGUGCUGGCU	Cleavage	NAD(P)-binding Rossmann-fold superfamily protein	1
AGCCAACAACAUCAGUUCUAA	Gh_D01G2061	3.5	-1.0	1	21	586	606	AGCCAACAACAUCAGUUCUAA	::: :::::::::::: :	AAUGAAGUGAUGUUGUUGGGU	Cleavage	Pectin lyase-like superfamily protein	1
AGCCAACAACAUCAGUUCUAA	Gh_A01G1823	3.5	-1.0	1	21	709	729	AGCCAACAACAUCAGUUCUAA	::: :::::::::::: :	AAUGAAGUGAUGUUGUUGGGU	Cleavage	Pectin lyase-like superfamily protein	1
AGCCAACAACAUCAGUUCUAA	Gh_D02G1855	4.5	-1.0	1	21	476	496	AGCCAACAACAUCAGUUCUAA	::::: :::::::::: :.:	UUAGACCUGAUGUUGUGAGUU	Cleavage	Pentatricopeptide repeat (PPR) superfamily protein	1
AGCCAACAACAUCAGUUCUAA	Gh_D11G2353	5.0	-1.0	1	21	764	784	AGCCAACAACAUCAGUUCUAA	::.::::::.: :::::: :	UUGGAACUGGUCUUGUUGACA	Translation	Pentatricopeptide repeat (PPR) superfamily protein	1
AGCCAACAACAUCAGUUCUAA	Gh_A11G2047	5.0	-1.0	1	21	764	784	AGCCAACAACAUCAGUUCUAA	::.::::::.: :::::: :	UUGGAACUGGUCUUGUUGACA	Translation	Pentatricopeptide repeat (PPR) superfamily protein	1
AGCCAACAACAUCAGUUCUAA	Gh_A05G0202	3.5	-1.0	1	21	275	295	AGCCAACAACAUCAGUUCUAA	::::.:::::::::::	CUGUUACUGGUGUUGUUGGCU	Cleavage	peptidase M20/M25/M40 family protein	1
AGCCAACAACAUCAGUUCUAA	Gh_D04G0264	5.0	-1.0	1	21	560	580	AGCCAACAACAUCAGUUCUAA	:::: ..::. :::::::::	UUAGUGUUGGAGUUGUUGGCA	Translation	phloem protein 2-B1	1
AGCCAACAACAUCAGUUCUAA	Gh_A05G3365	5.0	-1.0	1	21	563	583	AGCCAACAACAUCAGUUCUAA	:::: ..::. :::::::::	UUAGUGUUGGAGUUGUUGGCA	Translation	phloem protein 2-B10	1
AGCCAACAACAUCAGUUCUAA	Gh_A05G3364	5.0	-1.0	1	21	446	466	AGCCAACAACAUCAGUUCUAA	:::: ..::. :::::::::	UUAGUGUUGGAGUUGUUGGCA	Translation	phloem protein 2-B2	1
AGCCAACAACAUCAGUUCUAA	Gh_A05G3370	5.0	-1.0	1	21	1289	1309	AGCCAACAACAUCAGUUCUAA	:::: ..::. :::::::::	UUAGUGUUGGAGUUGUUGGCA	Translation	phloem protein 2-B2	1
AGCCAACAACAUCAGUUCUAA	Gh_D06G0763	4.0	-1.0	1	21	141	161	AGCCAACAACAUCAGUUCUAA	::.:.:: : :::::::::.:	UUGGGACAGUUGUUGUUGGUU	Cleavage	phospholipid:diacylglycerol acyltransferase	1
AGCCAACAACAUCAGUUCUAA	Gh_A06G0670	4.0	-1.0	1	21	141	161	AGCCAACAACAUCAGUUCUAA	::.:.:: : :::::::::.:	UUGGGACAGUUGUUGUUGGUU	Cleavage	phospholipid:diacylglycerol acyltransferase	1
AGCCAACAACAUCAGUUCUAA	Gh_D11G3324	5.0	-1.0	1	21	521	541	AGCCAACAACAUCAGUUCUAA	::.::.:::: ::::::::	UUGGAGCUGAGAUUGUUGGCA	Translation	plasma membrane intrinsic protein 1;4	1
AGCCAACAACAUCAGUUCUAA	Gh_A01G1397	5.0	-1.0	1	21	1478	1498	AGCCAACAACAUCAGUUCUAA	:: :.:::::::::::::	UUCAAGCUGAUGUUGUUGGAA	Cleavage	Protein kinase protein with adenine nucleotide alpha hydrolases-like domain	1
AGCCAACAACAUCAGUUCUAA	Gh_D01G1638	5.0	-1.0	1	21	1478	1498	AGCCAACAACAUCAGUUCUAA	:: :.:::::::::::::	UUCAAGCUGAUGUUGUUGGAA	Cleavage	Protein kinase protein with adenine nucleotide alpha hydrolases-like domain	1
AGCCAACAACAUCAGUUCUAA	Gh_D11G0682	4.5	-1.0	1	21	680	700	AGCCAACAACAUCAGUUCUAA	::::.:::::::: :::	GAAGAAUUGAUGUUGCUGGAC	Cleavage	Protein kinase superfamily protein	1
AGCCAACAACAUCAGUUCUAA	Gh_A11G0595	4.5	-1.0	1	21	680	700	AGCCAACAACAUCAGUUCUAA	::::.:::::::: :::	GAAGAAUUGAUGUUGCUGGAC	Cleavage	Protein kinase superfamily protein	1
AGCCAACAACAUCAGUUCUAA	Gh_D12G0321	5.0	-1.0	1	21	779	799	AGCCAACAACAUCAGUUCUAA	:: :.:::::::::::::	UUCAAGCUGAUGUUGUUGGGA	Cleavage	Protein kinase superfamily protein	1
AGCCAACAACAUCAGUUCUAA	Gh_A12G0341	5.0	-1.0	1	21	779	799	AGCCAACAACAUCAGUUCUAA	:: :.:::::::::::::	UUCAAGCUGAUGUUGUUGGGA	Cleavage	Protein kinase superfamily protein	1
AGCCAACAACAUCAGUUCUAA	Gh_Sca005987G02	4.0	-1.0	1	21	608	628	AGCCAACAACAUCAGUUCUAA	:.:: :::::::::::::	CUGGACCUGAUGUUGUUGGGC	Cleavage	Protein of unknown function (DUF3353)	1
AGCCAACAACAUCAGUUCUAA	Gh_A09G0013	4.0	-1.0	1	21	283	303	AGCCAACAACAUCAGUUCUAA	.::..::::::::: :::	AAGGAGUUGAUGUUGUGGGCG	Cleavage	Protein of unknown function, DUF538	1
AGCCAACAACAUCAGUUCUAA	Gh_A02G0711	4.0	-1.0	1	21	44	64	AGCCAACAACAUCAGUUCUAA	::: ..:::::::::::::	UUAUUGUUGAUGUUGUUGGCC	Cleavage	Protein phosphatase 2C family protein	1
AGCCAACAACAUCAGUUCUAA	Gh_A03G1395	4.5	-1.0	1	21	287	307	AGCCAACAACAUCAGUUCUAA	::::: :::::::::: :.:	UUAGACCUGAUGUUGUGAGUU	Cleavage	proton gradient regulation 3	1
AGCCAACAACAUCAGUUCUAA	Gh_D06G1936	4.5	-1.0	1	21	518	538	AGCCAACAACAUCAGUUCUAA	:: :.::::::::::: :.:	UUCAAGCUGAUGUUGUUAGUU	Cleavage	proton gradient regulation 3	1
AGCCAACAACAUCAGUUCUAA	Gh_A12G0970	4.0	-1.0	1	21	1405	1425	AGCCAACAACAUCAGUUCUAA	:.:.: :::: :::::::.:	AUGGGAAUGAUUUUGUUGGUU	Translation	receptor-like protein kinase 4	1
AGCCAACAACAUCAGUUCUAA	Gh_A03G1604	4.0	-1.0	1	21	707	727	AGCCAACAACAUCAGUUCUAA	:.::.::::: :::::::.	CUGGAGCUGAUAUUGUUGGUG	Translation	Ribosomal protein L1p/L10e family	1
AGCCAACAACAUCAGUUCUAA	Gh_D02G2429	4.0	-1.0	1	21	698	718	AGCCAACAACAUCAGUUCUAA	.::.::::: :::::::.	CCGGAGCUGAUAUUGUUGGUG	Translation	Ribosomal protein L1p/L10e family	1
AGCCAACAACAUCAGUUCUAA	Gh_A13G1543	4.0	-1.0	1	21	2015	2035	AGCCAACAACAUCAGUUCUAA	::.:. :::::::: ::::.:	UUGGGCCUGAUGUUUUUGGUU	Cleavage	RING/U-box protein	1
AGCCAACAACAUCAGUUCUAA	Gh_D13G1877	4.0	-1.0	1	21	2027	2047	AGCCAACAACAUCAGUUCUAA	::.:. :::::::: ::::.:	UUGGGCCUGAUGUUUUUGGUU	Cleavage	RING/U-box protein	1
AGCCAACAACAUCAGUUCUAA	Gh_A07G0529	4.0	-1.0	1	21	584	604	AGCCAACAACAUCAGUUCUAA	:: :.:::::: ::::::::	UUUCAGCUGAUGCUGUUGGCU	Cleavage	RING/U-box superfamily protein	1
AGCCAACAACAUCAGUUCUAA	Gh_A05G2417	3.5	-1.0	1	21	41	61	AGCCAACAACAUCAGUUCUAA	: : :::::::::::: :::	CUUGCACUGAUGUUGUUUGCU	Cleavage	Serine protease inhibitor, potato inhibitor I-type family protein	1
AGCCAACAACAUCAGUUCUAA	Gh_D05G2684	3.5	-1.0	1	21	41	61	AGCCAACAACAUCAGUUCUAA	: : :::::::::::: :::	CUUGCACUGAUGUUGUUUGCU	Cleavage	Serine protease inhibitor, potato inhibitor I-type family protein	1
AGCCAACAACAUCAGUUCUAA	Gh_A05G2418	3.5	-1.0	1	21	41	61	AGCCAACAACAUCAGUUCUAA	: : :::::::::::: :::	CUUGCACUGAUGUUGUUUGCU	Cleavage	Serine protease inhibitor, potato inhibitor I-type family protein	1
AGCCAACAACAUCAGUUCUAA	Gh_A04G0434	4.0	-1.0	1	21	185	205	AGCCAACAACAUCAGUUCUAA	::.:::.: ::: ::::::::	UUGGAAUUAAUGCUGUUGGCU	Cleavage	short-chain dehydrogenase-reductase B	1
AGCCAACAACAUCAGUUCUAA	Gh_D08G2453	4.5	-1.0	1	21	176	196	AGCCAACAACAUCAGUUCUAA	::.:.:.: ::: ::::::::	UUGGGAUUCAUGCUGUUGGCU	Cleavage	short-chain dehydrogenase-reductase B	1
AGCCAACAACAUCAGUUCUAA	Gh_Sca006587G01	4.5	-1.0	1	21	176	196	AGCCAACAACAUCAGUUCUAA	::.:.:.: ::: ::::::::	UUGGGAUUCAUGCUGUUGGCU	Cleavage	short-chain dehydrogenase-reductase B	1
AGCCAACAACAUCAGUUCUAA	Gh_A06G1724	3.5	-1.0	1	21	1133	1153	AGCCAACAACAUCAGUUCUAA	.::. ::::::::::::.	CAGGAGAUGAUGUUGUUGGUG	Cleavage	SMAD/FHA domain-containing protein	1
AGCCAACAACAUCAGUUCUAA	Gh_D06G2254	3.5	-1.0	1	21	1133	1153	AGCCAACAACAUCAGUUCUAA	.::. ::::::::::::.	CAGGAGAUGAUGUUGUUGGUG	Cleavage	SMAD/FHA domain-containing protein	1
AGCCAACAACAUCAGUUCUAA	Gh_A08G1237	4.0	-1.0	1	21	1190	1210	AGCCAACAACAUCAGUUCUAA	::::.:::. : ::::::::	CUAGAGCUGGGGGUGUUGGCU	Translation	SNF2 domain-containing protein / helicase domain-containing protein	1
AGCCAACAACAUCAGUUCUAA	Gh_A05G3360	3.5	-1.0	1	21	2158	2179	AGCCAACAACAUCA-GUUCUAA	:::::: :::::::::: :::	AUAGAACCUGAUGUUGUUUGCU	Cleavage	Tetratricopeptide repeat (TPR)-like superfamily protein	1
AGCCAACAACAUCAGUUCUAA	Gh_D04G0255	3.5	-1.0	1	21	2158	2179	AGCCAACAACAUCA-GUUCUAA	:::::: :::::::::: :::	AUAGAACCUGAUGUUGUUUGCU	Cleavage	Tetratricopeptide repeat (TPR)-like superfamily protein	1
AGCCAACAACAUCAGUUCUAA	Gh_A06G1582	4.5	-1.0	1	21	524	544	AGCCAACAACAUCAGUUCUAA	:: :.::::::::::: :.:	UUCAAGCUGAUGUUGUUAGUU	Cleavage	Tetratricopeptide repeat (TPR)-like superfamily protein	1
AGCCAACAACAUCAGUUCUAA	Gh_A08G1688	3.5	-1.0	1	21	707	727	AGCCAACAACAUCAGUUCUAA	::::::::: :::::: .:	CAAGAACUGAUAUUGUUGUUU	Translation	translocase inner membrane subunit 44-2	1
AGCCAACAACAUCAGUUCUAA	Gh_D08G2046	3.5	-1.0	1	21	710	730	AGCCAACAACAUCAGUUCUAA	::::::::: :::::: .:	CAAGAACUGAUAUUGUUGUUU	Translation	translocase inner membrane subunit 44-2	1
AGCCAACAACAUCAGUUCUAA	Gh_A12G2117	4.5	-1.0	1	21	1151	1171	AGCCAACAACAUCAGUUCUAA	:::: :::::::: :::: .:	UUAGCACUGAUGUGGUUGAUU	Cleavage	Transmembrane amino acid transporter family protein	1
AGCCAACAACAUCAGUUCUAA	Gh_A12G1422	3.5	-1.0	1	21	1451	1471	AGCCAACAACAUCAGUUCUAA	:: ::.::.:::::::::.	CUAUAAUUGGUGUUGUUGGUG	Cleavage	transmembrane kinase 1	1
AGCCAACAACAUCAGUUCUAA	Gh_D12G1541	4.0	-1.0	1	21	1451	1471	AGCCAACAACAUCAGUUCUAA	:: .:.::.:::::::::.	CUAUGAUUGGUGUUGUUGGUG	Cleavage	transmembrane kinase 1	1
AGCCAACAACAUCAGUUCUAA	Gh_A05G1932	4.0	-1.0	1	21	992	1012	AGCCAACAACAUCAGUUCUAA	::::: ::::: :::::::.	UUAGACCUGAUCUUGUUGGUG	Translation	UDP-glucosyl transferase 85A2	1
AGCCAACAACAUCAGUUCUAA	Gh_D05G2310	4.0	-1.0	1	21	1274	1294	AGCCAACAACAUCAGUUCUAA	...::::::::::::.:	CCUUGGUUGAUGUUGUUGGUU	Cleavage	UDP-Glycosyltransferase superfamily protein	1
AGCCAACAACAUCAGUUCUAA	Gh_A05G3691	4.0	-1.0	1	21	1274	1294	AGCCAACAACAUCAGUUCUAA	...::::::::::::.:	CCUUGGUUGAUGUUGUUGGUU	Cleavage	UDP-Glycosyltransferase superfamily protein	1
AGCCAACAACAUCAGUUCUAA	Gh_Sca004838G03	4.0	-1.0	1	21	398	418	AGCCAACAACAUCAGUUCUAA	::::.:.::.:::::::::	UUAGGAUUGGUGUUGUUGGAG	Cleavage	uroporphyrinogen-III synthase family protein	1
AGCCAACAACAUCAGUUCUAA	Gh_D05G1919	4.0	-1.0	1	21	398	418	AGCCAACAACAUCAGUUCUAA	::::.:.::.:::::::::	UUAGGAUUGGUGUUGUUGGAG	Cleavage	uroporphyrinogen-III synthase family protein	1
AGCCAACAACAUCAGUUCUAA	Gh_A05G2019	3.5	-1.0	1	21	4358	4378	AGCCAACAACAUCAGUUCUAA	::::.:::::: ::::: ::	AUAGAGCUGAUGCUGUUGACU	Cleavage	Zinc finger C-x8-C-x5-C-x3-H type family protein	1
AGCCAACAACAUCAGUUCUAA	Gh_D05G2263	3.5	-1.0	1	21	4316	4336	AGCCAACAACAUCAGUUCUAA	::::.:::::: ::::: ::	AUAGAGCUGAUGCUGUUGACU	Cleavage	Zinc finger C-x8-C-x5-C-x3-H type family protein	1
AUCUCCCUCAAACGCUUCCAG	Gh_D07G2477	5.0	-1.0	1	21	928	948	AUCUCCCUCAAACGCUUCCAG	:: ::: : ::::::: ::::	CUUGAAACAUUUGAGGUAGAU	Cleavage	Aldolase-type TIM barrel family protein	1
AUCUCCCUCAAACGCUUCCAG	Gh_A07G1500	5.0	-1.0	1	21	931	951	AUCUCCCUCAAACGCUUCCAG	:: ::: : ::::::: ::::	CUUGAAACAUUUGAGGUAGAU	Cleavage	Aldolase-type TIM barrel family protein	1
AUCUCCCUCAAACGCUUCCAG	Gh_A08G2429	4.5	-1.0	1	21	13	33	AUCUCCCUCAAACGCUUCCAG	:::::. ::::::::::	AAGGAAGUAUUUGAGGGAGUG	Cleavage	Aluminium activated malate transporter family protein	1
AUCUCCCUCAAACGCUUCCAG	Gh_D08G1184	4.5	-1.0	1	21	13	33	AUCUCCCUCAAACGCUUCCAG	:::::. ::::::::::	AAGGAAGUAUUUGAGGGAGUG	Cleavage	Aluminium activated malate transporter family protein	1
AUCUCCCUCAAACGCUUCCAG	Gh_D07G0438	4.5	-1.0	1	21	967	986	AUCUCCCUCAAACGCUUCCAG	.::::::: ::::::::: ::	UUGGAAGC-UUUGAGGGAUAU	Cleavage	ARM repeat superfamily protein	2
AUCUCCCUCAAACGCUUCCAG	Gh_D13G2402	2.5	-1.0	1	21	420	440	AUCUCCCUCAAACGCUUCCAG	:.: ::::::::::::::	AGCGGAUCGUUUGAGGGAGAU	Cleavage	ascorbate peroxidase 1	1
AUCUCCCUCAAACGCUUCCAG	Gh_A04G1310	3.5	-1.0	1	21	2788	2808	AUCUCCCUCAAACGCUUCCAG	: :.:.:::::: ::::::	GAGCAGGUGUUUGAAGGAGAU	Cleavage	ATP binding;GTP binding;nucleotide binding;nucleoside-triphosphatases	2
AUCUCCCUCAAACGCUUCCAG	Gh_A05G1129	5.0	-1.0	1	21	2923	2943	AUCUCCCUCAAACGCUUCCAG	:: :.::.::::::: ::::	CUAGGAGUGUUUGAGCAAGAU	Cleavage	ATPase E1-E2 type family protein / haloacid dehalogenase-like hydrolase family protein	1
AUCUCCCUCAAACGCUUCCAG	Gh_D05G1300	5.0	-1.0	1	21	2923	2943	AUCUCCCUCAAACGCUUCCAG	:: :.::.::::::: ::::	CUAGGAGUGUUUGAGCAAGAU	Cleavage	ATPase E1-E2 type family protein / haloacid dehalogenase-like hydrolase family protein	1
AUCUCCCUCAAACGCUUCCAG	Gh_D12G1984	4.5	-1.0	1	21	2656	2676	AUCUCCCUCAAACGCUUCCAG	::::: .:::::: ::::.	AUGGAAAUGUUUGACGGAGGA	Cleavage	C2 calcium/lipid-binding and GRAM domain containing protein	1
AUCUCCCUCAAACGCUUCCAG	Gh_D04G0992	4.5	-1.0	1	21	46	66	AUCUCCCUCAAACGCUUCCAG	: :..:.::: :::::.:::	AUCGGGGUGUUGGAGGGGGAU	Translation	Calcineurin-like metallo-phosphoesterase superfamily protein	1
AUCUCCCUCAAACGCUUCCAG	Gh_A13G0539	3.5	-1.0	1	21	441	461	AUCUCCCUCAAACGCUUCCAG	:.: :::::::::::::	GUUCAGGAGUUUGAGGGAGAU	Cleavage	Calcium-binding EF hand family protein	1
AUCUCCCUCAAACGCUUCCAG	Gh_D13G0592	3.5	-1.0	1	21	441	461	AUCUCCCUCAAACGCUUCCAG	:.: :::::::::::::	GUUCAGGAGUUUGAGGGAGAU	Cleavage	Calcium-binding EF hand family protein	1
AUCUCCCUCAAACGCUUCCAG	Gh_A13G0813	5.0	-1.0	1	21	1181	1201	AUCUCCCUCAAACGCUUCCAG	:: :..:: :: :::::::::	CUUGGGGCUUUGGAGGGAGAU	Translation	Calcium-dependent phospholipid-binding Copine family protein	1
AUCUCCCUCAAACGCUUCCAG	Gh_D13G1054	5.0	-1.0	1	21	1181	1201	AUCUCCCUCAAACGCUUCCAG	:: :..:: :: :::::::::	CUUGGGGCUUUGGAGGGAGAU	Translation	Calcium-dependent phospholipid-binding Copine family protein	1
AUCUCCCUCAAACGCUUCCAG	Gh_A09G1067	4.5	-1.0	1	21	409	429	AUCUCCCUCAAACGCUUCCAG	::::: .:: ::::::::.	AUGGAACUGUGUGAGGGAGGA	Translation	calmodulin-domain protein kinase 7	1
AUCUCCCUCAAACGCUUCCAG	Gh_D09G1074	4.5	-1.0	1	21	409	429	AUCUCCCUCAAACGCUUCCAG	::::: .:: ::::::::.	AUGGAACUGUGUGAGGGAGGA	Translation	calmodulin-domain protein kinase 7	1
AUCUCCCUCAAACGCUUCCAG	Gh_A02G0281	5.0	-1.0	1	21	76	96	AUCUCCCUCAAACGCUUCCAG	.::::: : :::.:::::.:	UUGGAAUCCGUUGGGGGAGGU	Cleavage	CBS domain-containing protein with a domain of unknown function (DUF21)	1
AUCUCCCUCAAACGCUUCCAG	Gh_D06G0272	4.0	-1.0	1	21	107	126	AUCUCCCUCAAACGCUUCCAG	.:: ::: ::::::::::::	UUGAAAG-GUUUGAGGGAGAA	Cleavage	Cyclin D2;1	1
AUCUCCCUCAAACGCUUCCAG	Gh_A06G1890	4.5	-1.0	1	21	106	126	AUCUCCCUCAAACGCUUCCAG	: :::: :::::::::::	GUUGAAGGGUUUGAGGGAGCA	Cleavage	Cyclin D2;1	1
AUCUCCCUCAAACGCUUCCAG	Gh_A03G1733	2.5	-1.0	1	21	438	458	AUCUCCCUCAAACGCUUCCAG	::: :.::::::::::::	GGGGAUGUGUUUGAGGGAGAA	Cleavage	Dehydrin family protein	1
AUCUCCCUCAAACGCUUCCAG	Gh_D02G2166	3.5	-1.0	1	21	441	461	AUCUCCCUCAAACGCUUCCAG	:: :.::::::::::::	GGAGAUGUGUUUGAGGGAGAA	Cleavage	Dehydrin family protein	1
AUCUCCCUCAAACGCUUCCAG	Gh_A11G0349	5.0	-1.0	1	21	5065	5085	AUCUCCCUCAAACGCUUCCAG	::: :::.::::: :: .:::	CUGCAAGUGUUUGCGGAGGAU	Cleavage	DNA binding;ATP binding	1
AUCUCCCUCAAACGCUUCCAG	Gh_D11G0406	5.0	-1.0	1	21	5110	5130	AUCUCCCUCAAACGCUUCCAG	::: :::.::::: :: .:::	CUGCAAGUGUUUGUGGAGGAU	Cleavage	DNA binding;ATP binding	1
AUCUCCCUCAAACGCUUCCAG	Gh_D04G0102	4.0	-1.0	1	21	469	489	AUCUCCCUCAAACGCUUCCAG	::::::: ::::::: : :::	CUGGAAGAGUUUGAGCGUGAU	Cleavage	DNA-binding bromodomain-containing protein	1
AUCUCCCUCAAACGCUUCCAG	Gh_D02G1817	4.5	-1.0	1	21	475	495	AUCUCCCUCAAACGCUUCCAG	.: :::::::: :.::::: :	UUCGAAGCGUUGGGGGGAGCU	Translation	erf domain protein 9	1
AUCUCCCUCAAACGCUUCCAG	Gh_D08G1028	5.0	-1.0	1	21	723	743	AUCUCCCUCAAACGCUUCCAG	:::::::: :: .:::.::	AUGGAAGCGAUUUGGGGGGAA	Cleavage	Exostosin family protein	1
AUCUCCCUCAAACGCUUCCAG	Gh_A08G0852	5.0	-1.0	1	21	726	746	AUCUCCCUCAAACGCUUCCAG	:::::::: :: .:::.::	AUGGAAGCGAUUUGGGGGGAA	Cleavage	Exostosin family protein	1
AUCUCCCUCAAACGCUUCCAG	Gh_D11G0143	4.0	-1.0	1	21	1888	1908	AUCUCCCUCAAACGCUUCCAG	: :::: ::::::::.:::	AUUGAAGGAUUUGAGGGGGAU	Cleavage	gamma-irradiation and mitomycin c induced 1	1
AUCUCCCUCAAACGCUUCCAG	Gh_A11G0129	4.0	-1.0	1	21	1891	1911	AUCUCCCUCAAACGCUUCCAG	: :::: ::::::::.:::	AUUGAAGGAUUUGAGGGGGAU	Cleavage	gamma-irradiation and mitomycin c induced 1	1
AUCUCCCUCAAACGCUUCCAG	Gh_A13G0092	4.0	-1.0	1	21	234	254	AUCUCCCUCAAACGCUUCCAG	::: .:::::::::: ::	CCAGAACUGUUUGAGGGAAAU	Cleavage	GHMP kinase family protein	1
AUCUCCCUCAAACGCUUCCAG	Gh_Sca004979G01	5.0	-1.0	1	21	4703	4722	AUCUCCCUCAAACGCUUCCAG	:::: ::.::: :.:::::::	CUGGUAGUGUU-GGGGGAGAU	Translation	HEAT repeat ;HECT-domain (ubiquitin-transferase)	1
AUCUCCCUCAAACGCUUCCAG	Gh_D01G1633	5.0	-1.0	1	21	4715	4734	AUCUCCCUCAAACGCUUCCAG	:::: ::.::: :.:::::::	CUGGUAGUGUU-GGGGGAGAU	Translation	HEAT repeat ;HECT-domain (ubiquitin-transferase)	1
AUCUCCCUCAAACGCUUCCAG	Gh_D09G1565	4.5	-1.0	1	21	669	689	AUCUCCCUCAAACGCUUCCAG	::.::: :::: ::::::	CGAGAGGCGGUUGAAGGAGAU	Cleavage	Homeodomain-like superfamily protein	1
AUCUCCCUCAAACGCUUCCAG	Gh_A09G2437	4.5	-1.0	1	21	678	698	AUCUCCCUCAAACGCUUCCAG	::.::: :::: ::::::	CGAGAGGCGGUUGAAGGAGAU	Cleavage	Homeodomain-like superfamily protein	1
AUCUCCCUCAAACGCUUCCAG	Gh_D07G1110	4.0	-1.0	1	21	672	692	AUCUCCCUCAAACGCUUCCAG	::.::. ::::: ::::::	UGGGGAGUCUUUGAUGGAGAU	Cleavage	Leucine-rich repeat transmembrane protein kinase	1
AUCUCCCUCAAACGCUUCCAG	Gh_A02G1430	4.0	-1.0	1	21	1900	1920	AUCUCCCUCAAACGCUUCCAG	:::::: :::::: ::::	GAGGAAGCUUUUGAGCGAGAA	Cleavage	little nuclei4	1
AUCUCCCUCAAACGCUUCCAG	Gh_D03G0290	4.0	-1.0	1	21	1912	1932	AUCUCCCUCAAACGCUUCCAG	:::::: :::::: ::::	GAGGAAGCUUUUGAGCGAGAA	Cleavage	little nuclei4	1
AUCUCCCUCAAACGCUUCCAG	Gh_D11G2064	4.0	-1.0	1	21	1912	1932	AUCUCCCUCAAACGCUUCCAG	:::::: :::::: ::::	GAGGAAGCUUUUGAGCGAGAA	Cleavage	little nuclei4	1
AUCUCCCUCAAACGCUUCCAG	Gh_D02G1145	4.5	-1.0	1	21	520	540	AUCUCCCUCAAACGCUUCCAG	::: .:::::::.:: :::	GUGGCGGCGUUUGGGGCAGAG	Cleavage	Major facilitator superfamily protein	1
AUCUCCCUCAAACGCUUCCAG	Gh_A02G1771	3.5	-1.0	1	21	892	912	AUCUCCCUCAAACGCUUCCAG	: :::.:: :::::::::: :	CAGGAGGCAUUUGAGGGAGCU	Cleavage	MIF4G domain-containing protein / MA3 domain-containing protein	1
AUCUCCCUCAAACGCUUCCAG	Gh_D03G0594	3.5	-1.0	1	21	919	939	AUCUCCCUCAAACGCUUCCAG	: :::.:: :::::::::: :	CAGGAGGCAUUUGAGGGAGCU	Cleavage	MIF4G domain-containing protein / MA3 domain-containing protein	1
AUCUCCCUCAAACGCUUCCAG	Gh_D05G0080	3.5	-1.0	1	21	922	942	AUCUCCCUCAAACGCUUCCAG	: :::.:: :::::::::: :	CAGGAGGCAUUUGAGGGAGCU	Cleavage	MIF4G domain-containing protein / MA3 domain-containing protein	1
AUCUCCCUCAAACGCUUCCAG	Gh_A05G3964	3.5	-1.0	1	21	919	939	AUCUCCCUCAAACGCUUCCAG	: :::.:: :::::::::: :	CAGGAGGCAUUUGAGGGAGCU	Cleavage	MIF4G domain-containing protein / MA3 domain-containing protein	1
AUCUCCCUCAAACGCUUCCAG	Gh_D08G2459	4.0	-1.0	1	21	922	942	AUCUCCCUCAAACGCUUCCAG	::::: :::::::::: :	CAAGAAGCAUUUGAGGGAGCU	Cleavage	MIF4G domain-containing protein / MA3 domain-containing protein	1
AUCUCCCUCAAACGCUUCCAG	Gh_A08G2090	4.0	-1.0	1	21	934	954	AUCUCCCUCAAACGCUUCCAG	::::: :::::::::: :	CAAGAAGCAUUUGAGGGAGCU	Cleavage	MIF4G domain-containing protein / MA3 domain-containing protein	1
AUCUCCCUCAAACGCUUCCAG	Gh_D10G0927	3.5	-1.0	1	21	298	318	AUCUCCCUCAAACGCUUCCAG	:::::::::::: ::.: :	AGGGAAGCGUUUGAAGGGGUU	Cleavage	NAD(P)-binding Rossmann-fold superfamily protein	1
AUCUCCCUCAAACGCUUCCAG	Gh_A10G0830	3.5	-1.0	1	21	298	318	AUCUCCCUCAAACGCUUCCAG	:::::::::::: ::.: :	AGGGAAGCGUUUGAAGGGGUU	Cleavage	NAD(P)-binding Rossmann-fold superfamily protein	1
AUCUCCCUCAAACGCUUCCAG	Gh_D05G3334	3.5	-1.0	1	21	2443	2463	AUCUCCCUCAAACGCUUCCAG	: :.:.:::::: ::::::	GAGCAGGUGUUUGAAGGAGAU	Cleavage	NB-ARC domain-containing disease resistance protein	1
AUCUCCCUCAAACGCUUCCAG	Gh_D01G0731	5.0	-1.0	1	21	339	359	AUCUCCCUCAAACGCUUCCAG	:: : :::: :: ::::::::	CUUGCAGCGGUUUAGGGAGAU	Cleavage	nuclear factor Y, subunit B2	1
AUCUCCCUCAAACGCUUCCAG	Gh_A01G0712	5.0	-1.0	1	21	339	359	AUCUCCCUCAAACGCUUCCAG	:: : :::: :: ::::::::	CUUGCAGCGGUUUAGGGAGAU	Cleavage	nuclear factor Y, subunit B2	1
AUCUCCCUCAAACGCUUCCAG	Gh_A11G2774	4.5	-1.0	1	21	406	426	AUCUCCCUCAAACGCUUCCAG	:: :::.::: :::: ::::	AUGAAAGUGUUGGAGGAAGAU	Translation	Nucleoporin interacting component (Nup93/Nic96-like) family protein	1
AUCUCCCUCAAACGCUUCCAG	Gh_D11G3118	4.5	-1.0	1	21	406	426	AUCUCCCUCAAACGCUUCCAG	:: :::.::: :::: ::::	AUGAAAGUGUUGGAGGAAGAU	Translation	Nucleoporin interacting component (Nup93/Nic96-like) family protein	1
AUCUCCCUCAAACGCUUCCAG	Gh_D08G2462	4.0	-1.0	1	21	232	252	AUCUCCCUCAAACGCUUCCAG	:::.: :::::::::::	GAGGAGGAUUUUGAGGGAGAC	Cleavage	overexpressor of cationic peroxidase 3	1
AUCUCCCUCAAACGCUUCCAG	Gh_A08G2092	4.0	-1.0	1	21	235	255	AUCUCCCUCAAACGCUUCCAG	:::.: :::::::::::	GAGGAGGAUUUUGAGGGAGAC	Cleavage	overexpressor of cationic peroxidase 3	1
AUCUCCCUCAAACGCUUCCAG	Gh_D04G1156	4.5	-1.0	1	21	1258	1277	AUCUCCCUCAAACGCUUCCAG	.::::: .:::::::: ::::	UUGGAAUUGUUUGAGG-AGAU	Cleavage	pentatricopeptide (PPR) repeat-containing protein	1
AUCUCCCUCAAACGCUUCCAG	Gh_D03G1239	5.0	-1.0	1	21	628	647	AUCUCCCUCAAACGCUUCCAG	.::::::.:::::: : ::::	UUGGAAGUGUUUGAUG-AGAU	Cleavage	pentatricopeptide (PPR) repeat-containing protein	1
AUCUCCCUCAAACGCUUCCAG	Gh_A02G1606	3.5	-1.0	1	21	1358	1378	AUCUCCCUCAAACGCUUCCAG	::::.:.:::::.:::. ::	AUGGAGGUGUUUGGGGGGCAU	Cleavage	Pentatricopeptide repeat (PPR) superfamily protein	1
AUCUCCCUCAAACGCUUCCAG	Gh_A06G1326	4.0	-1.0	1	21	1512	1532	AUCUCCCUCAAACGCUUCCAG	:::.:::: ::::::::	UGUUAAGUGUUUUAGGGAGAU	Cleavage	Pentatricopeptide repeat (PPR) superfamily protein	1
AUCUCCCUCAAACGCUUCCAG	Gh_D06G1655	4.0	-1.0	1	21	1512	1532	AUCUCCCUCAAACGCUUCCAG	:::.:::: ::::::::	UGUUAAGUGUUUUAGGGAGAU	Cleavage	Pentatricopeptide repeat (PPR) superfamily protein	1
AUCUCCCUCAAACGCUUCCAG	Gh_D09G1178	4.0	-1.0	1	21	171	191	AUCUCCCUCAAACGCUUCCAG	:: .: ::::::::::::.	AUGUGAUCGUUUGAGGGAGGC	Cleavage	Pentatricopeptide repeat (PPR) superfamily protein	1
AUCUCCCUCAAACGCUUCCAG	Gh_A09G1172	4.0	-1.0	1	21	171	191	AUCUCCCUCAAACGCUUCCAG	:: .: ::::::::::::.	AUGUGAUCGUUUGAGGGAGGC	Cleavage	Pentatricopeptide repeat (PPR) superfamily protein	1
AUCUCCCUCAAACGCUUCCAG	Gh_D05G1488	5.0	-1.0	1	21	1514	1535	AUCUCCCUCAAA-CGCUUCCAG	:: .::.: ::::::::::::	GUGUGAGUGAUUUGAGGGAGAU	Cleavage	Pentatricopeptide repeat (PPR) superfamily protein	1
AUCUCCCUCAAACGCUUCCAG	Gh_A03G0336	5.0	-1.0	1	21	628	647	AUCUCCCUCAAACGCUUCCAG	.::::::.:::::: : ::::	UUGGAAGUGUUUGAUG-AGAU	Cleavage	Pentatricopeptide repeat (PPR) superfamily protein	1
AUCUCCCUCAAACGCUUCCAG	Gh_A04G0692	4.5	-1.0	1	21	829	848	AUCUCCCUCAAACGCUUCCAG	.::::: .:::::::: ::::	UUGGAAUUGUUUGAGG-AGAU	Cleavage	Pentatricopeptide repeat (PPR-like) superfamily protein	1
AUCUCCCUCAAACGCUUCCAG	Gh_D09G1696	5.0	-1.0	1	21	506	526	AUCUCCCUCAAACGCUUCCAG	::: ::::::: ::: ::::	CUGAAAGCGUUCGAGUGAGAC	Translation	Peptidase family M48 family protein	1
AUCUCCCUCAAACGCUUCCAG	Gh_A09G2374	5.0	-1.0	1	21	506	526	AUCUCCCUCAAACGCUUCCAG	::: ::::::: ::: ::::	CUGAAAGCGUUCGAGUGAGAC	Translation	Peptidase family M48 family protein	1
AUCUCCCUCAAACGCUUCCAG	Gh_A11G1383	3.5	-1.0	1	21	2595	2615	AUCUCCCUCAAACGCUUCCAG	: :::::: ::::: ::.:::	CAGGAAGCCUUUGAAGGGGAU	Cleavage	phytochrome C	1
AUCUCCCUCAAACGCUUCCAG	Gh_D11G1525	3.5	-1.0	1	21	2598	2618	AUCUCCCUCAAACGCUUCCAG	: :::::: ::::: ::.:::	CAGGAAGCCUUUGAAGGGGAU	Cleavage	phytochrome C	1
AUCUCCCUCAAACGCUUCCAG	Gh_D05G2817	4.0	-1.0	1	21	870	890	AUCUCCCUCAAACGCUUCCAG	: :.:::: ::::::::::	GUUGGAGCGAUUGAGGGAGAG	Cleavage	P-loop containing nucleoside triphosphate hydrolases superfamily protein	1
AUCUCCCUCAAACGCUUCCAG	Gh_A05G2540	4.0	-1.0	1	21	870	890	AUCUCCCUCAAACGCUUCCAG	: :.:::: ::::::::::	GUUGGAGCGAUUGAGGGAGAG	Cleavage	P-loop containing nucleoside triphosphate hydrolases superfamily protein	1
AUCUCCCUCAAACGCUUCCAG	Gh_A11G1741	2.5	-1.0	1	21	691	711	AUCUCCCUCAAACGCUUCCAG	::::: :::::: ::::::	AAGGAAGGGUUUGAAGGAGAU	Cleavage	Protein kinase superfamily protein	1
AUCUCCCUCAAACGCUUCCAG	Gh_D11G1900	2.5	-1.0	1	21	694	714	AUCUCCCUCAAACGCUUCCAG	::::: :::::: ::::::	AAGGAAGGGUUUGAAGGAGAU	Cleavage	Protein kinase superfamily protein	1
AUCUCCCUCAAACGCUUCCAG	Gh_A09G0371	4.0	-1.0	1	21	1218	1238	AUCUCCCUCAAACGCUUCCAG	::.:: ::: ::::::::	GGGGGAGAGUUGGAGGGAGAA	Translation	Protein kinase superfamily protein	1
AUCUCCCUCAAACGCUUCCAG	Gh_D09G0393	4.0	-1.0	1	21	1218	1238	AUCUCCCUCAAACGCUUCCAG	::.:: ::: ::::::::	GGGGGAGAGUUGGAGGGAGAA	Translation	Protein kinase superfamily protein	1
AUCUCCCUCAAACGCUUCCAG	Gh_A10G1584	4.5	-1.0	1	21	2052	2072	AUCUCCCUCAAACGCUUCCAG	::.:. :::::::::::	GAAGAGGUAUUUGAGGGAGAA	Cleavage	Protein of unknown function (DUF3133)	1
AUCUCCCUCAAACGCUUCCAG	Gh_D10G1840	4.5	-1.0	1	21	2070	2090	AUCUCCCUCAAACGCUUCCAG	::.:. :::::::::::	GAAGAGGUAUUUGAGGGAGAA	Cleavage	Protein of unknown function (DUF3133)	1
AUCUCCCUCAAACGCUUCCAG	Gh_A13G1256	3.5	-1.0	1	21	1021	1040	AUCUCCCUCAAACGCUUCCAG	.::::::.:::: ::::::::	UUGGAAGUGUUU-AGGGAGAU	Cleavage	proton gradient regulation 3	1
AUCUCCCUCAAACGCUUCCAG	Gh_D13G1557	5.0	-1.0	1	21	1021	1040	AUCUCCCUCAAACGCUUCCAG	.::::::.::: ::::::::	UUGGAAGUGUUA-AGGGAGAU	Translation	proton gradient regulation 3	1
AUCUCCCUCAAACGCUUCCAG	Gh_D05G0912	4.0	-1.0	1	21	1522	1542	AUCUCCCUCAAACGCUUCCAG	.::.:::::.:::::.:	UCAAGAGUGUUUGGGGGAGGU	Cleavage	pumilio 2	1
AUCUCCCUCAAACGCUUCCAG	Gh_A05G0794	4.0	-1.0	1	21	1522	1542	AUCUCCCUCAAACGCUUCCAG	.::.:::::.:::::.:	UCAAGAGUGUUUGGGGGAGGU	Cleavage	pumilio 2	1
AUCUCCCUCAAACGCUUCCAG	Gh_D10G2580	4.5	-1.0	1	21	2406	2426	AUCUCCCUCAAACGCUUCCAG	:::::::::: :::::	AUUAAAGCGUUUGAAGGAGAC	Cleavage	related to KPC1	1
AUCUCCCUCAAACGCUUCCAG	Gh_A10G0771	4.5	-1.0	1	21	2406	2426	AUCUCCCUCAAACGCUUCCAG	:::::::::: :::::	AUUAAAGCGUUUGAAGGAGAC	Cleavage	related to KPC1	1
AUCUCCCUCAAACGCUUCCAG	Gh_D09G2383	2.5	-1.0	1	21	751	771	AUCUCCCUCAAACGCUUCCAG	.::::::: :::::::::::	UUGGAAGCCUUUGAGGGAGAG	Cleavage	RGA-like 1	1
AUCUCCCUCAAACGCUUCCAG	Gh_A09G2173	2.5	-1.0	1	21	751	771	AUCUCCCUCAAACGCUUCCAG	.::::::: :::::::::::	UUGGAAGCCUUUGAGGGAGAG	Cleavage	RGA-like 1	1
AUCUCCCUCAAACGCUUCCAG	Gh_D09G1461	4.5	-1.0	1	21	346	366	AUCUCCCUCAAACGCUUCCAG	:::::.: :::: :::::	AAGGAAGUGGUUGAUGGAGAC	Cleavage	RHOMBOID-like protein 4	1
AUCUCCCUCAAACGCUUCCAG	Gh_D07G1324	4.5	-1.0	1	21	370	390	AUCUCCCUCAAACGCUUCCAG	:::::::::::: :.::	AAGGAAGCGUUUGACAGGGAA	Cleavage	Ribonuclease H-like superfamily protein	1
AUCUCCCUCAAACGCUUCCAG	Gh_D13G0413	3.5	-1.0	1	21	2368	2388	AUCUCCCUCAAACGCUUCCAG	.::::.: :::::: ::.:::	UUGGAGGAGUUUGAUGGGGAU	Cleavage	RING/U-box superfamily protein	1
AUCUCCCUCAAACGCUUCCAG	Gh_A13G0369	3.5	-1.0	1	21	2368	2388	AUCUCCCUCAAACGCUUCCAG	::::.: :::::: ::.:::	GUGGAGGAGUUUGAUGGGGAU	Cleavage	RING/U-box superfamily protein	1
AUCUCCCUCAAACGCUUCCAG	Gh_A08G1991	4.0	-1.0	1	21	502	522	AUCUCCCUCAAACGCUUCCAG	:::: .:::::::::: :	AAGGAACUGUUUGAGGGACAG	Cleavage	root hair initiation protein root hairless 1 (RHL1)	1
AUCUCCCUCAAACGCUUCCAG	Gh_D08G2385	4.0	-1.0	1	21	502	522	AUCUCCCUCAAACGCUUCCAG	:::: .:::::::::: :	AAGGAACUGUUUGAGGGACAG	Cleavage	root hair initiation protein root hairless 1 (RHL1)	1
AUCUCCCUCAAACGCUUCCAG	Gh_A11G2633	3.5	-1.0	1	21	412	432	AUCUCCCUCAAACGCUUCCAG	:.::.:::::::::::.	CCAGGAGUGUUUGAGGGAGGG	Cleavage	Rubber elongation factor protein (REF)	1
AUCUCCCUCAAACGCUUCCAG	Gh_D11G3013	4.0	-1.0	1	21	418	438	AUCUCCCUCAAACGCUUCCAG	:.:: :::::::::::.	CCAGGAGGGUUUGAGGGAGGG	Cleavage	Rubber elongation factor protein (REF)	1
AUCUCCCUCAAACGCUUCCAG	Gh_A09G2407	4.0	-1.0	1	21	3922	3942	AUCUCCCUCAAACGCUUCCAG	.::::::: : :::::::::	UUGGAAGCUUCUGAGGGAGAA	Translation	SCAR homolog 2	1
AUCUCCCUCAAACGCUUCCAG	Gh_A04G0295	5.0	-1.0	1	21	235	255	AUCUCCCUCAAACGCUUCCAG	.:::::: : :::: :::::	UUGGAAGAGAUUGAAGGAGAA	Cleavage	Serine/threonine-protein kinase WNK (With No Lysine)-related	1
AUCUCCCUCAAACGCUUCCAG	Gh_D05G3360	5.0	-1.0	1	21	235	255	AUCUCCCUCAAACGCUUCCAG	.:::::: : :::: :::::	UUGGAAGAGAUUGAAGGAGAA	Cleavage	Serine/threonine-protein kinase WNK (With No Lysine)-related	1
AUCUCCCUCAAACGCUUCCAG	Gh_A01G0444	5.0	-1.0	1	21	232	252	AUCUCCCUCAAACGCUUCCAG	.:::::: : :::: :::::	UUGGAAGAGAUUGAUGGAGAA	Cleavage	Serine/threonine-protein kinase WNK (With No Lysine)-related	1
AUCUCCCUCAAACGCUUCCAG	Gh_D01G0454	5.0	-1.0	1	21	232	252	AUCUCCCUCAAACGCUUCCAG	.:::::: : :::: :::::	UUGGAAGAGAUUGAUGGAGAA	Cleavage	Serine/threonine-protein kinase WNK (With No Lysine)-related	1
AUCUCCCUCAAACGCUUCCAG	Gh_D05G3558	4.5	-1.0	1	21	766	786	AUCUCCCUCAAACGCUUCCAG	:::.::.: :::.:::: ::	AUGGGAGUGAUUGGGGGAAAU	Cleavage	SGNH hydrolase-type esterase superfamily protein	1
AUCUCCCUCAAACGCUUCCAG	Gh_D05G3941	4.0	-1.0	1	21	199	219	AUCUCCCUCAAACGCUUCCAG	.:::::: ::::::: ::: :	UUGGAAGAGUUUGAGAGAGCU	Cleavage	Syntaxin/t-SNARE family protein	1
AUCUCCCUCAAACGCUUCCAG	Gh_A05G4003	4.0	-1.0	1	21	199	219	AUCUCCCUCAAACGCUUCCAG	.:::::: ::::::: ::: :	UUGGAAGAGUUUGAGAGAGCU	Cleavage	Syntaxin/t-SNARE family protein	1
AUCUCCCUCAAACGCUUCCAG	Gh_D04G1732	3.0	-1.0	1	21	843	863	AUCUCCCUCAAACGCUUCCAG	:::::::::: ::::::.	GAGGAAGCGUUUUAGGGAGGA	Cleavage	TCP family transcription factor	1
AUCUCCCUCAAACGCUUCCAG	Gh_A04G1120	3.0	-1.0	1	21	843	863	AUCUCCCUCAAACGCUUCCAG	:::::::::: ::::::.	GAGGAAGCGUUUUAGGGAGGA	Cleavage	TCP family transcription factor	1
AUCUCCCUCAAACGCUUCCAG	Gh_D01G1783	4.0	-1.0	1	21	972	992	AUCUCCCUCAAACGCUUCCAG	:::: ::::: ::::::.	GAGGAAACGUUUUAGGGAGGA	Cleavage	TCP family transcription factor	1
AUCUCCCUCAAACGCUUCCAG	Gh_A01G1534	4.0	-1.0	1	21	975	995	AUCUCCCUCAAACGCUUCCAG	:::: ::::: ::::::.	GAGGAAACGUUUUAGGGAGGA	Cleavage	TCP family transcription factor	1
AUCUCCCUCAAACGCUUCCAG	Gh_D03G0117	3.5	-1.0	1	21	1358	1378	AUCUCCCUCAAACGCUUCCAG	::::.:.:::::.:::. ::	AUGGAGGUGUUUGGGGGGCAU	Cleavage	Tetratricopeptide repeat (TPR)-like superfamily protein	1
AUCUCCCUCAAACGCUUCCAG	Gh_D06G0401	4.0	-1.0	1	21	117	137	AUCUCCCUCAAACGCUUCCAG	: ::.: .:::::: ::::.:	CAGGGAAUGUUUGACGGAGGU	Cleavage	Tetratricopeptide repeat (TPR)-like superfamily protein	1
AUCUCCCUCAAACGCUUCCAG	Gh_D12G1340	3.5	-1.0	1	21	2665	2685	AUCUCCCUCAAACGCUUCCAG	:::::::: :::::::::.:	CUGGAAGCUGUUGAGGGAGGU	Cleavage	transcription factor jumonji (jmjC) domain-containing protein	1
AUCUCCCUCAAACGCUUCCAG	Gh_A12G1217	3.5	-1.0	1	21	2677	2697	AUCUCCCUCAAACGCUUCCAG	: :::::: :::::::::.:	CCGGAAGCUGUUGAGGGAGGU	Cleavage	Transcription factor jumonji (jmjC) domain-containing protein	1
AUCUCCCUCAAACGCUUCCAG	Gh_D05G2523	4.0	-1.0	1	21	36	56	AUCUCCCUCAAACGCUUCCAG	: ::: :.:::::: :::::	CGGGAUGUGUUUGACGGAGAC	Cleavage	transcription initiation factor IIA gamma chain / TFIIA-gamma (TFIIA-S)	1
AUCUCCCUCAAACGCUUCCAG	Gh_A05G2264	4.0	-1.0	1	21	36	56	AUCUCCCUCAAACGCUUCCAG	: ::: :.:::::: :::::	CGGGAUGUGUUUGACGGAGAC	Cleavage	transcription initiation factor IIA gamma chain / TFIIA-gamma (TFIIA-S)	1
AUCUCCCUCAAACGCUUCCAG	Gh_D12G1173	4.75	-1.0	1	21	1844	1866	AUCUCCCUCAA--ACGCUUCCAG	:::.:::: :::.:::::::	UGGGAGGCGUAGUUGGGGGAGAU	Translation	transducin family protein / WD-40 repeat family protein	1
AUCUCCCUCAAACGCUUCCAG	Gh_A12G1053	4.75	-1.0	1	21	1844	1866	AUCUCCCUCAA--ACGCUUCCAG	:::.:::: :::.:::::::	UGGGAGGCGUAGUUGGGGGAGAU	Translation	transducin family protein / WD-40 repeat family protein	1
AUCUCCCUCAAACGCUUCCAG	Gh_A07G1031	4.0	-1.0	1	21	672	692	AUCUCCCUCAAACGCUUCCAG	::.::. ::::: ::::::	UGGGGAGUCUUUGAUGGAGAU	Cleavage	transmembrane kinase 1	1
AUCUCCCUCAAACGCUUCCAG	Gh_D12G1902	4.5	-1.0	1	21	550	570	AUCUCCCUCAAACGCUUCCAG	:: :::::: :::.::: :::	CUAGAAGCGGUUGGGGGUGAU	Cleavage	ubiquitin-conjugating enzyme 27	1
AUCUCCCUCAAACGCUUCCAG	Gh_A02G0961	4.5	-1.0	1	21	448	468	AUCUCCCUCAAACGCUUCCAG	::: .::::::::: :.::	GUGGCGGCGUUUGAGAGGGAG	Cleavage	UBX domain-containing protein	1
AUCUCCCUCAAACGCUUCCAG	Gh_A11G1296	5.0	-1.0	1	21	1	21	AUCUCCCUCAAACGCUUCCAG	::::.::: :: ::::::.	AUGGAGGCGAUUAAGGGAGGA	Cleavage	UDP-Glycosyltransferase superfamily protein	1
AUCUCCCUCAAACGCUUCCAG	Gh_A05G2033	3.0	-1.0	1	21	940	960	AUCUCCCUCAAACGCUUCCAG	: :::.: ::::::::: :::	CCGGAGGGGUUUGAGGGUGAU	Cleavage	wall-associated kinase 2	1
AUCUCCCUCAAACGCUUCCAG	Gh_A11G1016	4.5	-1.0	1	21	462	482	AUCUCCCUCAAACGCUUCCAG	:::::::::::: ::.:	ACUGAAGCGUUUGAGUCAGGU	Cleavage	winged-helix DNA-binding transcription factor family protein	1
AUCUCCCUCAAACGCUUCCAG	Gh_D11G1659	3.5	-1.0	1	21	895	915	AUCUCCCUCAAACGCUUCCAG	:::: : ::::::::::::	AUGGAUACUUUUGAGGGAGAU	Cleavage	zinc finger (MYND type) family protein / programmed cell death 2 C-terminal domain-containing protein	1
AUCUCCCUCAAACGCUUCCAG	Gh_A11G1498	3.5	-1.0	1	21	901	921	AUCUCCCUCAAACGCUUCCAG	:::: : ::::::::::::	AUGGAUACUUUUGAGGGAGAU	Cleavage	zinc finger (MYND type) family protein / programmed cell death 2 C-terminal domain-containing protein	1
AUGCACUGCCUCUUCCCUGGC	Gh_D01G0404	4.5	-1.0	1	21	1638	1658	AUGCACUGCCUCUUCCCUGGC	: ::::.: ::: :::::::	ACAAGGGGAAAGGAAGUGCAU	Cleavage	ABC-2 type transporter family protein	1
AUGCACUGCCUCUUCCCUGGC	Gh_A01G0397	4.5	-1.0	1	21	1638	1658	AUGCACUGCCUCUUCCCUGGC	: ::::.: ::: :::::::	ACAAGGGGAAAGGAAGUGCAU	Cleavage	ABC-2 type transporter family protein	1
AUGCACUGCCUCUUCCCUGGC	Gh_D05G2283	4.5	-1.0	1	21	1144	1164	AUGCACUGCCUCUUCCCUGGC	...::::.:: :::::: ::	AUUGGGGAGGAAGCAGUGAAU	Translation	ACT domain repeat 3	1
AUGCACUGCCUCUUCCCUGGC	Gh_A05G2040	4.5	-1.0	1	21	1132	1152	AUGCACUGCCUCUUCCCUGGC	...::::.:: :::::: ::	AUUGGGGAGGAAGCAGUGAAU	Translation	ACT domain repeat 3	1
AUGCACUGCCUCUUCCCUGGC	Gh_A07G1103	4.0	-1.0	1	21	1132	1152	AUGCACUGCCUCUUCCCUGGC	:::: :::::: :..:::.::	GCCACGGAAGAUGUGGUGUAU	Translation	Aldolase superfamily protein	1
AUGCACUGCCUCUUCCCUGGC	Gh_D07G1203	4.0	-1.0	1	21	1132	1152	AUGCACUGCCUCUUCCCUGGC	:::: :::::: :..:::.::	GCCACGGAAGAUGUGGUGUAU	Translation	Aldolase superfamily protein	1
AUGCACUGCCUCUUCCCUGGC	Gh_A13G0828	4.0	-1.0	1	21	789	809	AUGCACUGCCUCUUCCCUGGC	::: ::::::::::::	UAUCGGGCAGAGGCAGUGCAA	Cleavage	Arabidopsis NAC domain containing protein 87	1
AUGCACUGCCUCUUCCCUGGC	Gh_D13G1072	4.0	-1.0	1	21	459	479	AUGCACUGCCUCUUCCCUGGC	::: ::::::::::::	UAUCGGGCAGAGGCAGUGCAA	Cleavage	Arabidopsis NAC domain containing protein 87	1
AUGCACUGCCUCUUCCCUGGC	Gh_Sca090714G01	4.0	-1.0	1	21	318	338	AUGCACUGCCUCUUCCCUGGC	::: ::::::::::::	UAUCGGGCAGAGGCAGUGCAA	Cleavage	Arabidopsis NAC domain containing protein 87	1
AUGCACUGCCUCUUCCCUGGC	Gh_D11G2836	4.5	-1.0	1	21	543	563	AUGCACUGCCUCUUCCCUGGC	:::::: :::: ..:::..:	UCCAGGGCAGAGUUGGUGUGU	Cleavage	Carbohydrate-binding X8 domain superfamily protein	1
AUGCACUGCCUCUUCCCUGGC	Gh_A11G3276	4.5	-1.0	1	21	576	596	AUGCACUGCCUCUUCCCUGGC	:::::: :::: ..:::..:	UCCAGGGCAGAGUUGGUGUGU	Cleavage	Carbohydrate-binding X8 domain superfamily protein	1
AUGCACUGCCUCUUCCCUGGC	Gh_D12G0568	4.5	-1.0	1	21	602	622	AUGCACUGCCUCUUCCCUGGC	:.:: :::: : :.:::::::	GUCAAGGAAAAAGUAGUGCAU	Translation	Chalcone-flavanone isomerase family protein	1
AUGCACUGCCUCUUCCCUGGC	Gh_A07G1769	5.0	-1.0	1	21	1495	1515	AUGCACUGCCUCUUCCCUGGC	:::: : :::::::: :: ::	GCCAUGAAAGAGGCAAUGGAU	Cleavage	Chaperone DnaJ-domain superfamily protein	1
AUGCACUGCCUCUUCCCUGGC	Gh_A04G0165	4.5	-1.0	1	21	1362	1382	AUGCACUGCCUCUUCCCUGGC	.::::::.:::: :::..:	UUCAGGGAGGAGGAUGUGUGU	Cleavage	cytochrome P450, family 706, subfamily A, polypeptide 4	1
AUGCACUGCCUCUUCCCUGGC	Gh_D05G3536	4.5	-1.0	1	21	1362	1382	AUGCACUGCCUCUUCCCUGGC	.::::::.:::: :::..:	UUCAGGGAGGAGGAUGUGUGU	Cleavage	cytochrome P450, family 706, subfamily A, polypeptide 4	1
AUGCACUGCCUCUUCCCUGGC	Gh_D05G3537	4.5	-1.0	1	21	891	911	AUGCACUGCCUCUUCCCUGGC	.::::::.:::: :::..:	UUCAGGGAGGAGGAUGUGUGU	Cleavage	cytochrome P450, family 706, subfamily A, polypeptide 7	1
AUGCACUGCCUCUUCCCUGGC	Gh_D11G0812	5.0	-1.0	1	21	348	369	AUGCACUGCCUCUUC-CCUGGC	:: ::: ::::: :.:::::::	GCGAGGUGAAGAUGUAGUGCAU	Translation	DNAJ homologue 3	1
AUGCACUGCCUCUUCCCUGGC	Gh_A07G0337	4.5	-1.0	1	21	1533	1554	AUGCACU-GCCUCUUCCCUGGC	..:::.:::::: :::::::	AAUGGGGGAGAGGCCAGUGCAU	Cleavage	Enolase	1
AUGCACUGCCUCUUCCCUGGC	Gh_D05G1651	3.0	-1.0	1	21	1654	1674	AUGCACUGCCUCUUCCCUGGC	: ::::::::::::: :: ::	GACAGGGAAGAGGCAAUGAAU	Cleavage	ERD (early-responsive to dehydration stress) family protein	1
AUGCACUGCCUCUUCCCUGGC	Gh_A05G1480	3.0	-1.0	1	21	1654	1674	AUGCACUGCCUCUUCCCUGGC	: ::::::::::::: :: ::	GACAGGGAAGAGGCAAUGAAU	Cleavage	ERD (early-responsive to dehydration stress) family protein	1
AUGCACUGCCUCUUCCCUGGC	Gh_D07G1882	4.0	-1.0	1	21	1648	1668	AUGCACUGCCUCUUCCCUGGC	: : ::::::::::: :: ::	GACCGGGAAGAGGCAAUGGAU	Cleavage	ERD (early-responsive to dehydration stress) family protein	1
AUGCACUGCCUCUUCCCUGGC	Gh_D01G0993	3.0	-1.0	1	21	2207	2227	AUGCACUGCCUCUUCCCUGGC	: :::::.:::: ..::::::	GGCAGGGGAGAGAUGGUGCAU	Cleavage	GYF domain-containing protein	1
AUGCACUGCCUCUUCCCUGGC	Gh_A01G0946	3.0	-1.0	1	21	2207	2227	AUGCACUGCCUCUUCCCUGGC	: :::::.:::: ..::::::	GGCAGGGGAGAGAUGGUGCAU	Cleavage	GYF domain-containing protein	1
AUGCACUGCCUCUUCCCUGGC	Gh_A11G3117	5.0	-1.0	1	21	199	220	AUGCACUGCCUCUU-CCCUGGC	::..::: ::::: :::::.::	GCUGGGGCAAGAGCCAGUGUAU	Cleavage	Haloacid dehalogenase-like hydrolase (HAD) superfamily protein	1
AUGCACUGCCUCUUCCCUGGC	Gh_D01G2366	5.0	-1.0	1	21	2416	2436	AUGCACUGCCUCUUCCCUGGC	::::::.::. :.: :::.:	ACCAGGGGAGGUGUAAUGCGU	Translation	Insulinase (Peptidase family M16) family protein	1
AUGCACUGCCUCUUCCCUGGC	Gh_A01G0809	5.0	-1.0	1	21	2416	2436	AUGCACUGCCUCUUCCCUGGC	::::::.::. :.: :::.:	ACCAGGGGAGGUGUAAUGCGU	Translation	Insulinase (Peptidase family M16) family protein	1
AUGCACUGCCUCUUCCCUGGC	Gh_D13G2457	3.5	-1.0	1	21	2341	2361	AUGCACUGCCUCUUCCCUGGC	: .: :::::.:::::::: :	GAUAUGGAAGGGGCAGUGCCU	Cleavage	Leucine-rich repeat protein kinase family protein	1
AUGCACUGCCUCUUCCCUGGC	Gh_A13G2056	4.0	-1.0	1	21	2341	2361	AUGCACUGCCUCUUCCCUGGC	: .: :::.:.:::::::: :	GAUAUGGAGGGGGCAGUGCCU	Cleavage	Leucine-rich repeat protein kinase family protein	1
AUGCACUGCCUCUUCCCUGGC	Gh_D07G0395	4.5	-1.0	1	21	249	270	AUGCACU-GCCUCUUCCCUGGC	..:::.:::::: :::::::	AAUGGGGGAGAGGCCAGUGCAU	Cleavage	Microtubule associated protein (MAP65/ASE1) family protein	1
AUGCACUGCCUCUUCCCUGGC	Gh_D09G1693	4.5	-1.0	1	21	249	270	AUGCACU-GCCUCUUCCCUGGC	..:::.:::::: :::::::	AAUGGGGGAGAGGCCAGUGCAU	Cleavage	Microtubule associated protein (MAP65/ASE1) family protein	1
AUGCACUGCCUCUUCCCUGGC	Gh_A09G2377	4.5	-1.0	1	21	249	270	AUGCACU-GCCUCUUCCCUGGC	..:::.:::::: :::::::	AAUGGGGGAGAGGCCAGUGCAU	Cleavage	Microtubule associated protein (MAP65/ASE1) family protein	1
AUGCACUGCCUCUUCCCUGGC	Gh_A11G2340	3.5	-1.0	1	21	643	663	AUGCACUGCCUCUUCCCUGGC	:: :::::::.::::::	AAAAGUGAAGAGGUAGUGCAG	Cleavage	NAD(P)-binding Rossmann-fold superfamily protein	1
AUGCACUGCCUCUUCCCUGGC	Gh_D01G1916	5.0	-1.0	1	21	1784	1804	AUGCACUGCCUCUUCCCUGGC	:::::: ::::: .. :::::	GCCAGGAAAGAGCUGAUGCAU	Cleavage	NIMA-related kinase 5	1
AUGCACUGCCUCUUCCCUGGC	Gh_A06G1425	4.5	-1.0	1	21	1528	1548	AUGCACUGCCUCUUCCCUGGC	::: :::::::: : ::.::	UCCAAGGAAGAGGAAAUGUAU	Cleavage	Peptide-N4-(N-acetyl-beta-glucosaminyl)asparagine amidase A protein	1
AUGCACUGCCUCUUCCCUGGC	Gh_D06G1773	4.5	-1.0	1	21	1528	1548	AUGCACUGCCUCUUCCCUGGC	::: :::::::: : ::.::	UCCAAGGAAGAGGAAAUGUAU	Cleavage	Peptide-N4-(N-acetyl-beta-glucosaminyl)asparagine amidase A protein	1
AUGCACUGCCUCUUCCCUGGC	Gh_D13G0450	3.0	-1.0	1	21	1003	1023	AUGCACUGCCUCUUCCCUGGC	: :.::::::: :.::::.::	GACGGGGAAGAUGUAGUGUAU	Translation	Phototropic-responsive NPH3 family protein	1
AUGCACUGCCUCUUCCCUGGC	Gh_D05G2289	1.5	-1.0	1	21	5	25	AUGCACUGCCUCUUCCCUGGC	::::::::.:::::::::	CGCAGGGAAGGGGCAGUGCAA	Cleavage	plantacyanin	1
AUGCACUGCCUCUUCCCUGGC	Gh_D02G0751	2.5	-1.0	1	21	5	25	AUGCACUGCCUCUUCCCUGGC	:::::::: :::::::::	CGCAGGGAAGUGGCAGUGCAA	Translation	plantacyanin	1
AUGCACUGCCUCUUCCCUGGC	Gh_D05G0144	3.5	-1.0	1	21	321	341	AUGCACUGCCUCUUCCCUGGC	::::::::::::::: : .:	UCCAGGGAAGAGGCAGCGAGU	Cleavage	plant-specific transcription factor YABBY family protein	1
AUGCACUGCCUCUUCCCUGGC	Gh_A05G0082	3.5	-1.0	1	21	321	341	AUGCACUGCCUCUUCCCUGGC	::::::::::::::: : .:	UCCAGGGAAGAGGCAGCGAGU	Cleavage	plant-specific transcription factor YABBY family protein	1
AUGCACUGCCUCUUCCCUGGC	Gh_A06G0859	4.0	-1.0	1	21	480	500	AUGCACUGCCUCUUCCCUGGC	:: ::::::: ::: :::::	ACCUGGGAAGACGCAAUGCAU	Translation	P-loop containing nucleoside triphosphate hydrolases superfamily protein	1
AUGCACUGCCUCUUCCCUGGC	Gh_D09G0495	3.5	-1.0	1	21	1921	1941	AUGCACUGCCUCUUCCCUGGC	:: :::::.::::: :.::	AGCAUGGAAGGGGCAGAGUAU	Cleavage	protein serine/threonine kinases;protein kinases;ATP binding;sugar binding;kinases;carbohydrate binding	1
AUGCACUGCCUCUUCCCUGGC	Gh_A09G0488	3.5	-1.0	1	21	1747	1767	AUGCACUGCCUCUUCCCUGGC	:: :::::.::::: :.::	AGCAUGGAAGGGGCAGAGUAU	Cleavage	protein serine/threonine kinases;protein kinases;ATP binding;sugar binding;kinases;carbohydrate binding	1
AUGCACUGCCUCUUCCCUGGC	Gh_D06G0881	4.0	-1.0	1	21	2152	2173	AUGC-ACUGCCUCUUCCCUGGC	: ::::::::::::::: :::	GACAGGGAAGAGGCAGUUGCAA	Cleavage	P-type ATPase of Arabidopsis 2	1
AUGCACUGCCUCUUCCCUGGC	Gh_A06G0745	4.0	-1.0	1	21	2152	2173	AUGC-ACUGCCUCUUCCCUGGC	: ::::::::::::::: :::	GACAGGGAAGAGGCAGUUGCAA	Cleavage	P-type ATPase of Arabidopsis 2	1
AUGCACUGCCUCUUCCCUGGC	Gh_A11G1837	3.0	-1.0	1	21	602	622	AUGCACUGCCUCUUCCCUGGC	::::::.:.::. ::::::	AGCAGGGAGGGGGUUGUGCAU	Cleavage	RAB GTPase homolog H1E	1
AUGCACUGCCUCUUCCCUGGC	Gh_A03G2036	3.0	-1.0	1	21	319	339	AUGCACUGCCUCUUCCCUGGC	: ::::: :::.:::::::	AACUGGGAAAAGGUAGUGCAU	Cleavage	RHOMBOID-like protein 3	1
AUGCACUGCCUCUUCCCUGGC	Gh_D11G2238	4.0	-1.0	1	21	22	42	AUGCACUGCCUCUUCCCUGGC	::: :::::::.:: :::	GGGAGGCAAGAGGCGGUCCAU	Cleavage	ribonucleotide reductase 1	1
AUGCACUGCCUCUUCCCUGGC	Gh_A11G3163	4.0	-1.0	1	21	22	42	AUGCACUGCCUCUUCCCUGGC	::: :::::::.:: :::	GGGAGGCAAGAGGCGGUCCAU	Cleavage	ribonucleotide reductase 1	1
AUGCACUGCCUCUUCCCUGGC	Gh_A05G0295	4.5	-1.0	1	21	637	657	AUGCACUGCCUCUUCCCUGGC	::: :::::::: :: :.::	CCCAAGGAAGAGGAAGAGUAU	Cleavage	Ribosomal protein S3 family protein	1
AUGCACUGCCUCUUCCCUGGC	Gh_D05G0397	4.5	-1.0	1	21	637	657	AUGCACUGCCUCUUCCCUGGC	::: :::::::: :: :.::	CCCAAGGAAGAGGAAGAGUAU	Cleavage	Ribosomal protein S3 family protein	1
AUGCACUGCCUCUUCCCUGGC	Gh_A06G1645	4.5	-1.0	1	21	1066	1086	AUGCACUGCCUCUUCCCUGGC	::.::::::: ::::: ..:	UCCGGGGAAGAUGCAGUUUGU	Translation	RING/U-box superfamily protein	1
AUGCACUGCCUCUUCCCUGGC	Gh_D06G2012	4.5	-1.0	1	21	1066	1086	AUGCACUGCCUCUUCCCUGGC	::.::::::: ::::: ..:	UCCGGGGAAGAUGCAGUUUGU	Translation	RING/U-box superfamily protein	1
AUGCACUGCCUCUUCCCUGGC	Gh_D11G0792	3.5	-1.0	1	21	523	543	AUGCACUGCCUCUUCCCUGGC	:::::::.:: :::: ::::	CCCAGGGAGGAAGCAGAGCAU	Translation	RNA-binding (RRM/RBD/RNP motifs) family protein	1
AUGCACUGCCUCUUCCCUGGC	Gh_D11G0791	4.5	-1.0	1	21	505	525	AUGCACUGCCUCUUCCCUGGC	:..::::.:: :::: ::::	CCUGGGGAGGAAGCAGAGCAU	Translation	RNA-binding (RRM/RBD/RNP motifs) family protein	1
AUGCACUGCCUCUUCCCUGGC	Gh_D03G1236	4.5	-1.0	1	21	635	655	AUGCACUGCCUCUUCCCUGGC	: ::::::::.::: ::: :	GACAGGGAAGGGGCCGUGGAG	Cleavage	RNA-binding (RRM/RBD/RNP motifs) family protein	1
AUGCACUGCCUCUUCCCUGGC	Gh_A03G0340	4.5	-1.0	1	21	635	655	AUGCACUGCCUCUUCCCUGGC	: ::::::::.::: ::: :	GACAGGGAAGGGGCCGUGGAG	Cleavage	RNA-binding (RRM/RBD/RNP motifs) family protein	1
AUGCACUGCCUCUUCCCUGGC	Gh_A10G0602	4.5	-1.0	1	21	28	48	AUGCACUGCCUCUUCCCUGGC	:::: ::::: :::::: :.:	GCCAAGGAAGCGGCAGUUCGU	Translation	SEC6	1
AUGCACUGCCUCUUCCCUGGC	Gh_D10G1048	4.5	-1.0	1	21	28	48	AUGCACUGCCUCUUCCCUGGC	:::: ::::: :::::: :.:	GCCAAGGAAGCGGCAGUUCGU	Translation	SEC6	1
AUGCACUGCCUCUUCCCUGGC	Gh_Sca073105G01	5.0	-1.0	1	21	28	48	AUGCACUGCCUCUUCCCUGGC	:::: ::::: :::.:: :.:	GCCAAGGAAGCGGCGGUUCGU	Translation	SEC6	1
AUGCACUGCCUCUUCCCUGGC	Gh_A11G2484	4.0	-1.0	1	21	2527	2547	AUGCACUGCCUCUUCCCUGGC	..::::::::::::: ::	AAUGGGGAAGAGGCAGUCGAU	Cleavage	Signal transduction histidine kinase	1
AUGCACUGCCUCUUCCCUGGC	Gh_D11G2805	4.0	-1.0	1	21	2530	2550	AUGCACUGCCUCUUCCCUGGC	..::::::::::::: ::	AAUGGGGAAGAGGCAGUCGAU	Cleavage	Signal transduction histidine kinase	1
AUGCACUGCCUCUUCCCUGGC	Gh_D08G2408	4.5	-1.0	1	21	1942	1962	AUGCACUGCCUCUUCCCUGGC	:::::.:::: ::: :::	CAAAGGGAGGAGGAAGUUCAU	Cleavage	sister chromatid cohesion 1 protein 4	1
AUGCACUGCCUCUUCCCUGGC	Gh_D13G2526	4.5	-1.0	1	21	1495	1515	AUGCACUGCCUCUUCCCUGGC	:::::.:::: ::: :::	AGAAGGGAGGAGGAAGUUCAU	Cleavage	sister chromatid cohesion 1 protein 4	1
AUGCACUGCCUCUUCCCUGGC	Gh_A13G2255	4.5	-1.0	1	21	1447	1467	AUGCACUGCCUCUUCCCUGGC	:::::.:::: ::: :::	CGAAGGGAGGAGGAAGUUCAU	Cleavage	sister chromatid cohesion 1 protein 4	1
AUGCACUGCCUCUUCCCUGGC	Gh_A08G2016	4.5	-1.0	1	21	1516	1536	AUGCACUGCCUCUUCCCUGGC	:::::.:::: ::: :::	CAAAGGGAGGAGGAAGUUCAU	Cleavage	sister chromatid cohesion 1 protein 4	1
AUGCACUGCCUCUUCCCUGGC	Gh_D06G2121	4.0	-1.0	1	21	337	357	AUGCACUGCCUCUUCCCUGGC	::.::::.::: :::: ::::	GCUAGGGGAGAUGCAGAGCAU	Translation	starch synthase 4	1
AUGCACUGCCUCUUCCCUGGC	Gh_A06G2002	4.0	-1.0	1	21	1957	1977	AUGCACUGCCUCUUCCCUGGC	:.::::.::: :::: ::::	ACUAGGGGAGAUGCAGAGCAU	Translation	starch synthase 4	1
AUGCACUGCCUCUUCCCUGGC	Gh_D11G0034	4.0	-1.0	1	21	1441	1461	AUGCACUGCCUCUUCCCUGGC	.:: :::::::::::: : :	CUCAAGGAAGAGGCAGUUCUU	Cleavage	transducin family protein / WD-40 repeat family protein	1
AUGCACUGCCUCUUCCCUGGC	Gh_A11G0036	4.0	-1.0	1	21	1441	1461	AUGCACUGCCUCUUCCCUGGC	.:: :::::::::::: : :	CUCAAGGAAGAGGCAGUACUU	Cleavage	transducin family protein / WD-40 repeat family protein	1
AUGCACUGCCUCUUCCCUGGC	Gh_D01G2145	3.5	-1.0	1	21	3811	3831	AUGCACUGCCUCUUCCCUGGC	: .. : :::::::::::.::	GAUGUGAAAGAGGCAGUGUAU	Cleavage	Transducin/WD40 repeat-like superfamily protein	1
AUGCACUGCCUCUUCCCUGGC	Gh_A01G1887	3.5	-1.0	1	21	3811	3831	AUGCACUGCCUCUUCCCUGGC	: .. : :::::::::::.::	GAUGUGAAAGAGGCAGUGUAU	Cleavage	Transducin/WD40 repeat-like superfamily protein	1
AUGCACUGCCUCUUCCCUGGC	Gh_A07G0127	4.5	-1.0	1	21	368	388	AUGCACUGCCUCUUCCCUGGC	:::.:.::.:::::::	UUGCCGGAGGGGGUAGUGCAU	Cleavage	Transducin/WD40 repeat-like superfamily protein	1
AUGCACUGCCUCUUCCCUGGC	Gh_D07G2388	4.5	-1.0	1	21	368	388	AUGCACUGCCUCUUCCCUGGC	:::.:.::.:::::::	UUGCCGGAGGGGGUAGUGCAU	Cleavage	Transducin/WD40 repeat-like superfamily protein	1
AUGCACUGCCUCUUCCCUGGC	Gh_A01G1473	4.5	-1.0	1	21	834	854	AUGCACUGCCUCUUCCCUGGC	::: :::::: ::: ::.::	CCCACGGAAGAUGCAUUGUAU	Translation	tubby like protein 10	1
AUGCACUGCCUCUUCCCUGGC	Gh_D01G1709	4.5	-1.0	1	21	759	779	AUGCACUGCCUCUUCCCUGGC	::: :::::: ::: ::.::	CCCACGGAAGAUGCAUUGUAU	Translation	tubby like protein 10	1
AUGCACUGCCUCUUCCCUGGC	Gh_D05G2591	5.0	-1.0	1	21	691	711	AUGCACUGCCUCUUCCCUGGC	::.. :::::::::: :: ::	GCUGUGGAAGAGGCAAUGGAU	Cleavage	Tudor/PWWP/MBT superfamily protein	1
AUGCACUGCCUCUUCCCUGGC	Gh_A04G0583	3.5	-1.0	1	21	307	327	AUGCACUGCCUCUUCCCUGGC	: :::::: :::::::::	AAGAUGGAAGAAGCAGUGCAU	Translation	UDP-glucosyl transferase 73C2	1
AUGCACUGCCUCUUCCCUGGC	Gh_D03G0062	4.0	-1.0	1	21	473	493	AUGCACUGCCUCUUCCCUGGC	.:::::.:: :: :::::.:	CUCAGGGGAGUGGAAGUGCGU	Translation	winged-helix DNA-binding transcription factor family protein	1
AUGCACUGCCUCUUCCCUGGC	Gh_A02G1660	4.0	-1.0	1	21	473	493	AUGCACUGCCUCUUCCCUGGC	.:::::.:: :: :::::.:	CUCAGGGGAGUGGAAGUGCGU	Translation	winged-helix DNA-binding transcription factor family protein	1
AUGCACUGCCUCUUCCCUGGC	Gh_A11G0022	4.0	-1.0	1	21	419	439	AUGCACUGCCUCUUCCCUGGC	::::.::.:::::::. :	AGGAGGGGAGGGGCAGUGUUU	Cleavage	Zinc-finger domain of monoamine-oxidase A repressor R1	1
AUUGAGUGCAGCGUUGAUGAA	Gh_D09G1627	5.0	-1.0	1	21	987	1006	AUUGAGUGCAGCGUUGAUGAA	:::::::..:::: .::::.:	UUCAUCAGUGCUG-GCUCAGU	Cleavage	1-deoxy-D-xylulose 5-phosphate reductoisomerase	1
AUUGAGUGCAGCGUUGAUGAA	Gh_A09G1555	5.0	-1.0	1	21	987	1006	AUUGAGUGCAGCGUUGAUGAA	:::::::..:::: .::::.:	UUCAUCAGUGCUG-GCUCAGU	Cleavage	1-deoxy-D-xylulose 5-phosphate reductoisomerase	1
AUUGAGUGCAGCGUUGAUGAA	Gh_A11G0011	5.0	-1.0	1	21	999	1018	AUUGAGUGCAGCGUUGAUGAA	:::::::..:::: .::::.:	UUCAUCAGUGCUG-GCUCAGU	Cleavage	1-deoxy-D-xylulose 5-phosphate reductoisomerase	1
AUUGAGUGCAGCGUUGAUGAA	Gh_D02G0370	5.0	-1.0	1	21	2165	2184	AUUGAGUGCAGCGUUGAUGAA	:::::::. ::::: ::::::	UUCAUCAGAGCUGC-CUCAAU	Cleavage	Acyl-CoA N-acyltransferase with RING/FYVE/PHD-type zinc finger protein	1
AUUGAGUGCAGCGUUGAUGAA	Gh_A02G0305	5.0	-1.0	1	21	2177	2196	AUUGAGUGCAGCGUUGAUGAA	:::::::. ::::: ::::::	UUCAUCAGAGCUGC-CUCAAU	Cleavage	Acyl-CoA N-acyltransferase with RING/FYVE/PHD-type zinc finger protein	1
AUUGAGUGCAGCGUUGAUGAA	Gh_A07G1965	5.0	-1.0	1	21	302	321	AUUGAGUGCAGCGUUGAUGAA	:::::::. ::::: ::::::	UUCAUCAGAGCUGC-CUCAAU	Cleavage	acyl-CoA oxidase 1	1
AUUGAGUGCAGCGUUGAUGAA	Gh_D10G2577	5.0	-1.0	1	21	1645	1665	AUUGAGUGCAGCGUUGAUGAA	::.:::.: ::::..: ::::	UUUAUCGAAGCUGUGCACAAU	Cleavage	acyl-CoA oxidase 2	1
AUUGAGUGCAGCGUUGAUGAA	Gh_A10G0763	5.0	-1.0	1	21	1771	1791	AUUGAGUGCAGCGUUGAUGAA	::.:::.: ::::..: ::::	UUUAUCGAAGCUGUGCACAAU	Cleavage	acyl-CoA oxidase 2	1
AUUGAGUGCAGCGUUGAUGAA	Gh_D13G1030	4.5	-1.0	1	21	94	114	AUUGAGUGCAGCGUUGAUGAA	::: ::.::::::.:::. .:	UUCCUCGACGCUGUACUUUGU	Cleavage	alpha/beta-Hydrolases superfamily protein	1
AUUGAGUGCAGCGUUGAUGAA	Gh_D08G2038	4.5	-1.0	1	21	88	108	AUUGAGUGCAGCGUUGAUGAA	::.:: ::.: ::.:::.:::	UUUAUGAAUGGUGUACUUAAU	Translation	alpha/beta-Hydrolases superfamily protein	1
AUUGAGUGCAGCGUUGAUGAA	Gh_A09G2246	5.0	-1.0	1	21	538	557	AUUGAGUGCAGCGUUGAUGAA	::::::.:.:.:: :.:::::	UUCAUCGAUGUUG-AUUCAAU	Cleavage	amine oxidase 1	1
AUUGAGUGCAGCGUUGAUGAA	Gh_D09G2081	5.0	-1.0	1	21	589	608	AUUGAGUGCAGCGUUGAUGAA	::::::.:.:.:: :.:::::	UUCAUCGAUGUUG-AUUCAAU	Cleavage	amine oxidase 1	1
AUUGAGUGCAGCGUUGAUGAA	Gh_A05G1312	4.0	-1.0	1	21	953	973	AUUGAGUGCAGCGUUGAUGAA	::::::: ::: :::::::	CUCAUCAAAGCUCCACUCAAA	Cleavage	ARM repeat superfamily protein	1
AUUGAGUGCAGCGUUGAUGAA	Gh_D05G1482	4.0	-1.0	1	21	959	979	AUUGAGUGCAGCGUUGAUGAA	::::::: ::: :::::::	CUCAUCAAAGCUCCACUCAAA	Cleavage	ARM repeat superfamily protein	1
AUUGAGUGCAGCGUUGAUGAA	Gh_D02G1650	4.0	-1.0	1	21	560	580	AUUGAGUGCAGCGUUGAUGAA	: .:: :::::::::::::	UAUAUGAACGCUGCACUCAUG	Cleavage	associated molecule with the SH3 domain of STAM 2	1
AUUGAGUGCAGCGUUGAUGAA	Gh_A03G1215	4.0	-1.0	1	21	572	592	AUUGAGUGCAGCGUUGAUGAA	: .:: :::::::::::::	UAUAUGAACGCUGCACUCAUG	Cleavage	associated molecule with the SH3 domain of STAM 2	1
AUUGAGUGCAGCGUUGAUGAA	Gh_D08G0646	4.0	-1.0	1	21	1009	1029	AUUGAGUGCAGCGUUGAUGAA	::: :.:.: :::::::.:::	UUCCUUAGCUCUGCACUUAAU	Cleavage	basic helix-loop-helix (bHLH) DNA-binding superfamily protein	1
AUUGAGUGCAGCGUUGAUGAA	Gh_A09G1174	4.5	-1.0	1	21	1035	1055	AUUGAGUGCAGCGUUGAUGAA	:::: :::::.::::. :::	UUCAGCAACGUUGCAUGCAAA	Cleavage	basic helix-loop-helix (bHLH) DNA-binding superfamily protein	1
AUUGAGUGCAGCGUUGAUGAA	Gh_A05G2097	3.0	-1.0	1	21	1068	1088	AUUGAGUGCAGCGUUGAUGAA	::::: .::::::::::.	GCCAUCAUUGCUGCACUCAGG	Cleavage	cleavage stimulating factor 64	1
AUUGAGUGCAGCGUUGAUGAA	Gh_A08G0554	4.0	-1.0	1	21	1009	1029	AUUGAGUGCAGCGUUGAUGAA	::: :.:.: :::::::.:::	UUCCUUAGCUCUGCACUUAAU	Cleavage	conserved peptide upstream open reading frame 7	1
AUUGAGUGCAGCGUUGAUGAA	Gh_A02G1509	4.5	-1.0	1	21	299	319	AUUGAGUGCAGCGUUGAUGAA	::: :::::.::.:::::	CUCAGCAACGUUGUACUCAUA	Cleavage	cytochrome P450, family 83, subfamily B, polypeptide 1	1
AUUGAGUGCAGCGUUGAUGAA	Gh_A02G1507	5.0	-1.0	1	21	299	319	AUUGAGUGCAGCGUUGAUGAA	:::::::::.::.: :::	CUCAUCAACGUUGUAGUCAUA	Cleavage	cytochrome P450, family 83, subfamily B, polypeptide 1	1
AUUGAGUGCAGCGUUGAUGAA	Gh_D05G2888	4.5	-1.0	1	21	532	552	AUUGAGUGCAGCGUUGAUGAA	:.:::.:::: ::..:..::	AUUAUCGACGCAGCGUUUGAU	Translation	delta(3), delta(2)-enoyl CoA isomerase 1	1
AUUGAGUGCAGCGUUGAUGAA	Gh_A05G2594	4.5	-1.0	1	21	532	552	AUUGAGUGCAGCGUUGAUGAA	:.:::.:::: ::..:..::	AUUAUCGACGCAGCGUUUGAU	Translation	delta(3), delta(2)-enoyl CoA isomerase 1	1
AUUGAGUGCAGCGUUGAUGAA	Gh_D05G0947	3.0	-1.0	1	21	526	546	AUUGAGUGCAGCGUUGAUGAA	:.:..::::::::.::::	GACGUUGACGCUGCAUUCAAG	Cleavage	dessication-induced 1VOC superfamily protein	1
AUUGAGUGCAGCGUUGAUGAA	Gh_Sca055453G01	4.5	-1.0	1	21	55	75	AUUGAGUGCAGCGUUGAUGAA	:.:..::::::::.:::	GACGUUGACGCUGCAUUCACG	Cleavage	dessication-induced 1VOC superfamily protein	1
AUUGAGUGCAGCGUUGAUGAA	Gh_A05G0826	4.5	-1.0	1	21	268	288	AUUGAGUGCAGCGUUGAUGAA	:.:..::::::::.:::	GACGUUGACGCUGCAUUCACG	Cleavage	dessication-induced 1VOC superfamily protein	1
AUUGAGUGCAGCGUUGAUGAA	Gh_A09G0858	5.0	-1.0	1	21	1023	1043	AUUGAGUGCAGCGUUGAUGAA	:::::...: :::.:::...:	UUCAUUGGCUCUGUACUUGGU	Cleavage	Domain of unknown function (DUF298)	1
AUUGAGUGCAGCGUUGAUGAA	Gh_A12G1925	3.5	-1.0	1	21	1237	1257	AUUGAGUGCAGCGUUGAUGAA	::::..:.: ::::::.:::	CUCAUUGAUGGUGCACUUAAU	Translation	DYNAMIN-like 1E	1
AUUGAGUGCAGCGUUGAUGAA	Gh_D12G2105	3.5	-1.0	1	21	1237	1257	AUUGAGUGCAGCGUUGAUGAA	::::..:.: ::::::.:::	CUCAUUGAUGGUGCACUUAAU	Translation	DYNAMIN-like 1E	1
AUUGAGUGCAGCGUUGAUGAA	Gh_D02G1945	3.0	-1.0	1	21	291	311	AUUGAGUGCAGCGUUGAUGAA	.::::..:.::::::..::	ACUAUCAGUGUUGCACUUGAU	Cleavage	Endosomal targeting BRO1-like domain-containing protein	1
AUUGAGUGCAGCGUUGAUGAA	Gh_A03G1477	3.0	-1.0	1	21	417	437	AUUGAGUGCAGCGUUGAUGAA	.::::..:.::::::..::	ACUAUCAGUGUUGCACUUGAU	Cleavage	Endosomal targeting BRO1-like domain-containing protein	1
AUUGAGUGCAGCGUUGAUGAA	Gh_A08G1502	4.0	-1.0	1	21	33	53	AUUGAGUGCAGCGUUGAUGAA	:.: :::.:.:: :::::::	CUUAGCAAUGUUGGACUCAAU	Cleavage	ethylene responsive element binding factor 1	1
AUUGAGUGCAGCGUUGAUGAA	Gh_D08G1800	4.0	-1.0	1	21	33	53	AUUGAGUGCAGCGUUGAUGAA	:.: :::.:.:: :::::::	CUUAGCAAUGUUGGACUCAAU	Cleavage	ethylene responsive element binding factor 1	1
AUUGAGUGCAGCGUUGAUGAA	Gh_D12G2133	4.5	-1.0	1	21	33	53	AUUGAGUGCAGCGUUGAUGAA	::.: ..:.:::: :::::::	UUUAAUGAUGCUGGACUCAAU	Cleavage	ethylene responsive element binding factor 1	1
AUUGAGUGCAGCGUUGAUGAA	Gh_A12G1953	4.5	-1.0	1	21	33	53	AUUGAGUGCAGCGUUGAUGAA	::.: ..:.:::: :::::::	UUUAAUGAUGCUGGACUCAAU	Cleavage	ethylene responsive element binding factor 1	1
AUUGAGUGCAGCGUUGAUGAA	Gh_A08G1501	4.5	-1.0	1	21	33	53	AUUGAGUGCAGCGUUGAUGAA	::.: ::..:.:: :::::::	UUUAGCAGUGUUGGACUCAAU	Cleavage	ethylene responsive element binding factor 1	1
AUUGAGUGCAGCGUUGAUGAA	Gh_A02G1529	3.5	-1.0	1	21	2650	2670	AUUGAGUGCAGCGUUGAUGAA	:.:..:.::::::::.::	AGCGUUGAUGCUGCACUUAAA	Cleavage	extra-large G-protein 1	1
AUUGAGUGCAGCGUUGAUGAA	Gh_A04G1093	4.0	-1.0	1	21	817	837	AUUGAGUGCAGCGUUGAUGAA	:: :::..:: ::::.:::::	UUGAUCGGCGAUGCAUUCAAU	Translation	FAD/NAD(P)-binding oxidoreductase family protein	1
AUUGAGUGCAGCGUUGAUGAA	Gh_D04G2024	4.0	-1.0	1	21	931	951	AUUGAGUGCAGCGUUGAUGAA	:: :::..:: ::::.:::::	UUGAUCGGCGAUGCAUUCAAU	Translation	FAD/NAD(P)-binding oxidoreductase family protein	1
AUUGAGUGCAGCGUUGAUGAA	Gh_D04G2022	4.0	-1.0	1	21	1033	1053	AUUGAGUGCAGCGUUGAUGAA	:: :::..:: ::::.:::::	UUGAUCGGCGAUGCAUUCAAU	Translation	FAD/NAD(P)-binding oxidoreductase family protein	1
AUUGAGUGCAGCGUUGAUGAA	Gh_A11G2596	4.5	-1.0	1	21	1261	1281	AUUGAGUGCAGCGUUGAUGAA	::::::: .::::. .::.::	UUCAUCAUUGCUGUUUUCGAU	Cleavage	F-box/RNI-like superfamily protein	1
AUUGAGUGCAGCGUUGAUGAA	Gh_A12G0525	3.0	-1.0	1	21	1138	1158	AUUGAGUGCAGCGUUGAUGAA	::: :::.:::::::::: :	AUCAACAAUGCUGCACUCAUU	Cleavage	galacturonosyltransferase 9	1
AUUGAGUGCAGCGUUGAUGAA	Gh_A11G2206	4.5	-1.0	1	21	235	255	AUUGAGUGCAGCGUUGAUGAA	::.::::..: ::::::...:	UUUAUCAGUGAUGCACUUGGU	Translation	GDSL-like Lipase/Acylhydrolase superfamily protein	1
AUUGAGUGCAGCGUUGAUGAA	Gh_D11G2500	4.5	-1.0	1	21	235	255	AUUGAGUGCAGCGUUGAUGAA	::.::::..: ::::::...:	UUUAUCAGUGAUGCACUUGGU	Translation	GDSL-like Lipase/Acylhydrolase superfamily protein	1
AUUGAGUGCAGCGUUGAUGAA	Gh_D13G1783	5.0	-1.0	1	21	235	255	AUUGAGUGCAGCGUUGAUGAA	:::::::..: ::::::...	UUCAUCAGUGAUGCACUUGGA	Translation	GDSL-like Lipase/Acylhydrolase superfamily protein	1
AUUGAGUGCAGCGUUGAUGAA	Gh_A08G1938	5.0	-1.0	1	21	1363	1383	AUUGAGUGCAGCGUUGAUGAA	:::::::..: ::::::..:	UUCAUCAGUGAAGCACUCGGU	Translation	GDSL-like Lipase/Acylhydrolase superfamily protein	1
AUUGAGUGCAGCGUUGAUGAA	Gh_D12G2260	5.0	-1.0	1	21	292	313	AUUGAG-UGCAGCGUUGAUGAA	:..::::.:.:::: ::::::	AUUGUCAAUGUUGCAUCUCAAU	Cleavage	glutathione peroxidase 6	1
AUUGAGUGCAGCGUUGAUGAA	Gh_D05G2058	3.0	-1.0	1	21	967	987	AUUGAGUGCAGCGUUGAUGAA	:..::::.:.::::::.:.:	AUUGUCAAUGUUGCACUUAGU	Cleavage	glycosyl hydrolase family 10 protein / carbohydrate-binding domain-containing protein	1
AUUGAGUGCAGCGUUGAUGAA	Gh_A05G1859	3.0	-1.0	1	21	1075	1095	AUUGAGUGCAGCGUUGAUGAA	:..::::.:.::::::.:.:	AUUGUCAAUGUUGCACUUAGU	Cleavage	glycosyl hydrolase family 10 protein / carbohydrate-binding domain-containing protein	1
AUUGAGUGCAGCGUUGAUGAA	Gh_D01G1351	5.0	-1.0	1	21	80	100	AUUGAGUGCAGCGUUGAUGAA	::::::::.:.: ...::::	UUCAUCAAUGUUUUGUUCAAG	Cleavage	Homeodomain-like superfamily protein	1
AUUGAGUGCAGCGUUGAUGAA	Gh_Sca004800G01	5.0	-1.0	1	21	80	100	AUUGAGUGCAGCGUUGAUGAA	::::::::.:.: ...::::	UUCAUCAAUGUUUUGUUCAAG	Cleavage	Homeodomain-like superfamily protein	1
AUUGAGUGCAGCGUUGAUGAA	Gh_D08G0893	4.5	-1.0	1	21	235	255	AUUGAGUGCAGCGUUGAUGAA	:::: ::.::::::.:.::	UUCAGGAAUGCUGCAUUUAAA	Cleavage	hydroxyproline-rich glycoprotein family protein	1
AUUGAGUGCAGCGUUGAUGAA	Gh_D01G1173	4.5	-1.0	1	21	949	969	AUUGAGUGCAGCGUUGAUGAA	::: ::::::.::.: :..::	UUCUUCAACGUUGUAAUUGAU	Cleavage	Insulinase (Peptidase family M16) family protein	1
AUUGAGUGCAGCGUUGAUGAA	Gh_A01G1084	4.5	-1.0	1	21	949	969	AUUGAGUGCAGCGUUGAUGAA	::: ::::::.::.: :..::	UUCUUCAACGUUGUAAUUGAU	Cleavage	Insulinase (Peptidase family M16) family protein	1
AUUGAGUGCAGCGUUGAUGAA	Gh_D05G2508	2.5	-1.0	1	21	211	231	AUUGAGUGCAGCGUUGAUGAA	: ::.::.::::::.:::::	GUGAUUAAUGCUGCAUUCAAU	Cleavage	interferon-related developmental regulator family protein / IFRD protein family	1
AUUGAGUGCAGCGUUGAUGAA	Gh_D13G0605	2.5	-1.0	1	21	475	495	AUUGAGUGCAGCGUUGAUGAA	:::.: ::::.::::::.:::	UUCGUAAACGUUGCACUUAAU	Cleavage	K-box region and MADS-box transcription factor family protein	1
AUUGAGUGCAGCGUUGAUGAA	Gh_A13G0237	0.5	-1.0	1	21	685	705	AUUGAGUGCAGCGUUGAUGAA	:.::::::::::::::::::	AUUAUCAACGCUGCACUCAAU	Cleavage	laccase 11	1
AUUGAGUGCAGCGUUGAUGAA	Gh_D13G0253	0.5	-1.0	1	21	685	705	AUUGAGUGCAGCGUUGAUGAA	:.::::::::::::::::::	AUUAUCAACGCUGCACUCAAU	Cleavage	laccase 11	1
AUUGAGUGCAGCGUUGAUGAA	Gh_D13G2551	1.5	-1.0	1	21	685	705	AUUGAGUGCAGCGUUGAUGAA	:::::::.:::::::::::	AUCAUCAAUGCUGCACUCAAC	Cleavage	laccase 11	1
AUUGAGUGCAGCGUUGAUGAA	Gh_A13G2102	1.5	-1.0	1	21	520	540	AUUGAGUGCAGCGUUGAUGAA	:::::::.:::::::::::	AUCAUCAAUGCUGCACUCAAC	Cleavage	laccase 11	1
AUUGAGUGCAGCGUUGAUGAA	Gh_A13G2103	1.5	-1.0	1	21	445	465	AUUGAGUGCAGCGUUGAUGAA	:::::::.:::::::::::	AUCAUCAAUGCUGCACUCAAC	Cleavage	laccase 11	1
AUUGAGUGCAGCGUUGAUGAA	Gh_D03G0865	1.5	-1.0	1	21	667	687	AUUGAGUGCAGCGUUGAUGAA	: :::::.::::::::::::	AUAAUCAAUGCUGCACUCAAU	Cleavage	laccase 11	1
AUUGAGUGCAGCGUUGAUGAA	Gh_A03G0583	2.5	-1.0	1	21	679	699	AUUGAGUGCAGCGUUGAUGAA	:.:::::.:::::::: :::	AUUAUCAAUGCUGCACUGAAU	Cleavage	laccase 11	1
AUUGAGUGCAGCGUUGAUGAA	Gh_D10G0895	3.0	-1.0	1	21	682	702	AUUGAGUGCAGCGUUGAUGAA	:::::::.::::: :::::	AUCAUCAAUGCUGCCCUCAAC	Cleavage	laccase 11	1
AUUGAGUGCAGCGUUGAUGAA	Gh_A10G0858	3.0	-1.0	1	21	682	702	AUUGAGUGCAGCGUUGAUGAA	:::::::.::::: :::::	AUCAUCAAUGCUGCCCUCAAC	Cleavage	laccase 11	1
AUUGAGUGCAGCGUUGAUGAA	Gh_D11G3305	2.0	-1.0	1	21	661	681	AUUGAGUGCAGCGUUGAUGAA	:: :::::.::::::::.:::	UUAAUCAAUGCUGCACUUAAU	Cleavage	laccase 17	1
AUUGAGUGCAGCGUUGAUGAA	Gh_A11G2920	2.0	-1.0	1	21	664	684	AUUGAGUGCAGCGUUGAUGAA	:: :::::.::::::::.:::	UUAAUCAAUGCUGCACUUAAU	Cleavage	laccase 17	1
AUUGAGUGCAGCGUUGAUGAA	Gh_A09G1445	2.0	-1.0	1	21	703	723	AUUGAGUGCAGCGUUGAUGAA	::.::::.:::::::::::	CUCGUCAAUGCUGCACUCAAC	Cleavage	laccase 17	1
AUUGAGUGCAGCGUUGAUGAA	Gh_D09G1454	2.0	-1.0	1	21	703	723	AUUGAGUGCAGCGUUGAUGAA	::.::::.:::::::::::	CUCGUCAAUGCUGCACUCAAC	Cleavage	laccase 17	1
AUUGAGUGCAGCGUUGAUGAA	Gh_A01G1905	2.0	-1.0	1	21	679	699	AUUGAGUGCAGCGUUGAUGAA	: :::::::::::::::::	CUAAUCAACGCUGCACUCAAC	Cleavage	laccase 17	1
AUUGAGUGCAGCGUUGAUGAA	Gh_D01G2166	2.0	-1.0	1	21	679	699	AUUGAGUGCAGCGUUGAUGAA	: :::::::::::::::::	CUAAUCAACGCUGCACUCAAC	Cleavage	laccase 17	1
AUUGAGUGCAGCGUUGAUGAA	Gh_A11G2922	3.0	-1.0	1	21	703	723	AUUGAGUGCAGCGUUGAUGAA	:: .::::.:::::::::::	UUAGUCAAUGCUGCACUCAAC	Cleavage	laccase 17	1
AUUGAGUGCAGCGUUGAUGAA	Gh_D11G3307	3.0	-1.0	1	21	703	723	AUUGAGUGCAGCGUUGAUGAA	:: .::::.:::::::::::	UUAGUCAAUGCUGCACUCAAC	Cleavage	laccase 17	1
AUUGAGUGCAGCGUUGAUGAA	Gh_D13G0232	3.5	-1.0	1	21	82	102	AUUGAGUGCAGCGUUGAUGAA	:: .::::.:: :::::::::	UUAGUCAAUGCGGCACUCAAU	Translation	laccase 17	1
AUUGAGUGCAGCGUUGAUGAA	Gh_A13G0218	3.5	-1.0	1	21	685	705	AUUGAGUGCAGCGUUGAUGAA	:: .::::.:: :::::::::	UUAGUCAAUGCGGCACUCAAU	Translation	laccase 17	1
AUUGAGUGCAGCGUUGAUGAA	Gh_D13G0231	3.5	-1.0	1	21	685	705	AUUGAGUGCAGCGUUGAUGAA	:: .::::.:: :::::::::	UUAGUCAAUGCGGCACUCAAU	Translation	laccase 17	1
AUUGAGUGCAGCGUUGAUGAA	Gh_A13G0216	3.5	-1.0	1	21	685	705	AUUGAGUGCAGCGUUGAUGAA	:: .::::.:: :::::::::	UUAGUCAAUGCGGCACUCAAU	Translation	laccase 17	1
AUUGAGUGCAGCGUUGAUGAA	Gh_A13G0179	4.0	-1.0	1	21	685	705	AUUGAGUGCAGCGUUGAUGAA	:: :::::.:: ::::::::	UUAAUCAAUGCGGCACUCAAC	Translation	laccase 17	1
AUUGAGUGCAGCGUUGAUGAA	Gh_D13G0194	4.0	-1.0	1	21	685	705	AUUGAGUGCAGCGUUGAUGAA	:: :::::.:: ::::::::	UUAAUCAAUGCGGCACUCAAC	Translation	laccase 17	1
AUUGAGUGCAGCGUUGAUGAA	Gh_D05G3888	4.0	-1.0	1	21	685	705	AUUGAGUGCAGCGUUGAUGAA	:: :::::.:: ::::::::	UUAAUCAAUGCGGCACUCAAC	Translation	laccase 17	1
AUUGAGUGCAGCGUUGAUGAA	Gh_A05G0849	4.0	-1.0	1	21	685	705	AUUGAGUGCAGCGUUGAUGAA	:: :::::.:: ::::::::	UUAAUCAAUGCGGCACUCAAC	Translation	laccase 17	1
AUUGAGUGCAGCGUUGAUGAA	Gh_A13G1977	1.5	-1.0	1	21	700	720	AUUGAGUGCAGCGUUGAUGAA	:: :::::.::::::::::::	UUAAUCAAUGCUGCACUCAAU	Cleavage	laccase 2	1
AUUGAGUGCAGCGUUGAUGAA	Gh_D13G2373	1.5	-1.0	1	21	700	720	AUUGAGUGCAGCGUUGAUGAA	:: :::::.::::::::::::	UUAAUCAAUGCUGCACUCAAU	Cleavage	laccase 2	1
AUUGAGUGCAGCGUUGAUGAA	Gh_D03G1180	1.5	-1.0	1	21	691	711	AUUGAGUGCAGCGUUGAUGAA	:: :::::.::::::::::::	UUGAUCAAUGCUGCACUCAAU	Cleavage	laccase 2	1
AUUGAGUGCAGCGUUGAUGAA	Gh_D03G1181	1.5	-1.0	1	21	691	711	AUUGAGUGCAGCGUUGAUGAA	:: :::::.::::::::::::	UUGAUCAAUGCUGCACUCAAU	Cleavage	laccase 2	1
AUUGAGUGCAGCGUUGAUGAA	Gh_A03G2084	2.0	-1.0	1	21	664	684	AUUGAGUGCAGCGUUGAUGAA	:: :::::.:::::.::::::	UUGAUCAAUGCUGCGCUCAAU	Cleavage	laccase 2	1
AUUGAGUGCAGCGUUGAUGAA	Gh_A03G2082	3.0	-1.0	1	21	691	711	AUUGAGUGCAGCGUUGAUGAA	:: :: ::.:::::.::::::	UUGAUAAAUGCUGCGCUCAAU	Cleavage	laccase 2	1
AUUGAGUGCAGCGUUGAUGAA	Gh_D10G2461	2.0	-1.0	1	21	664	684	AUUGAGUGCAGCGUUGAUGAA	:::::::.:::::.:::::	GUCAUCAAUGCUGCGCUCAAC	Cleavage	laccase 5	1
AUUGAGUGCAGCGUUGAUGAA	Gh_A10G2140	2.5	-1.0	1	21	664	684	AUUGAGUGCAGCGUUGAUGAA	::::.::.:::::.:::::	GUCAUUAAUGCUGCGCUCAAC	Cleavage	laccase 5	1
AUUGAGUGCAGCGUUGAUGAA	Gh_D13G2524	0.5	-1.0	1	21	667	687	AUUGAGUGCAGCGUUGAUGAA	:::::::.::::::::::::	AUCAUCAAUGCUGCACUCAAU	Cleavage	laccase 7	1
AUUGAGUGCAGCGUUGAUGAA	Gh_A13G2215	0.5	-1.0	1	21	667	687	AUUGAGUGCAGCGUUGAUGAA	:::::::.::::::::::::	AUCAUCAAUGCUGCACUCAAU	Cleavage	laccase 7	1
AUUGAGUGCAGCGUUGAUGAA	Gh_D04G1221	2.5	-1.0	1	21	667	687	AUUGAGUGCAGCGUUGAUGAA	:.:::::::::::: :::.:	AUUAUCAACGCUGCAGUCAGU	Cleavage	laccase 7	1
AUUGAGUGCAGCGUUGAUGAA	Gh_A04G0743	3.5	-1.0	1	21	667	687	AUUGAGUGCAGCGUUGAUGAA	:.::::::::::: :::::	AUUAUCAACGCUGCCGUCAAU	Cleavage	laccase 7	1
AUUGAGUGCAGCGUUGAUGAA	Gh_A04G0744	4.0	-1.0	1	21	664	684	AUUGAGUGCAGCGUUGAUGAA	: .::::: ::::::::::	AUAGUCAACACUGCACUCAAC	Cleavage	laccase 7	1
AUUGAGUGCAGCGUUGAUGAA	Gh_D04G1224	4.0	-1.0	1	21	664	684	AUUGAGUGCAGCGUUGAUGAA	: .::::: ::::::::::	AUAGUCAACACUGCACUCAAC	Cleavage	laccase 7	1
AUUGAGUGCAGCGUUGAUGAA	Gh_A11G2936	1.0	-1.0	1	21	661	681	AUUGAGUGCAGCGUUGAUGAA	:::::::.::::::::.:::	CUCAUCAAUGCUGCACUUAAU	Cleavage	Laccase/Diphenol oxidase family protein	1
AUUGAGUGCAGCGUUGAUGAA	Gh_D11G3322	1.0	-1.0	1	21	661	681	AUUGAGUGCAGCGUUGAUGAA	:::::::.::::::::.:::	CUCAUCAAUGCUGCACUUAAU	Cleavage	Laccase/Diphenol oxidase family protein	1
AUUGAGUGCAGCGUUGAUGAA	Gh_D04G1243	1.0	-1.0	1	21	661	681	AUUGAGUGCAGCGUUGAUGAA	: ::::::::::::::::::	CUAAUCAACGCUGCACUCAAU	Cleavage	Laccase/Diphenol oxidase family protein	1
AUUGAGUGCAGCGUUGAUGAA	Gh_D03G1128	1.5	-1.0	1	21	667	687	AUUGAGUGCAGCGUUGAUGAA	:::::::::::::::: :::	AUCAUCAACGCUGCACUGAAU	Cleavage	Laccase/Diphenol oxidase family protein	1
AUUGAGUGCAGCGUUGAUGAA	Gh_A05G0758	1.5	-1.0	1	21	667	687	AUUGAGUGCAGCGUUGAUGAA	:::::::::::::::: :::	AUCAUCAACGCUGCACUGAAU	Cleavage	Laccase/Diphenol oxidase family protein	2
AUUGAGUGCAGCGUUGAUGAA	Gh_A03G0417	1.5	-1.0	1	21	667	687	AUUGAGUGCAGCGUUGAUGAA	:::::::::::::::: :::	AUCAUCAACGCUGCACUGAAU	Cleavage	Laccase/Diphenol oxidase family protein	1
AUUGAGUGCAGCGUUGAUGAA	Gh_D05G0888	2.0	-1.0	1	21	667	687	AUUGAGUGCAGCGUUGAUGAA	:::::::.:::::::: :::	AUCAUCAAUGCUGCACUGAAU	Cleavage	Laccase/Diphenol oxidase family protein	1
AUUGAGUGCAGCGUUGAUGAA	Gh_D01G2209	4.5	-1.0	1	21	667	687	AUUGAGUGCAGCGUUGAUGAA	:: :::::.::::: ::.::	UUAAUCAAUGCUGCUCUUAAC	Cleavage	Laccase/Diphenol oxidase family protein	1
AUUGAGUGCAGCGUUGAUGAA	Gh_A01G1948	4.5	-1.0	1	21	667	687	AUUGAGUGCAGCGUUGAUGAA	:: :::::.::::: ::.::	UUAAUCAAUGCUGCUCUUAAC	Cleavage	Laccase/Diphenol oxidase family protein	1
AUUGAGUGCAGCGUUGAUGAA	Gh_A07G2348	4.0	-1.0	1	21	208	228	AUUGAGUGCAGCGUUGAUGAA	:::: .. ::.::::::.:::	UUCAAUGUCGUUGCACUUAAU	Cleavage	Leucine-rich receptor-like protein kinase family protein	1
AUUGAGUGCAGCGUUGAUGAA	Gh_A09G1539	4.0	-1.0	1	21	280	300	AUUGAGUGCAGCGUUGAUGAA	:::::.:.::::..:::. :	AUCAUCGAUGCUGUGCUCGUU	Cleavage	LMBR1-like membrane protein	1
AUUGAGUGCAGCGUUGAUGAA	Gh_D09G1558	4.0	-1.0	1	21	280	300	AUUGAGUGCAGCGUUGAUGAA	:::::.:.::::..:::. :	AUCAUCGAUGCUGUGCUCGUU	Cleavage	LMBR1-like membrane protein	1
AUUGAGUGCAGCGUUGAUGAA	Gh_D02G0971	3.5	-1.0	1	21	4017	4037	AUUGAGUGCAGCGUUGAUGAA	:::: .:.:::: :::::::	CUCAUGGAUGCUGGACUCAAU	Cleavage	LSD1-like 3	1
AUUGAGUGCAGCGUUGAUGAA	Gh_D08G0736	3.5	-1.0	1	21	1267	1287	AUUGAGUGCAGCGUUGAUGAA	::::. :.:::::: :::::	AUCAUUUAUGCUGCAAUCAAU	Cleavage	Major facilitator superfamily protein	1
AUUGAGUGCAGCGUUGAUGAA	Gh_A08G0644	3.5	-1.0	1	21	1330	1350	AUUGAGUGCAGCGUUGAUGAA	::::. :.:::::: :::::	AUCAUUUAUGCUGCAAUCAAU	Cleavage	Major facilitator superfamily protein	1
AUUGAGUGCAGCGUUGAUGAA	Gh_Sca135194G01	3.5	-1.0	1	21	229	249	AUUGAGUGCAGCGUUGAUGAA	: :.:..: ::::::::.:::	UACGUUGAGGCUGCACUUAAU	Cleavage	maternal effect embryo arrest 9	1
AUUGAGUGCAGCGUUGAUGAA	Gh_D01G0002	3.5	-1.0	1	21	358	378	AUUGAGUGCAGCGUUGAUGAA	: :.:..: ::::::::.:::	UACGUUGAGGCUGCACUUAAU	Cleavage	maternal effect embryo arrest 9	1
AUUGAGUGCAGCGUUGAUGAA	Gh_A01G0004	3.5	-1.0	1	21	358	378	AUUGAGUGCAGCGUUGAUGAA	: :.:..: ::::::::.:::	UACGUUGAGGCUGCACUUAAU	Cleavage	maternal effect embryo arrest 9	1
AUUGAGUGCAGCGUUGAUGAA	Gh_A13G1583	3.0	-1.0	1	21	55	75	AUUGAGUGCAGCGUUGAUGAA	:::: :::.:::: :::::	CCCAUCUACGUUGCAAUCAAU	Cleavage	membrane-associated progesterone binding protein 2	1
AUUGAGUGCAGCGUUGAUGAA	Gh_D13G1943	3.0	-1.0	1	21	58	78	AUUGAGUGCAGCGUUGAUGAA	:::: :::.:::: :::::	CCCAUCUACGUUGCAAUCAAU	Cleavage	membrane-associated progesterone binding protein 2	1
AUUGAGUGCAGCGUUGAUGAA	Gh_D06G2392	3.5	-1.0	1	21	187	207	AUUGAGUGCAGCGUUGAUGAA	:::.:: : ::::::::::	AACAUUAAGGAUGCACUCAAU	Translation	metacaspase 9	1
AUUGAGUGCAGCGUUGAUGAA	Gh_D03G0903	4.5	-1.0	1	21	217	237	AUUGAGUGCAGCGUUGAUGAA	:.::::: : ::::::..::	AUUAUCAAAGGUGCACUUGAU	Translation	Mitochondrial glycoprotein family protein	1
AUUGAGUGCAGCGUUGAUGAA	Gh_A03G0618	4.5	-1.0	1	21	217	237	AUUGAGUGCAGCGUUGAUGAA	:.::::: : ::::::..::	AUUAUCAAAGGUGCACUUGAU	Translation	Mitochondrial glycoprotein family protein	1
AUUGAGUGCAGCGUUGAUGAA	Gh_D08G1475	3.0	-1.0	1	21	190	210	AUUGAGUGCAGCGUUGAUGAA	:::::.: ::::::::::	AGGAUCAAUGGUGCACUCAAU	Translation	Pentatricopeptide repeat (PPR) superfamily protein	1
AUUGAGUGCAGCGUUGAUGAA	Gh_D13G1758	4.0	-1.0	1	21	250	270	AUUGAGUGCAGCGUUGAUGAA	:: ::::.::::.:::.:.	CUCUUCAAUGCUGUACUUAGA	Cleavage	Pentatricopeptide repeat (PPR) superfamily protein	1
AUUGAGUGCAGCGUUGAUGAA	Gh_A08G1728	3.5	-1.0	1	21	1531	1551	AUUGAGUGCAGCGUUGAUGAA	::: ::.:: ::::::::.:	AUCAGCAGCGGUGCACUCAGU	Translation	Phototropic-responsive NPH3 family protein	1
AUUGAGUGCAGCGUUGAUGAA	Gh_D08G2080	3.5	-1.0	1	21	1531	1551	AUUGAGUGCAGCGUUGAUGAA	::: ::.:: ::::::::.:	AUCAGCAGCGGUGCACUCAGU	Translation	Phototropic-responsive NPH3 family protein	1
AUUGAGUGCAGCGUUGAUGAA	Gh_D04G1598	2.5	-1.0	1	21	1883	1903	AUUGAGUGCAGCGUUGAUGAA	:::::::.:::::::.:::.	UUCAUCAGCGCUGCAUUCAGC	Cleavage	Phox-associated domain;Phox-like;Sorting nexin, C-terminal	1
AUUGAGUGCAGCGUUGAUGAA	Gh_A04G1444	2.5	-1.0	1	21	1883	1903	AUUGAGUGCAGCGUUGAUGAA	:::::::.:::::::.:::.	UUCAUCAGCGCUGCAUUCAGC	Cleavage	Phox-associated domain;Phox-like;Sorting nexin, C-terminal	1
AUUGAGUGCAGCGUUGAUGAA	Gh_A13G0325	4.0	-1.0	1	21	1886	1906	AUUGAGUGCAGCGUUGAUGAA	:::: ::.::.::::.:::.	UUCACCAGCGUUGCAUUCAGC	Cleavage	Phox-associated domain;Phox-like;Sorting nexin, C-terminal	1
AUUGAGUGCAGCGUUGAUGAA	Gh_D13G0364	4.0	-1.0	1	21	1886	1906	AUUGAGUGCAGCGUUGAUGAA	:::: ::.::.::::.:::.	UUCACCAGCGUUGCAUUCAGC	Cleavage	Phox-associated domain;Phox-like;Sorting nexin, C-terminal	1
AUUGAGUGCAGCGUUGAUGAA	Gh_A12G0239	5.0	-1.0	1	21	590	610	AUUGAGUGCAGCGUUGAUGAA	:::::::.:: ::::.:::	UUCAUCAGCGGUGCAUUCAUC	Translation	Phox-associated domain;Phox-like;Sorting nexin, C-terminal	1
AUUGAGUGCAGCGUUGAUGAA	Gh_D12G0237	5.0	-1.0	1	21	1874	1894	AUUGAGUGCAGCGUUGAUGAA	:::::::.:: ::::.:::	UUCAUCAGCGGUGCAUUCAUC	Translation	Phox-associated domain;Phox-like;Sorting nexin, C-terminal	1
AUUGAGUGCAGCGUUGAUGAA	Gh_A03G1992	4.0	-1.0	1	21	208	228	AUUGAGUGCAGCGUUGAUGAA	:: .:: :: :::::::::::	UUAGUCCACACUGCACUCAAU	Cleavage	Plant invertase/pectin methylesterase inhibitor superfamily protein	1
AUUGAGUGCAGCGUUGAUGAA	Gh_D03G1538	4.0	-1.0	1	21	208	228	AUUGAGUGCAGCGUUGAUGAA	:: .:: :: :::::::::::	UUAGUCCACACUGCACUCAAU	Cleavage	Plant invertase/pectin methylesterase inhibitor superfamily protein	1
AUUGAGUGCAGCGUUGAUGAA	Gh_A10G1648	4.5	-1.0	1	21	1306	1326	AUUGAGUGCAGCGUUGAUGAA	::: :..:.: ::::::.:::	UUCUUUGAUGAUGCACUUAAU	Translation	Protein kinase superfamily protein	1
AUUGAGUGCAGCGUUGAUGAA	Gh_D10G1903	4.5	-1.0	1	21	1306	1326	AUUGAGUGCAGCGUUGAUGAA	::: :..:.: ::::::.:::	UUCUUUGAUGAUGCACUUAAU	Translation	Protein kinase superfamily protein	1
AUUGAGUGCAGCGUUGAUGAA	Gh_D07G0359	4.5	-1.0	1	21	484	504	AUUGAGUGCAGCGUUGAUGAA	:.:::::.:::: :::.:.	CUUAUCAAUGCUGGACUUAGA	Cleavage	Protein of unknown function (DUF3414)	1
AUUGAGUGCAGCGUUGAUGAA	Gh_A07G0302	4.5	-1.0	1	21	484	504	AUUGAGUGCAGCGUUGAUGAA	:.:::::.:::: :::.:.	CUUAUCAAUGCUGGACUUAGA	Cleavage	Protein of unknown function (DUF3414)	1
AUUGAGUGCAGCGUUGAUGAA	Gh_D11G3387	5.0	-1.0	1	21	886	906	AUUGAGUGCAGCGUUGAUGAA	::::::.:: ::::: ::.:	UUCAUCGACACUGCAAUCGAC	Cleavage	Protein of unknown function DUF92, transmembrane	1
AUUGAGUGCAGCGUUGAUGAA	Gh_D12G2717	4.5	-1.0	1	21	439	459	AUUGAGUGCAGCGUUGAUGAA	:::::::::. :::::::	CUCAUCAACGUGCCACUCAAC	Translation	Protein of unknown function, DUF599	1
AUUGAGUGCAGCGUUGAUGAA	Gh_A09G1499	3.0	-1.0	1	21	901	921	AUUGAGUGCAGCGUUGAUGAA	:.::::: :::::::::::	CUUAUCAAAGCUGCACUCAAG	Cleavage	Protein phosphatase 2C family protein	1
AUUGAGUGCAGCGUUGAUGAA	Gh_D09G1509	4.5	-1.0	1	21	901	921	AUUGAGUGCAGCGUUGAUGAA	:.::::: :::::::: ::	CUUAUCAAAGCUGCACUAAAG	Cleavage	Protein phosphatase 2C family protein	1
AUUGAGUGCAGCGUUGAUGAA	Gh_A09G0650	5.0	-1.0	1	21	3470	3490	AUUGAGUGCAGCGUUGAUGAA	:::.:::..:.:::::: ::	UUCGUCAGUGUUGCACUACAU	Cleavage	protein serine/threonine kinases;protein tyrosine kinases;ATP binding;protein kinases	1
AUUGAGUGCAGCGUUGAUGAA	Gh_D02G0651	5.0	-1.0	1	21	634	654	AUUGAGUGCAGCGUUGAUGAA	:::.:.::.::: ::: .:::	UUCGUUAAUGCUUCACGUAAU	Cleavage	Pseudouridine synthase family protein	1
AUUGAGUGCAGCGUUGAUGAA	Gh_A02G0591	5.0	-1.0	1	21	634	654	AUUGAGUGCAGCGUUGAUGAA	:::.:.::.::: ::: .:::	UUCGUUAAUGCUUCACGUAAU	Cleavage	Pseudouridine synthase family protein	1
AUUGAGUGCAGCGUUGAUGAA	Gh_D10G1018	4.5	-1.0	1	21	337	357	AUUGAGUGCAGCGUUGAUGAA	:..:..:.:.::::: ::::	CUUGUUGAUGUUGCACACAAU	Cleavage	Ribosomal protein L23/L15e family protein	1
AUUGAGUGCAGCGUUGAUGAA	Gh_D04G0889	4.5	-1.0	1	21	430	450	AUUGAGUGCAGCGUUGAUGAA	:..:..:.:.::::: ::::	CUUGUUGAUGUUGCACACAAU	Cleavage	Ribosomal protein L23/L15e family protein	1
AUUGAGUGCAGCGUUGAUGAA	Gh_D10G1341	4.5	-1.0	1	21	304	324	AUUGAGUGCAGCGUUGAUGAA	:..:..:.:.::::: ::::	CUUGUUGAUGUUGCACACAAU	Cleavage	Ribosomal protein L23/L15e family protein	1
AUUGAGUGCAGCGUUGAUGAA	Gh_A11G0248	4.5	-1.0	1	21	400	420	AUUGAGUGCAGCGUUGAUGAA	:..:..:.:.::::: ::::	CUUGUUGAUGUUGCACACAAU	Cleavage	Ribosomal protein L23/L15e family protein	1
AUUGAGUGCAGCGUUGAUGAA	Gh_D04G0435	5.0	-1.0	1	21	313	333	AUUGAGUGCAGCGUUGAUGAA	::::::.: ::::::. ..::	UUCAUCGAAGCUGCAUAUGAU	Cleavage	Ribosomal protein L34e superfamily protein	1
AUUGAGUGCAGCGUUGAUGAA	Gh_D05G2565	4.0	-1.0	1	21	445	465	AUUGAGUGCAGCGUUGAUGAA	:: :: :::::::..:::::	UUGAUGAACGCUGUGCUCAAC	Cleavage	RING/U-box superfamily protein	1
AUUGAGUGCAGCGUUGAUGAA	Gh_A13G1105	4.5	-1.0	1	21	1384	1404	AUUGAGUGCAGCGUUGAUGAA	:::::.:: :::::::::	GUCAUCGACUAUGCACUCAAG	Translation	S-adenosyl-L-methionine-dependent methyltransferases superfamily protein	1
AUUGAGUGCAGCGUUGAUGAA	Gh_A08G0221	2.5	-1.0	1	21	688	708	AUUGAGUGCAGCGUUGAUGAA	:::::....:.::::::::::	UUCAUUGGUGUUGCACUCAAU	Cleavage	Subtilase family protein	2
AUUGAGUGCAGCGUUGAUGAA	Gh_D08G0301	3.5	-1.0	1	21	649	669	AUUGAGUGCAGCGUUGAUGAA	:::::....: ::::::::::	UUCAUUGGUGAUGCACUCAAU	Translation	Subtilase family protein	2
AUUGAGUGCAGCGUUGAUGAA	Gh_Sca005023G04	4.0	-1.0	1	21	183	204	AUUGAGUGCAGCGUUG-AUGAA	::::: .::.::::::.:.:::	UUCAUAUAAUGCUGCAUUUAAU	Cleavage	Subtilase family protein	1
AUUGAGUGCAGCGUUGAUGAA	Gh_A13G1684	5.0	-1.0	1	21	183	204	AUUGAGUGCAGCGUUG-AUGAA	::::: .::.::::::.:.::	UUCAUAUAAUGCUGCAUUUAAC	Cleavage	Subtilase family protein	1
AUUGAGUGCAGCGUUGAUGAA	Gh_D10G2474	4.5	-1.0	1	21	139	159	AUUGAGUGCAGCGUUGAUGAA	::. :.::: ::::::::::	UUUCUUAACUCUGCACUCAAA	Cleavage	syntaxin of plants 81	1
AUUGAGUGCAGCGUUGAUGAA	Gh_D12G2836	4.0	-1.0	1	21	2966	2986	AUUGAGUGCAGCGUUGAUGAA	::: :: :.::::::.::::	UUCUUCCAUGCUGCAUUCAAG	Cleavage	target of rapamycin	1
AUUGAGUGCAGCGUUGAUGAA	Gh_Sca146194G01	4.5	-1.0	1	21	7	27	AUUGAGUGCAGCGUUGAUGAA	::::::: ::::::.:::.	UUCAUCAUCGCUGCGCUCGUC	Cleavage	tetraspanin3	1
AUUGAGUGCAGCGUUGAUGAA	Gh_A05G3905	4.5	-1.0	1	21	241	261	AUUGAGUGCAGCGUUGAUGAA	::::::: ::::::.:::.	UUCAUCAUCGCUGCGCUCGUC	Cleavage	tetraspanin3	1
AUUGAGUGCAGCGUUGAUGAA	Gh_D05G0758	4.5	-1.0	1	21	241	261	AUUGAGUGCAGCGUUGAUGAA	::::::: ::::::.:::.	UUCAUCAUCGCUGCGCUCGUC	Cleavage	tetraspanin3	1
AUUGAGUGCAGCGUUGAUGAA	Gh_A12G0811	4.0	-1.0	1	21	1393	1413	AUUGAGUGCAGCGUUGAUGAA	::::..:.::::::.: .::	GUCAUUGAUGCUGCAUUGGAU	Cleavage	tetratricopeptide repeat (TPR)-containing protein	1
AUUGAGUGCAGCGUUGAUGAA	Gh_A11G1195	2.5	-1.0	1	21	108	128	AUUGAGUGCAGCGUUGAUGAA	:::::: :::: ::::::::	AUCAUCACCGCUUCACUCAAU	Cleavage	Tetratricopeptide repeat (TPR)-like superfamily protein	1
AUUGAGUGCAGCGUUGAUGAA	Gh_A08G1192	3.0	-1.0	1	21	172	192	AUUGAGUGCAGCGUUGAUGAA	:::::.: ::::::::::	AGGAUCAAUGGUGCACUCAAU	Translation	Tetratricopeptide repeat (TPR)-like superfamily protein	1
AUUGAGUGCAGCGUUGAUGAA	Gh_D07G0407	4.5	-1.0	1	21	1825	1845	AUUGAGUGCAGCGUUGAUGAA	::: :...::.::: ::::::	UUCUUUGGCGUUGCUCUCAAU	Cleavage	Tetratricopeptide repeat (TPR)-like superfamily protein	1
AUUGAGUGCAGCGUUGAUGAA	Gh_A07G0345	4.5	-1.0	1	21	1825	1845	AUUGAGUGCAGCGUUGAUGAA	::: :...::.::: ::::::	UUCUUUGGCGUUGCUCUCAAU	Cleavage	Tetratricopeptide repeat (TPR)-like superfamily protein	1
AUUGAGUGCAGCGUUGAUGAA	Gh_A13G1861	4.5	-1.0	1	21	1601	1621	AUUGAGUGCAGCGUUGAUGAA	:::: :::.::::::. :::	UUCAGCAAUGCUGCAUCCAAC	Cleavage	topoisomerase 6 subunit B	1
AUUGAGUGCAGCGUUGAUGAA	Gh_A10G1854	4.0	-1.0	1	21	505	525	AUUGAGUGCAGCGUUGAUGAA	:.::.. .::::.:.:::::	AUUAUUGCUGCUGUAUUCAAU	Cleavage	Transcription initiation factor IIF, beta subunit	1
AUUGAGUGCAGCGUUGAUGAA	Gh_A06G0928	4.5	-1.0	1	21	554	573	AUUGAGUGCAGCGUUGAUGAA	::: ::::: ::::::::.::	UUCCUCAAC-CUGCACUCGAU	Cleavage	Transducin/WD40 repeat-like superfamily protein	1
AUUGAGUGCAGCGUUGAUGAA	Gh_D06G1171	4.5	-1.0	1	21	554	573	AUUGAGUGCAGCGUUGAUGAA	::: ::::: ::::::::.::	UUCCUCAAC-CUGCACUCGAU	Cleavage	Transducin/WD40 repeat-like superfamily protein	1
CGCCAAUGGAGAUUUGUCCGG	Gh_A03G2174	4.0	-1.0	1	21	391	411	CGCCAAUGGAGAUUUGUCCGG	::..:::::.:::::: :	UUUGAUGAAUCUUCAUUGGAG	Cleavage	3-ketoacyl-CoA synthase 4	1
CGCCAAUGGAGAUUUGUCCGG	Gh_A10G2306	2.0	-1.0	1	21	1033	1053	CGCCAAUGGAGAUUUGUCCGG	: ::::.:.::::::::::	UGGAACAAGUUUCCAUUGGCG	Cleavage	acyl activating enzyme 5	1
CGCCAAUGGAGAUUUGUCCGG	Gh_D10G1422	2.0	-1.0	1	21	1033	1053	CGCCAAUGGAGAUUUGUCCGG	: ::::.:.::::::::::	UGGAACAAGUUUCCAUUGGCG	Cleavage	acyl activating enzyme 5	1
CGCCAAUGGAGAUUUGUCCGG	Gh_A12G0483	3.0	-1.0	1	21	981	1001	CGCCAAUGGAGAUUUGUCCGG	:.:: :::::. :::::::::	CUGGCCAAAUUCCCAUUGGCG	Translation	auxin response factor 8	1
CGCCAAUGGAGAUUUGUCCGG	Gh_D12G0491	3.0	-1.0	1	21	984	1004	CGCCAAUGGAGAUUUGUCCGG	:.:: :::::. :::::::::	CUGGCCAAAUUCCCAUUGGCG	Translation	auxin response factor 8	1
CGCCAAUGGAGAUUUGUCCGG	Gh_D07G1785	3.0	-1.0	1	21	978	998	CGCCAAUGGAGAUUUGUCCGG	..:: :::::. :::::::::	UUGGCCAAAUUCCCAUUGGCG	Translation	auxin response factor 8	1
CGCCAAUGGAGAUUUGUCCGG	Gh_D06G2245	4.0	-1.0	1	21	1177	1197	CGCCAAUGGAGAUUUGUCCGG	: :::::::::::..:: :.	CGGGACAAAUCUCUGUUUGUU	Cleavage	binding	1
CGCCAAUGGAGAUUUGUCCGG	Gh_D05G1888	4.5	-1.0	1	21	417	437	CGCCAAUGGAGAUUUGUCCGG	::...::::.::::::.	CAAGAUGGAUCUUCAUUGGUA	Cleavage	Biotin/lipoate A/B protein ligase family	1
CGCCAAUGGAGAUUUGUCCGG	Gh_A05G1699	4.5	-1.0	1	21	417	437	CGCCAAUGGAGAUUUGUCCGG	::...::::.::::::.	CAAGAUGGAUCUUCAUUGGUA	Cleavage	Biotin/lipoate A/B protein ligase family	1
CGCCAAUGGAGAUUUGUCCGG	Gh_A05G0584	4.0	-1.0	1	21	457	477	CGCCAAUGGAGAUUUGUCCGG	.: :.::: .::::::::.:	GUGUAUAAAGUUCCAUUGGUG	Cleavage	BURP domain-containing protein	1
CGCCAAUGGAGAUUUGUCCGG	Gh_D06G0302	4.5	-1.0	1	21	434	454	CGCCAAUGGAGAUUUGUCCGG	:.: ::::::: .::::::.	CUGAACAAAUCCUCAUUGGUU	Translation	C2H2 and C2HC zinc fingers superfamily protein	1
CGCCAAUGGAGAUUUGUCCGG	Gh_A06G0282	4.5	-1.0	1	21	434	454	CGCCAAUGGAGAUUUGUCCGG	:.: ::::::: .::::::.	CUGAACAAAUCCUCAUUGGUU	Translation	C2H2 and C2HC zinc fingers superfamily protein	1
CGCCAAUGGAGAUUUGUCCGG	Gh_A11G0018	4.0	-1.0	1	21	1048	1068	CGCCAAUGGAGAUUUGUCCGG	::::::.:::::: : :.:	GGGGACAAGUCUCCAGUAGUG	Cleavage	C2H2-like zinc finger protein	1
CGCCAAUGGAGAUUUGUCCGG	Gh_D02G0582	5.0	-1.0	1	21	1662	1682	CGCCAAUGGAGAUUUGUCCGG	.:::::. :::.::::::	AUGGACAGCUCUUCAUUGGGC	Cleavage	calmodulin binding;transcription regulators	1
CGCCAAUGGAGAUUUGUCCGG	Gh_A02G0518	5.0	-1.0	1	21	1794	1814	CGCCAAUGGAGAUUUGUCCGG	.:::::. :::.::::::	AUGGACAGCUCUUCAUUGGGC	Cleavage	calmodulin binding;transcription regulators	1
CGCCAAUGGAGAUUUGUCCGG	Gh_D10G1770	5.0	-1.0	1	21	1791	1811	CGCCAAUGGAGAUUUGUCCGG	.:::::. :::.::::::	AUGGACAGCUCUUCAUUGGGC	Cleavage	calmodulin binding;transcription regulators	1
CGCCAAUGGAGAUUUGUCCGG	Gh_A10G1519	5.0	-1.0	1	21	1791	1811	CGCCAAUGGAGAUUUGUCCGG	.:::::. :::.::::::	AUGGACAGCUCUUCAUUGGGC	Cleavage	calmodulin binding;transcription regulators	1
CGCCAAUGGAGAUUUGUCCGG	Gh_A09G0631	5.0	-1.0	1	21	1875	1895	CGCCAAUGGAGAUUUGUCCGG	.:::::. :::.::::::	AUGGACAGCUCUUCAUUGGGC	Cleavage	calmodulin binding;transcription regulators	1
CGCCAAUGGAGAUUUGUCCGG	Gh_A13G1046	4.5	-1.0	1	21	341	361	CGCCAAUGGAGAUUUGUCCGG	::::::::: ::.::::	UGGGACAAAUCACCGUUGGAA	Translation	CDK inhibitor P21 binding protein	1
CGCCAAUGGAGAUUUGUCCGG	Gh_D07G0069	5.0	-1.0	1	21	1153	1174	CGCCAAUGGAGAUUU-GUCCGG	:::::: :::::::.:::: :	CCGGACGAAAUCUCUAUUGUCA	Cleavage	CDK-activating kinase 1AT	1
CGCCAAUGGAGAUUUGUCCGG	Gh_A07G0040	5.0	-1.0	1	21	1153	1174	CGCCAAUGGAGAUUU-GUCCGG	:::::: :::::::.:::: :	CCGGACGAAAUCUCUAUUGUCA	Cleavage	CDK-activating kinase 1AT	1
CGCCAAUGGAGAUUUGUCCGG	Gh_D09G2074	5.0	-1.0	1	21	107	127	CGCCAAUGGAGAUUUGUCCGG	:.:: ...: ::::::::::	CUGGUUGGACCUCCAUUGGCA	Cleavage	Cupredoxin superfamily protein	1
CGCCAAUGGAGAUUUGUCCGG	Gh_A09G2253	5.0	-1.0	1	21	107	127	CGCCAAUGGAGAUUUGUCCGG	:.:: ...: ::::::::::	CUGGUUGGACCUCCAUUGGCA	Cleavage	Cupredoxin superfamily protein	1
CGCCAAUGGAGAUUUGUCCGG	Gh_A12G0071	4.5	-1.0	1	21	3205	3225	CGCCAAUGGAGAUUUGUCCGG	:: ::.::::.::::::: :	CCCGAUAAAUUUCCAUUGACA	Cleavage	CW-type Zinc Finger	1
CGCCAAUGGAGAUUUGUCCGG	Gh_D12G0087	4.5	-1.0	1	21	3238	3258	CGCCAAUGGAGAUUUGUCCGG	:: ::.::::.::::::: :	CCCGAUAAAUUUCCAUUGACA	Cleavage	CW-type Zinc Finger	1
CGCCAAUGGAGAUUUGUCCGG	Gh_Sca044789G01	5.0	-1.0	1	21	73	93	CGCCAAUGGAGAUUUGUCCGG	::::.::. ::::::: ::	GCGGAUAAGGCUCCAUUAGCC	Cleavage	CW-type Zinc Finger	1
CGCCAAUGGAGAUUUGUCCGG	Gh_D04G1581	4.5	-1.0	1	21	615	635	CGCCAAUGGAGAUUUGUCCGG	:::: :::::::::::	GAAGACACAUCUCCAUUGGGA	Cleavage	CYCLIN D3;1	1
CGCCAAUGGAGAUUUGUCCGG	Gh_D08G1806	4.5	-1.0	1	21	961	981	CGCCAAUGGAGAUUUGUCCGG	:. :::..::.::..:::::	CUCGACGGAUUUCUGUUGGCU	Cleavage	Cysteine/Histidine-rich C1 domain family protein	1
CGCCAAUGGAGAUUUGUCCGG	Gh_D05G3228	4.5	-1.0	1	21	236	256	CGCCAAUGGAGAUUUGUCCGG	.::: :::::.:::: :: ::	UCGGUCAAAUUUCCACUGUCG	Cleavage	cytochrome P450, family 71, subfamily B, polypeptide 34	1
CGCCAAUGGAGAUUUGUCCGG	Gh_D05G3234	4.5	-1.0	1	21	236	256	CGCCAAUGGAGAUUUGUCCGG	.::: :::::.:::: :: ::	UCGGUCAAAUUUCCACUGUCG	Cleavage	cytochrome P450, family 71, subfamily B, polypeptide 34	1
CGCCAAUGGAGAUUUGUCCGG	Gh_D05G3230	4.5	-1.0	1	21	104	124	CGCCAAUGGAGAUUUGUCCGG	.::: :::::.:::: :: ::	UCGGUCAAAUUUCCACUGUCG	Cleavage	cytochrome P450, family 71, subfamily B, polypeptide 35	1
CGCCAAUGGAGAUUUGUCCGG	Gh_D10G0834	4.0	-1.0	1	21	886	906	CGCCAAUGGAGAUUUGUCCGG	.:::.::: :::. ::::::	AUGGAUAAAGCUCUUUUGGCG	Cleavage	D6 protein kinase like 2	1
CGCCAAUGGAGAUUUGUCCGG	Gh_D08G1805	5.0	-1.0	1	21	727	747	CGCCAAUGGAGAUUUGUCCGG	:. ::...::.::..:::::	CUCGAUGGAUUUCUGUUGGCC	Cleavage	DC1 domain-containing protein	1
CGCCAAUGGAGAUUUGUCCGG	Gh_D02G1712	3.5	-1.0	1	21	389	409	CGCCAAUGGAGAUUUGUCCGG	: :::.::::.:: :::::	AAGCACAGAUCUUCAAUGGCG	Cleavage	disease resistance protein (TIR-NBS-LRR class), putative	1
CGCCAAUGGAGAUUUGUCCGG	Gh_A03G1272	3.5	-1.0	1	21	3665	3685	CGCCAAUGGAGAUUUGUCCGG	: :::.::::.:: :::::	AAGCACAGAUCUUCAAUGGCG	Cleavage	disease resistance protein (TIR-NBS-LRR class), putative	1
CGCCAAUGGAGAUUUGUCCGG	Gh_D02G1710	3.5	-1.0	1	21	3686	3706	CGCCAAUGGAGAUUUGUCCGG	: :::.::::.:: :::::	AAGCACAGAUCUUCAAUGGCG	Cleavage	disease resistance protein (TIR-NBS-LRR class), putative	1
CGCCAAUGGAGAUUUGUCCGG	Gh_D11G2903	4.5	-1.0	1	21	2826	2846	CGCCAAUGGAGAUUUGUCCGG	:::: :.:::::::: ::.	GCGGAGAGAUCUCCAUGGGUU	Cleavage	disease resistance protein (TIR-NBS-LRR class), putative	1
CGCCAAUGGAGAUUUGUCCGG	Gh_D02G0278	2.5	-1.0	1	21	10	30	CGCCAAUGGAGAUUUGUCCGG	:: :::::.:.::::::.:	AAGGCCAAAUUUUCAUUGGUG	Cleavage	Disease resistance-responsive (dirigent-like protein) family protein	1
CGCCAAUGGAGAUUUGUCCGG	Gh_A03G1556	5.0	-1.0	1	21	2233	2253	CGCCAAUGGAGAUUUGUCCGG	..::::.:::. :::::::	UUGGACGAAUUGCCAUUGGAA	Translation	dynamin-related protein 3A	1
CGCCAAUGGAGAUUUGUCCGG	Gh_D02G2005	5.0	-1.0	1	21	2233	2253	CGCCAAUGGAGAUUUGUCCGG	..::::.:::. :::::::	UUGGACGAAUUGCCAUUGGAA	Translation	dynamin-related protein 3A	1
CGCCAAUGGAGAUUUGUCCGG	Gh_D13G0554	4.5	-1.0	1	21	1213	1233	CGCCAAUGGAGAUUUGUCCGG	:::: ::::.: :.:::::	GCGGAGAAAUUUGCGUUGGCU	Cleavage	ENTH/ANTH/VHS superfamily protein	1
CGCCAAUGGAGAUUUGUCCGG	Gh_D13G2434	4.0	-1.0	1	21	748	768	CGCCAAUGGAGAUUUGUCCGG	:.::: ::::::::.::: :	CUGGAGAAAUCUCCGUUGACC	Cleavage	Exostosin family protein	1
CGCCAAUGGAGAUUUGUCCGG	Gh_A13G0672	4.5	-1.0	1	21	713	733	CGCCAAUGGAGAUUUGUCCGG	..::.::.: ::.:: :::::	UUGGGCAGACCUUCACUGGCG	Cleavage	expansin A10	1
CGCCAAUGGAGAUUUGUCCGG	Gh_D13G0786	4.5	-1.0	1	21	713	733	CGCCAAUGGAGAUUUGUCCGG	..::.::.: ::.:: :::::	UUGGGCAGACCUUCACUGGCG	Cleavage	expansin A10	1
CGCCAAUGGAGAUUUGUCCGG	Gh_D07G2095	5.0	-1.0	1	21	725	745	CGCCAAUGGAGAUUUGUCCGG	.:::::::: .: ::::::.	UCGGACAAACUUACAUUGGUC	Cleavage	expansin A15	1
CGCCAAUGGAGAUUUGUCCGG	Gh_A07G1881	5.0	-1.0	1	21	725	745	CGCCAAUGGAGAUUUGUCCGG	.:::::::: .: ::::::.	UCGGACAAACUUACAUUGGUC	Cleavage	expansin A5	1
CGCCAAUGGAGAUUUGUCCGG	Gh_A12G2561	4.5	-1.0	1	21	436	456	CGCCAAUGGAGAUUUGUCCGG	:::.:.::::::::.:	GAUUCCAAGUUUCCAUUGGUG	Cleavage	farnesylcysteine lyase	1
CGCCAAUGGAGAUUUGUCCGG	Gh_D01G0898	3.0	-1.0	1	21	1826	1846	CGCCAAUGGAGAUUUGUCCGG	..::::::.:. :::::::.:	UUGGACAAGUUGCCAUUGGUG	Translation	FtsH extracellular protease family	2
CGCCAAUGGAGAUUUGUCCGG	Gh_A05G1547	3.0	-1.0	1	21	1826	1846	CGCCAAUGGAGAUUUGUCCGG	..::::::.:. :::::::.:	UUGGACAAGUUGCCAUUGGUG	Translation	FtsH extracellular protease family	2
CGCCAAUGGAGAUUUGUCCGG	Gh_A01G0864	3.0	-1.0	1	21	1826	1846	CGCCAAUGGAGAUUUGUCCGG	..::::::.:. :::::::.:	UUGGACAAGUUGCCAUUGGUG	Translation	FtsH extracellular protease family	2
CGCCAAUGGAGAUUUGUCCGG	Gh_D05G1722	3.5	-1.0	1	21	1349	1369	CGCCAAUGGAGAUUUGUCCGG	..::::.:.:. :::::::.:	UUGGACGAGUUGCCAUUGGUG	Translation	FTSH protease 1	2
CGCCAAUGGAGAUUUGUCCGG	Gh_A05G4007	3.5	-1.0	1	21	355	375	CGCCAAUGGAGAUUUGUCCGG	:::...:::::::::: .:	AAGGAUGGAUCUCCAUUGAUG	Cleavage	Galactose oxidase/kelch repeat superfamily protein	1
CGCCAAUGGAGAUUUGUCCGG	Gh_D05G0043	3.5	-1.0	1	21	355	375	CGCCAAUGGAGAUUUGUCCGG	:::...:::::::::: .:	AAGGAUGGAUCUCCAUUGAUG	Cleavage	Galactose oxidase/kelch repeat superfamily protein	1
CGCCAAUGGAGAUUUGUCCGG	Gh_D11G2196	3.5	-1.0	1	21	484	504	CGCCAAUGGAGAUUUGUCCGG	:::..:.:.:.:::::::	GGGGAUGAGUUUUCAUUGGCA	Cleavage	glutathione S-transferase phi 8	1
CGCCAAUGGAGAUUUGUCCGG	Gh_A11G3115	3.5	-1.0	1	21	484	504	CGCCAAUGGAGAUUUGUCCGG	:::..:.:.:.:::::::	GGGGAUGAGUUUUCAUUGGCA	Cleavage	glutathione S-transferase phi 8	1
CGCCAAUGGAGAUUUGUCCGG	Gh_D09G2313	4.0	-1.0	1	21	515	535	CGCCAAUGGAGAUUUGUCCGG	:::::::: .:.::::.:	GGAGACAAAUCAUCGUUGGUG	Translation	glyoxal oxidase-related protein	1
CGCCAAUGGAGAUUUGUCCGG	Gh_D06G0864	4.5	-1.0	1	21	632	652	CGCCAAUGGAGAUUUGUCCGG	::::: : .:.::..::::.:	CCGGAAAUGUUUCUGUUGGUG	Cleavage	lysine-ketoglutarate reductase/saccharopine dehydrogenase bifunctional enzyme	1
CGCCAAUGGAGAUUUGUCCGG	Gh_A06G1944	4.5	-1.0	1	21	632	652	CGCCAAUGGAGAUUUGUCCGG	::::: : .:.::..::::.:	CCGGAAAUGUUUCUGUUGGUG	Cleavage	lysine-ketoglutarate reductase/saccharopine dehydrogenase bifunctional enzyme	1
CGCCAAUGGAGAUUUGUCCGG	Gh_A12G0409	4.5	-1.0	1	21	421	441	CGCCAAUGGAGAUUUGUCCGG	:.::: ::::::: : :::.:	CUGGAGAAAUCUCAAAUGGUG	Cleavage	MAC/Perforin domain-containing protein	1
CGCCAAUGGAGAUUUGUCCGG	Gh_D12G0404	4.5	-1.0	1	21	421	441	CGCCAAUGGAGAUUUGUCCGG	:.::: ::::::: : :::.:	CUGGAGAAAUCUCAAAUGGUG	Cleavage	MAC/Perforin domain-containing protein	1
CGCCAAUGGAGAUUUGUCCGG	Gh_A11G0136	4.5	-1.0	1	21	221	241	CGCCAAUGGAGAUUUGUCCGG	..:::::: :.:..:::: ::	UUGGACAACUUUUUAUUGCCG	Cleavage	Major facilitator superfamily protein	1
CGCCAAUGGAGAUUUGUCCGG	Gh_D11G0150	4.5	-1.0	1	21	221	241	CGCCAAUGGAGAUUUGUCCGG	..:::::: :.:..:::: ::	UUGGACAACUUUUUAUUGCCG	Cleavage	Major facilitator superfamily protein	1
CGCCAAUGGAGAUUUGUCCGG	Gh_A11G1452	4.0	-1.0	1	21	437	457	CGCCAAUGGAGAUUUGUCCGG	:::::::: ::::::.:	GGCUACAAAUCUGCAUUGGUG	Cleavage	Malectin/receptor-like protein kinase family protein	1
CGCCAAUGGAGAUUUGUCCGG	Gh_D12G1407	4.5	-1.0	1	21	476	496	CGCCAAUGGAGAUUUGUCCGG	:: :.: :.:.:.::::::.:	CCAGGCCAGUUUUCAUUGGUG	Cleavage	NAC domain containing protein 73	1
CGCCAAUGGAGAUUUGUCCGG	Gh_A12G1285	4.5	-1.0	1	21	476	496	CGCCAAUGGAGAUUUGUCCGG	:: :.: :.:.:.::::::.:	CCAGGCCAGUUUUCAUUGGUG	Cleavage	NAC domain containing protein 73	1
CGCCAAUGGAGAUUUGUCCGG	Gh_D10G0263	4.0	-1.0	1	21	505	525	CGCCAAUGGAGAUUUGUCCGG	:.:::: ::::::::::	AAAGGCAAAGCUCCAUUGGCU	Cleavage	NAC-like, activated by AP3/PI	1
CGCCAAUGGAGAUUUGUCCGG	Gh_A10G0263	4.0	-1.0	1	21	505	525	CGCCAAUGGAGAUUUGUCCGG	:.:::: ::::::::::	AAAGGCAAAGCUCCAUUGGCU	Cleavage	NAC-like, activated by AP3/PI	1
CGCCAAUGGAGAUUUGUCCGG	Gh_D10G2263	3.0	-1.0	1	21	4422	4442	CGCCAAUGGAGAUUUGUCCGG	:. :::::::.:::::::: :	CUUGACAAAUUUCCAUUGGGG	Cleavage	NB-ARC domain-containing disease resistance protein	1
CGCCAAUGGAGAUUUGUCCGG	Gh_D10G2281	4.5	-1.0	1	21	4425	4445	CGCCAAUGGAGAUUUGUCCGG	:. :::::::.:::::: : :	CUUGACAAAUUUCCAUUUGGG	Cleavage	NB-ARC domain-containing disease resistance protein	1
CGCCAAUGGAGAUUUGUCCGG	Gh_A13G1225	4.0	-1.0	1	21	1012	1032	CGCCAAUGGAGAUUUGUCCGG	: ::::.:::::::::::	GCAGACAGAUCUCCAUUGGGA	Cleavage	nuclear assembly factor 1	2
CGCCAAUGGAGAUUUGUCCGG	Gh_D13G1523	4.0	-1.0	1	21	1009	1029	CGCCAAUGGAGAUUUGUCCGG	: ::::.:::::::::::	GCAGACAGAUCUCCAUUGGGA	Cleavage	nuclear assembly factor 1	2
CGCCAAUGGAGAUUUGUCCGG	Gh_A09G1891	4.5	-1.0	1	21	46	66	CGCCAAUGGAGAUUUGUCCGG	:.:::: :::::::::.	AUUGGCAAAACUCCAUUGGUA	Cleavage	O-acetylserine (thiol) lyase (OAS-TL) isoform A1	1
CGCCAAUGGAGAUUUGUCCGG	Gh_D09G2091	4.5	-1.0	1	21	46	66	CGCCAAUGGAGAUUUGUCCGG	:.:::: :::::::::.	AUUGGCAAAACUCCAUUGGUA	Cleavage	O-acetylserine (thiol) lyase (OAS-TL) isoform A1	1
CGCCAAUGGAGAUUUGUCCGG	Gh_A13G0955	4.0	-1.0	1	21	1204	1224	CGCCAAUGGAGAUUUGUCCGG	:.:: :: ::.::::::: ::	CUGGCCACAUUUCCAUUGACG	Cleavage	O-acyltransferase (WSD1-like) family protein	1
CGCCAAUGGAGAUUUGUCCGG	Gh_D13G1207	4.0	-1.0	1	21	1204	1224	CGCCAAUGGAGAUUUGUCCGG	:.:: :: ::.::::::: ::	CUGGCCACAUUUCCAUUGACG	Cleavage	O-acyltransferase (WSD1-like) family protein	1
CGCCAAUGGAGAUUUGUCCGG	Gh_A12G0700	3.5	-1.0	1	21	460	480	CGCCAAUGGAGAUUUGUCCGG	.:: ::::::::..:::: :	GUGGUCAAAUCUCUGUUGGAG	Cleavage	O-Glycosyl hydrolases family 17 protein	1
CGCCAAUGGAGAUUUGUCCGG	Gh_A07G0290	4.0	-1.0	1	21	185	205	CGCCAAUGGAGAUUUGUCCGG	: ::..: ::.::::::::.	CGGGGUACAUUUCCAUUGGUU	Cleavage	Pentatricopeptide repeat (PPR) superfamily protein	1
CGCCAAUGGAGAUUUGUCCGG	Gh_A12G2374	4.5	-1.0	1	21	482	502	CGCCAAUGGAGAUUUGUCCGG	..::: ::::::. .:::::	UUGGAAAAAUCUUGGUUGGCA	Cleavage	phosphoglucomutase	1
CGCCAAUGGAGAUUUGUCCGG	Gh_D12G2659	4.5	-1.0	1	21	476	496	CGCCAAUGGAGAUUUGUCCGG	..::: ::::::. .:::::	UUGGAAAAAUCUUGGUUGGCA	Cleavage	phosphoglucomutase	1
CGCCAAUGGAGAUUUGUCCGG	Gh_D05G2942	5.0	-1.0	1	21	2440	2460	CGCCAAUGGAGAUUUGUCCGG	::..:::::.::::::	CGAGAUGAAUCUUCAUUGGAA	Cleavage	Plant protein of unknown function (DUF863)	1
CGCCAAUGGAGAUUUGUCCGG	Gh_A05G2640	5.0	-1.0	1	21	2677	2697	CGCCAAUGGAGAUUUGUCCGG	::..:::::.::::::	CGAGAUGAAUCUUCAUUGGAA	Cleavage	Plant protein of unknown function (DUF863)	1
CGCCAAUGGAGAUUUGUCCGG	Gh_D03G1614	4.0	-1.0	1	21	12674	12694	CGCCAAUGGAGAUUUGUCCGG	:::..: .::::..::::.:	ACGGGUAUGUCUCUGUUGGUG	Cleavage	pleckstrin homology (PH) domain-containing protein	1
CGCCAAUGGAGAUUUGUCCGG	Gh_A10G2284	4.0	-1.0	1	21	5875	5895	CGCCAAUGGAGAUUUGUCCGG	: :::.::.:::.:: ::::	CAGGAUAAGUCUUCAGUGGCA	Cleavage	P-loop containing nucleoside triphosphate hydrolases superfamily protein	1
CGCCAAUGGAGAUUUGUCCGG	Gh_D13G0382	4.0	-1.0	1	21	52	72	CGCCAAUGGAGAUUUGUCCGG	:: : ::.::::::::::.:	CCAAAGAAGUCUCCAUUGGUG	Cleavage	P-loop containing nucleoside triphosphate hydrolases superfamily protein	1
CGCCAAUGGAGAUUUGUCCGG	Gh_A13G0341	4.0	-1.0	1	21	52	72	CGCCAAUGGAGAUUUGUCCGG	:: : ::.::::::::::.:	CCAAAGAAGUCUCCAUUGGUG	Cleavage	P-loop containing nucleoside triphosphate hydrolases superfamily protein	1
CGCCAAUGGAGAUUUGUCCGG	Gh_A13G2248	4.5	-1.0	1	21	322	343	CGCCAAUGGA-GAUUUGUCCGG	:.:::::.::: :::::::::	CUGGACAGAUCAUCCAUUGGCC	Translation	Polynucleotidyl transferase, ribonuclease H-like superfamily protein	1
CGCCAAUGGAGAUUUGUCCGG	Gh_D08G2319	5.0	-1.0	1	21	498	518	CGCCAAUGGAGAUUUGUCCGG	:::.:::::::.:::::	ACGGGCAAAUCUUCAUUGUGC	Cleavage	potassium channel tetramerisation domain-containing protein / pentapeptide repeat-containing protein	1
CGCCAAUGGAGAUUUGUCCGG	Gh_D05G2475	5.0	-1.0	1	21	136	156	CGCCAAUGGAGAUUUGUCCGG	.::::..: .::::::::.:	UCGGAUGAUGUUCCAUUGGUG	Cleavage	Proteasome component (PCI) domain protein	1
CGCCAAUGGAGAUUUGUCCGG	Gh_A05G2215	5.0	-1.0	1	21	136	156	CGCCAAUGGAGAUUUGUCCGG	.::::..: .::::::::.:	UCGGAUGAUGUUCCAUUGGUG	Cleavage	Proteasome component (PCI) domain protein	1
CGCCAAUGGAGAUUUGUCCGG	Gh_D07G0215	5.0	-1.0	1	21	287	307	CGCCAAUGGAGAUUUGUCCGG	..::::::.:.: ..::::.	UUGGACAAGUUUAUGUUGGUC	Cleavage	Protein kinase family protein	1
CGCCAAUGGAGAUUUGUCCGG	Gh_D04G0541	4.0	-1.0	1	21	826	846	CGCCAAUGGAGAUUUGUCCGG	.:::.::: :::. ::::::	AUGGAUAAAGCUCUUUUGGCG	Cleavage	Protein kinase superfamily protein	1
CGCCAAUGGAGAUUUGUCCGG	Gh_A10G0916	4.0	-1.0	1	21	886	906	CGCCAAUGGAGAUUUGUCCGG	.:::.::: :::. ::::::	AUGGAUAAAGCUCUUUUGGCG	Cleavage	Protein kinase superfamily protein	1
CGCCAAUGGAGAUUUGUCCGG	Gh_D05G3869	5.0	-1.0	1	21	868	888	CGCCAAUGGAGAUUUGUCCGG	:: :::. :::::: :::::	CCAGACGUAUCUCCCUUGGCA	Cleavage	Protein kinase superfamily protein	1
CGCCAAUGGAGAUUUGUCCGG	Gh_D02G1258	3.5	-1.0	1	21	328	348	CGCCAAUGGAGAUUUGUCCGG	: :::::::: .::::::.:	GCAGACAAAUCCUCAUUGGUG	Translation	Protein of unknown function (DUF1666)	1
CGCCAAUGGAGAUUUGUCCGG	Gh_D09G0149	4.5	-1.0	1	21	1005	1025	CGCCAAUGGAGAUUUGUCCGG	..::. :: :::.:::::::	UUGGGAAAUUCUUCAUUGGCA	Cleavage	Protein of unknown function (DUF1666)	1
CGCCAAUGGAGAUUUGUCCGG	Gh_A09G0157	4.5	-1.0	1	21	1089	1109	CGCCAAUGGAGAUUUGUCCGG	..::. :: :::.:::::::	UUGGGAAAUUCUUCAUUGGCA	Cleavage	Protein of unknown function (DUF1666)	1
CGCCAAUGGAGAUUUGUCCGG	Gh_D01G1785	3.5	-1.0	1	21	152	172	CGCCAAUGGAGAUUUGUCCGG	..:::: :.:::::: :::.:	UUGGACUAGUCUCCAAUGGUG	Cleavage	Protein of unknown function (DUF594)	1
CGCCAAUGGAGAUUUGUCCGG	Gh_A08G1034	4.5	-1.0	1	21	223	243	CGCCAAUGGAGAUUUGUCCGG	..::::.::::: ::::: :	UUGGACGAAUCUACAUUGUCC	Cleavage	Protein of unknown function (DUF789)	1
CGCCAAUGGAGAUUUGUCCGG	Gh_D08G1312	4.5	-1.0	1	21	223	243	CGCCAAUGGAGAUUUGUCCGG	..::::.::::: ::::: :	UUGGACGAAUCUACAUUGUCC	Cleavage	Protein of unknown function (DUF789)	1
CGCCAAUGGAGAUUUGUCCGG	Gh_A06G1938	4.5	-1.0	1	21	139	159	CGCCAAUGGAGAUUUGUCCGG	:::.:.:.:.:.:. :::::	GCGGGCGAGUUUUCGAUGGCG	Cleavage	Protein phosphatase 2C family protein	1
CGCCAAUGGAGAUUUGUCCGG	Gh_D06G1822	4.5	-1.0	1	21	139	159	CGCCAAUGGAGAUUUGUCCGG	:::.:.:.:.:.:. :::::	GCGGGCGAGUUUUCGAUGGCG	Cleavage	Protein phosphatase 2C family protein	1
CGCCAAUGGAGAUUUGUCCGG	Gh_A09G1258	3.5	-1.0	1	21	556	576	CGCCAAUGGAGAUUUGUCCGG	: : :..::::::::::: ::	CAGAAUGAAUCUCCAUUGCCG	Cleavage	protein serine/threonine kinases;protein kinases;ATP binding;sugar binding;kinases;carbohydrate binding	1
CGCCAAUGGAGAUUUGUCCGG	Gh_D09G1259	3.5	-1.0	1	21	556	576	CGCCAAUGGAGAUUUGUCCGG	: : :..::::::::::: ::	CAGAAUGAAUCUCCAUUGCCG	Cleavage	protein serine/threonine kinases;protein kinases;ATP binding;sugar binding;kinases;carbohydrate binding	1
CGCCAAUGGAGAUUUGUCCGG	Gh_A09G1457	3.5	-1.0	1	21	6116	6136	CGCCAAUGGAGAUUUGUCCGG	..::::::: . :::::::::	UUGGACAAACUACCAUUGGCG	Translation	proteolysis 6	1
CGCCAAUGGAGAUUUGUCCGG	Gh_D09G1466	3.5	-1.0	1	21	6122	6142	CGCCAAUGGAGAUUUGUCCGG	..::::::: . :::::::::	UUGGACAAACUACCAUUGGCG	Translation	proteolysis 6	1
CGCCAAUGGAGAUUUGUCCGG	Gh_D12G0052	3.5	-1.0	1	21	3392	3412	CGCCAAUGGAGAUUUGUCCGG	.::::::.:.::. ::::.:	AUGGACAAGUUUCUCUUGGUG	Cleavage	reduced epidermal fluorescence 4	1
CGCCAAUGGAGAUUUGUCCGG	Gh_A09G1014	4.0	-1.0	1	21	338	358	CGCCAAUGGAGAUUUGUCCGG	::::.::.:.:: :::::	UAAGACAGAUUUUCAAUGGCG	Cleavage	Ribosomal protein L30/L7 family protein	2
CGCCAAUGGAGAUUUGUCCGG	Gh_A12G0133	5.0	-1.0	1	21	200	220	CGCCAAUGGAGAUUUGUCCGG	:: ::. :::::...:::::	CCCGAUCAAUCUUUGUUGGCA	Cleavage	RNA-binding (RRM/RBD/RNP motifs) family protein	1
CGCCAAUGGAGAUUUGUCCGG	Gh_D12G0147	5.0	-1.0	1	21	200	220	CGCCAAUGGAGAUUUGUCCGG	:: ::. :::::...:::::	CCCGAUCAAUCUUUGUUGGCA	Cleavage	RNA-binding (RRM/RBD/RNP motifs) family protein	1
CGCCAAUGGAGAUUUGUCCGG	Gh_D07G0475	5.0	-1.0	1	21	327	347	CGCCAAUGGAGAUUUGUCCGG	.: ::::.: .:.:::::::	UCUGACAGAGUUUCAUUGGCU	Cleavage	signal recognition particle-related / SRP-related	1
CGCCAAUGGAGAUUUGUCCGG	Gh_A07G0410	5.0	-1.0	1	21	786	806	CGCCAAUGGAGAUUUGUCCGG	.: ::::.: .:.:::::::	UCUGACAGAGUUUCAUUGGCU	Cleavage	signal recognition particle-related / SRP-related	1
CGCCAAUGGAGAUUUGUCCGG	Gh_D03G1070	4.5	-1.0	1	21	695	715	CGCCAAUGGAGAUUUGUCCGG	::::: ::: :::::::: .:	CCGGAGAAACCUCCAUUGCUG	Cleavage	SUMO-activating enzyme 1B	1
CGCCAAUGGAGAUUUGUCCGG	Gh_A09G0222	5.0	-1.0	1	21	70	90	CGCCAAUGGAGAUUUGUCCGG	..::::.:: :.:::::::	UUGGACGAAGAUUCAUUGGCU	Translation	TBP-associated factor 5	1
CGCCAAUGGAGAUUUGUCCGG	Gh_A06G0849	1.5	-1.0	1	21	1102	1122	CGCCAAUGGAGAUUUGUCCGG	:: :::.:::::::::::::	ACGUACAGAUCUCCAUUGGCG	Cleavage	Tesmin/TSO1-like CXC domain-containing protein	1
CGCCAAUGGAGAUUUGUCCGG	Gh_D06G0987	1.5	-1.0	1	21	1108	1128	CGCCAAUGGAGAUUUGUCCGG	:: :::.:::::::::::::	ACGUACAGAUCUCCAUUGGCG	Cleavage	Tesmin/TSO1-like CXC domain-containing protein	1
CGCCAAUGGAGAUUUGUCCGG	Gh_D07G0345	4.0	-1.0	1	21	611	631	CGCCAAUGGAGAUUUGUCCGG	: ::..: ::.::::::::.	CGGGGUACAUUUCCAUUGGUU	Cleavage	Tetratricopeptide repeat (TPR)-like superfamily protein	1
CGCCAAUGGAGAUUUGUCCGG	Gh_A01G0581	5.0	-1.0	1	21	344	364	CGCCAAUGGAGAUUUGUCCGG	::: :::.::: :.:::: ::	CCGUACAGAUCGCUAUUGUCG	Translation	thiazole biosynthetic enzyme, chloroplast (ARA6) (THI1) (THI4)	1
CGCCAAUGGAGAUUUGUCCGG	Gh_A05G0500	3.5	-1.0	1	21	1021	1041	CGCCAAUGGAGAUUUGUCCGG	: :.:::::::::::::	ACCAAAAGAUCUCCAUUGGCG	Cleavage	translocon at the inner envelope membrane of chloroplasts 55-II	1
CGCCAAUGGAGAUUUGUCCGG	Gh_D05G0619	3.5	-1.0	1	21	1021	1041	CGCCAAUGGAGAUUUGUCCGG	: :.:::::::::::::	ACCAAAAGAUCUCCAUUGGCG	Cleavage	translocon at the inner envelope membrane of chloroplasts 55-II	1
CGCCAAUGGAGAUUUGUCCGG	Gh_D05G3294	3.5	-1.0	1	21	496	516	CGCCAAUGGAGAUUUGUCCGG	::. ::::.::.::::::	AAGGGGAAAUUUCUAUUGGCA	Cleavage	tubby like protein 7	1
CGCCAAUGGAGAUUUGUCCGG	Gh_D13G2475	4.0	-1.0	1	21	1127	1146	CGCCAAUGGAGAUUUGUCCGG	::::. ::::::.:::::::	CCGGG-AAAUCUUCAUUGGCA	Cleavage	ubiquitin-specific protease 22	1
CGCCAAUGGAGAUUUGUCCGG	Gh_A13G2313	4.0	-1.0	1	21	1130	1149	CGCCAAUGGAGAUUUGUCCGG	::::. ::::::.:::::::	CCGGG-AAAUCUUCAUUGGCA	Cleavage	ubiquitin-specific protease 22	1
CGCCAAUGGAGAUUUGUCCGG	Gh_D09G0320	3.5	-1.0	1	21	1235	1255	CGCCAAUGGAGAUUUGUCCGG	.:::::: ::.:: :::::.:	UCGGACACAUUUCAAUUGGUG	Cleavage	zinc finger (C3HC4-type RING finger) family protein	1
CGCCAAUGGAGAUUUGUCCGG	Gh_A13G1879	5.0	-1.0	1	21	616	636	CGCCAAUGGAGAUUUGUCCGG	::: :::.::: :::::: .:	CCGUACAGAUCACCAUUGAUG	Translation	Zinc finger (CCCH-type) family protein / RNA recognition motif (RRM)-containing protein	1
CGCCAAUGGAGAUUUGUCCGG	Gh_D13G2266	5.0	-1.0	1	21	616	636	CGCCAAUGGAGAUUUGUCCGG	::: :::.::: :::::: .:	CCGUACAGAUCACCAUUGAUG	Translation	Zinc finger (CCCH-type) family protein / RNA recognition motif (RRM)-containing protein	1
CGUGAUAUUGGUUCGGCUCAUC	Gh_D12G1045	4.0	-1.0	1	22	162	183	CGUGAUAUUGGUUCGGCUCAUC	: :.:::::::.:: :::: :	CACGGGCCGAACUAAGAUCAAG	Cleavage	26S proteasome, regulatory subunit Rpn7;Proteasome component (PCI) domain	1
CGUGAUAUUGGUUCGGCUCAUC	Gh_A05G2416	4.0	-1.0	1	22	168	189	CGUGAUAUUGGUUCGGCUCAUC	:.:::: ::::: ::::.:	CUCGGGCCGUACCAAGAUCAUG	Cleavage	26S proteasome, regulatory subunit Rpn7;Proteasome component (PCI) domain	1
CGUGAUAUUGGUUCGGCUCAUC	Gh_A06G1700	4.0	-1.0	1	22	168	189	CGUGAUAUUGGUUCGGCUCAUC	:.:::: ::::: ::::.:	CUCGGGCCGUACCAAGAUCAUG	Cleavage	26S proteasome, regulatory subunit Rpn7;Proteasome component (PCI) domain	1
CGUGAUAUUGGUUCGGCUCAUC	Gh_D11G0904	4.0	-1.0	1	22	168	189	CGUGAUAUUGGUUCGGCUCAUC	:.:::: ::::: ::::.:	CUCGGGCCGUACCAAGAUCAUG	Cleavage	26S proteasome, regulatory subunit Rpn7;Proteasome component (PCI) domain	1
CGUGAUAUUGGUUCGGCUCAUC	Gh_A05G1222	4.5	-1.0	1	22	1480	1501	CGUGAUAUUGGUUCGGCUCAUC	:: ::.:::::::::: .:	CUUGUGCUGAACCAAUAUGGCA	Cleavage	alpha/beta-Hydrolases superfamily protein	1
CGUGAUAUUGGUUCGGCUCAUC	Gh_D05G3845	4.5	-1.0	1	22	1480	1501	CGUGAUAUUGGUUCGGCUCAUC	:: ::.:::::::::: .:	CUUGUGCUGAACCAAUAUGGCA	Cleavage	alpha/beta-Hydrolases superfamily protein	1
CGUGAUAUUGGUUCGGCUCAUC	Gh_D10G2384	4.0	-1.0	1	22	93	114	CGUGAUAUUGGUUCGGCUCAUC	:.:.:::::::.:::: :	CGCGGGUCGAACCAGUAUCUCU	Cleavage	arginine-tRNA protein transferase 1	1
CGUGAUAUUGGUUCGGCUCAUC	Gh_A13G1832	4.0	-1.0	1	22	1336	1357	CGUGAUAUUGGUUCGGCUCAUC	::: :: :::::::::::::	GAUUUGCAGAACCAAUAUCACC	Cleavage	ARM repeat superfamily protein	1
CGUGAUAUUGGUUCGGCUCAUC	Gh_D13G2198	4.0	-1.0	1	22	1336	1357	CGUGAUAUUGGUUCGGCUCAUC	::: :: :::::::::::::	GAUUUGCAGAACCAAUAUCACC	Cleavage	ARM repeat superfamily protein	1
CGUGAUAUUGGUUCGGCUCAUC	Gh_D11G1055	5.0	-1.0	1	22	315	336	CGUGAUAUUGGUUCGGCUCAUC	::: . : :::::.:::::::	GAUCGACGGAACCGAUAUCACU	Cleavage	Basic helix-loop-helix (bHLH) DNA-binding family protein	1
CGUGAUAUUGGUUCGGCUCAUC	Gh_A11G0909	5.0	-1.0	1	22	315	336	CGUGAUAUUGGUUCGGCUCAUC	::: . : :::::.:::::::	GAUCGACGGAACCGAUAUCACU	Cleavage	Basic helix-loop-helix (bHLH) DNA-binding family protein	1
CGUGAUAUUGGUUCGGCUCAUC	Gh_A03G0491	5.0	-1.0	1	22	2398	2419	CGUGAUAUUGGUUCGGCUCAUC	:: ::::.::: ::::::. :	GAAGAGCUGAAACAAUAUUUCC	Translation	CLPC homologue 1	1
CGUGAUAUUGGUUCGGCUCAUC	Gh_D03G1045	5.0	-1.0	1	22	2398	2419	CGUGAUAUUGGUUCGGCUCAUC	:: ::::.::: ::::::. :	GAAGAGCUGAAACAAUAUUUCC	Translation	CLPC homologue 1	1
CGUGAUAUUGGUUCGGCUCAUC	Gh_A02G0252	4.5	-1.0	1	22	787	808	CGUGAUAUUGGUUCGGCUCAUC	:::::: :.::::::.::	UUUGAGCCUUAUCAAUAUUACU	Cleavage	DC1 domain-containing protein	1
CGUGAUAUUGGUUCGGCUCAUC	Gh_A10G1918	5.0	-1.0	1	22	89	110	CGUGAUAUUGGUUCGGCUCAUC	:::: : ::.:...:::::::	GAUGUGGGGAGCUGGUAUCACG	Cleavage	DC1 domain-containing protein	1
CGUGAUAUUGGUUCGGCUCAUC	Gh_D12G0821	5.0	-1.0	1	22	580	601	CGUGAUAUUGGUUCGGCUCAUC	::::.:: :.:: :::::.::	GAUGGGCAGGACAAAUAUUACA	Translation	DNAJ heat shock family protein	1
CGUGAUAUUGGUUCGGCUCAUC	Gh_D10G0173	4.0	-1.0	1	22	1357	1378	CGUGAUAUUGGUUCGGCUCAUC	::::::::.::::: ::: .:	CAUGAGCCGGACCAACAUCCUG	Cleavage	eukaryotic translation initiation factor-related	1
CGUGAUAUUGGUUCGGCUCAUC	Gh_A10G2200	4.0	-1.0	1	22	1357	1378	CGUGAUAUUGGUUCGGCUCAUC	::::::::.::::: ::: .:	CAUGAGCCGGACCAACAUCCUG	Cleavage	eukaryotic translation initiation factor-related	1
CGUGAUAUUGGUUCGGCUCAUC	Gh_A06G1212	4.5	-1.0	1	22	426	447	CGUGAUAUUGGUUCGGCUCAUC	:::.::: :::...:.::::	AAUGGGCCAAACUGGUGUCACC	Cleavage	F-box family protein	1
CGUGAUAUUGGUUCGGCUCAUC	Gh_D06G1511	5.0	-1.0	1	22	426	447	CGUGAUAUUGGUUCGGCUCAUC	:::.::: :.:...:.::::	AAUGGGCCAAGCUGGUGUCACC	Cleavage	F-box family protein	1
CGUGAUAUUGGUUCGGCUCAUC	Gh_A03G0167	4.0	-1.0	1	22	30	51	CGUGAUAUUGGUUCGGCUCAUC	::.: ::::.::.::::: :	CUUGGGGCGAAUCAGUAUCAGG	Cleavage	from the Czech \'roh\' meaning \'corner\'	1
CGUGAUAUUGGUUCGGCUCAUC	Gh_D03G1418	4.0	-1.0	1	22	30	51	CGUGAUAUUGGUUCGGCUCAUC	::.: ::::.::.::::: :	CUUGGGGCGAAUCAGUAUCAGG	Cleavage	from the Czech \'roh\' meaning \'corner\'	1
CGUGAUAUUGGUUCGGCUCAUC	Gh_D04G1334	3.5	-1.0	1	22	1174	1195	CGUGAUAUUGGUUCGGCUCAUC	:::.:: :::::::::.:.:	AAUGGGCACAACCAAUAUUAUG	Cleavage	glycine-rich protein	1
CGUGAUAUUGGUUCGGCUCAUC	Gh_A04G0835	3.5	-1.0	1	22	1180	1201	CGUGAUAUUGGUUCGGCUCAUC	:::.:: :::::::::.:.:	AAUGGGCACAACCAAUAUUAUG	Cleavage	glycine-rich protein	1
CGUGAUAUUGGUUCGGCUCAUC	Gh_A04G1023	5.0	-1.0	1	22	1855	1876	CGUGAUAUUGGUUCGGCUCAUC	::::. :::.:.::. ::::.:	GAUGGUCCGGAUCAGGAUCAUG	Cleavage	Homeodomain-like protein with RING/FYVE/PHD-type zinc finger domain	1
CGUGAUAUUGGUUCGGCUCAUC	Gh_D04G1577	5.0	-1.0	1	22	1933	1954	CGUGAUAUUGGUUCGGCUCAUC	::::. :::.:.::. ::::.:	GAUGGUCCGGAUCAGGAUCAUG	Cleavage	Homeodomain-like protein with RING/FYVE/PHD-type zinc finger domain	1
CGUGAUAUUGGUUCGGCUCAUC	Gh_D13G2547	4.0	-1.0	1	22	759	780	CGUGAUAUUGGUUCGGCUCAUC	: ::::.:::.::.::.::. :	GUUGAGUCGAGCCGAUGUCGAG	Cleavage	HXXXD-type acyl-transferase family protein	1
CGUGAUAUUGGUUCGGCUCAUC	Gh_D09G0832	4.5	-1.0	1	22	1677	1698	CGUGAUAUUGGUUCGGCUCAUC	.::::::: .:.. :::::::	UGUGAGCCGUGCUGCUAUCACG	Cleavage	Inorganic H pyrophosphatase family protein	1
CGUGAUAUUGGUUCGGCUCAUC	Gh_A09G0826	4.5	-1.0	1	22	1677	1698	CGUGAUAUUGGUUCGGCUCAUC	.::::::: .:.. :::::::	UGUGAGCCGUGCUGCUAUCACG	Cleavage	Inorganic H pyrophosphatase family protein	1
CGUGAUAUUGGUUCGGCUCAUC	Gh_D12G2740	3.5	-1.0	1	22	549	570	CGUGAUAUUGGUUCGGCUCAUC	:.::::....:::::.:.:	UUCGGGCCGGGUUAAUAUUAUG	Cleavage	Late embryogenesis abundant (LEA) hydroxyproline-rich glycoprotein family	1
CGUGAUAUUGGUUCGGCUCAUC	Gh_D05G3126	3.0	-1.0	1	22	1215	1236	CGUGAUAUUGGUUCGGCUCAUC	:: :::: ::::...:::::.:	GAAGAGCGGAACUGGUAUCAUG	Cleavage	Leucine-rich repeat receptor-like protein kinase family protein	1
CGUGAUAUUGGUUCGGCUCAUC	Gh_A05G2822	3.0	-1.0	1	22	1215	1236	CGUGAUAUUGGUUCGGCUCAUC	:: :::: ::::...:::::.:	GAAGAGCGGAACUGGUAUCAUG	Cleavage	Leucine-rich repeat transmembrane protein kinase	1
CGUGAUAUUGGUUCGGCUCAUC	Gh_D11G3031	5.0	-1.0	1	22	400	421	CGUGAUAUUGGUUCGGCUCAUC	:::::::::::: :.::: :.	GAUGAGCCGAACGAGUAUAAUU	Translation	Lung seven transmembrane receptor family protein	1
CGUGAUAUUGGUUCGGCUCAUC	Gh_A05G1270	3.0	-1.0	1	22	1441	1462	CGUGAUAUUGGUUCGGCUCAUC	::..::.:::::::::.:	CCAAAGUUGAGCCAAUAUCAUG	Cleavage	MEI2-like protein 5	1
CGUGAUAUUGGUUCGGCUCAUC	Gh_D09G0824	4.0	-1.0	1	22	359	380	CGUGAUAUUGGUUCGGCUCAUC	: : : :::: :::::::.:::	GUUUACCCGACCCAAUAUUACG	Cleavage	NAD(P)H dehydrogenase subunit H	1
CGUGAUAUUGGUUCGGCUCAUC	Gh_D05G1730	3.5	-1.0	1	22	1378	1399	CGUGAUAUUGGUUCGGCUCAUC	: ::::: :.:::.::::: :	AAAGAGCCUAGCCAGUAUCAGG	Cleavage	Neutral/alkaline non-lysosomal ceramidase	1
CGUGAUAUUGGUUCGGCUCAUC	Gh_D11G0733	4.0	-1.0	1	22	569	590	CGUGAUAUUGGUUCGGCUCAUC	: .::.:.:::::::::: :	UCUUGGCUGGACCAAUAUCAGG	Cleavage	NOD26-like intrinsic protein 4;2	1
CGUGAUAUUGGUUCGGCUCAUC	Gh_A11G3043	4.0	-1.0	1	22	569	590	CGUGAUAUUGGUUCGGCUCAUC	: .::.:.:::::::::: :	UCUUGGCUGGACCAAUAUCAGG	Cleavage	NOD26-like intrinsic protein 4;2	1
CGUGAUAUUGGUUCGGCUCAUC	Gh_A09G1836	4.5	-1.0	1	22	565	586	CGUGAUAUUGGUUCGGCUCAUC	::.::. .::::::::..:	UUUGGGCUAGACCAAUAUUGCU	Cleavage	Pathogenesis-related thaumatin superfamily protein	1
CGUGAUAUUGGUUCGGCUCAUC	Gh_D09G1957	4.5	-1.0	1	22	565	586	CGUGAUAUUGGUUCGGCUCAUC	::.::. .::::::::..:	UUUGGGCUAGACCAAUAUUGCU	Cleavage	Pathogenesis-related thaumatin superfamily protein	1
CGUGAUAUUGGUUCGGCUCAUC	Gh_D02G1346	5.0	-1.0	1	22	912	933	CGUGAUAUUGGUUCGGCUCAUC	:::.:.::.:..:::::::	AAUGGGUCGGAUUAAUAUCAAA	Cleavage	Peroxidase superfamily protein	1
CGUGAUAUUGGUUCGGCUCAUC	Gh_A13G0772	5.0	-1.0	1	22	903	924	CGUGAUAUUGGUUCGGCUCAUC	:::.:.::.:..:::.:.: :	AAUGGGUCGGAUUAAUGUUAAG	Cleavage	Peroxidase superfamily protein	1
CGUGAUAUUGGUUCGGCUCAUC	Gh_D13G0906	5.0	-1.0	1	22	906	927	CGUGAUAUUGGUUCGGCUCAUC	:::.:.::.:..:::.:.: :	AAUGGGUCGGAUUAAUGUUAAG	Cleavage	Peroxidase superfamily protein	1
CGUGAUAUUGGUUCGGCUCAUC	Gh_A04G0002	3.5	-1.0	1	22	2059	2080	CGUGAUAUUGGUUCGGCUCAUC	:: :::.::: ::.::::.:.:	GAGGAGUCGAUCCGAUAUUAUG	Cleavage	peroxin 5	1
CGUGAUAUUGGUUCGGCUCAUC	Gh_D04G0660	4.5	-1.0	1	22	669	690	CGUGAUAUUGGUUCGGCUCAUC	::::::::: :..:.::.:	UUUGAGCCGAAACGGUGUCGCA	Translation	phosphatase 2C5	1
CGUGAUAUUGGUUCGGCUCAUC	Gh_A05G2885	4.5	-1.0	1	22	735	756	CGUGAUAUUGGUUCGGCUCAUC	::::::::: :..:.::.:	UUUGAGCCGAAACGGUGUCGCA	Translation	phosphatase 2C5	1
CGUGAUAUUGGUUCGGCUCAUC	Gh_D06G0869	5.0	-1.0	1	22	4252	4272	CGUGAUAUUGGUUCGGCUCAUC	:::::::: :::.:.:::.:.	GAUGAGCC-AACUAGUAUUAUA	Cleavage	phosphatidylinositol-4-phosphate 5-kinase family protein	1
CGUGAUAUUGGUUCGGCUCAUC	Gh_A10G0891	4.5	-1.0	1	22	1200	1221	CGUGAUAUUGGUUCGGCUCAUC	::. ::: ::::::::.::	CUUGGACCGCACCAAUAUUACA	Cleavage	Phosphoinositide phosphatase family protein	1
CGUGAUAUUGGUUCGGCUCAUC	Gh_A11G3172	5.0	-1.0	1	22	285	306	CGUGAUAUUGGUUCGGCUCAUC	: : ::: :::::::::.:	CCUUAACCGCACCAAUAUCGCC	Cleavage	Plant invertase/pectin methylesterase inhibitor superfamily	1
CGUGAUAUUGGUUCGGCUCAUC	Gh_D11G2268	5.0	-1.0	1	22	285	306	CGUGAUAUUGGUUCGGCUCAUC	: : ::: :::::::::.:	CCUUAACCGCACCAAUAUCGCC	Cleavage	Plant invertase/pectin methylesterase inhibitor superfamily	1
CGUGAUAUUGGUUCGGCUCAUC	Gh_D02G2077	4.5	-1.0	1	22	118	138	CGUGAUAUUGGUUCGGCUCAUC	:::: ::::::::.::::. :	UAUGA-CCGAACCAGUAUCGAG	Cleavage	plant U-box 26	1
CGUGAUAUUGGUUCGGCUCAUC	Gh_A03G1662	4.5	-1.0	1	22	118	138	CGUGAUAUUGGUUCGGCUCAUC	:::: ::::::::.::::. :	UAUGA-CCGAACCAGUAUCGAG	Cleavage	plant U-box 26	1
CGUGAUAUUGGUUCGGCUCAUC	Gh_D06G1142	3.5	-1.0	1	22	262	283	CGUGAUAUUGGUUCGGCUCAUC	:::::..:::: :::::..::	AAUGAGUUGAACAAAUAUUGCG	Translation	Plastid-lipid associated protein PAP / fibrillin family protein	1
CGUGAUAUUGGUUCGGCUCAUC	Gh_A06G0966	3.5	-1.0	1	22	262	283	CGUGAUAUUGGUUCGGCUCAUC	:::::..:::: :::::..::	AAUGAGUUGAACAAAUAUUGCG	Translation	Plastid-lipid associated protein PAP / fibrillin family protein	1
CGUGAUAUUGGUUCGGCUCAUC	Gh_D10G2388	4.5	-1.0	1	22	175	196	CGUGAUAUUGGUUCGGCUCAUC	::. ::::::::::.:...	CUUGGACCGAACCAAUGUUGUU	Cleavage	Polyketide cyclase/dehydrase and lipid transport superfamily protein	1
CGUGAUAUUGGUUCGGCUCAUC	Gh_A07G1038	4.5	-1.0	1	22	759	780	CGUGAUAUUGGUUCGGCUCAUC	:: :::. :: ::::::::.:	CAUCAGCUCAAGCAAUAUCAUG	Translation	Protein kinase superfamily protein	1
CGUGAUAUUGGUUCGGCUCAUC	Gh_D07G1119	4.5	-1.0	1	22	759	780	CGUGAUAUUGGUUCGGCUCAUC	:: :::. :: ::::::::.:	CAUCAGCUCAAGCAAUAUCAUG	Translation	Protein kinase superfamily protein	1
CGUGAUAUUGGUUCGGCUCAUC	Gh_A13G1811	5.0	-1.0	1	22	25	46	CGUGAUAUUGGUUCGGCUCAUC	:: ::::::.:::.:: :: :	GAAGAGCCGGACCGAUCUCUCA	Cleavage	Protein kinase superfamily protein	1
CGUGAUAUUGGUUCGGCUCAUC	Gh_D01G0476	5.0	-1.0	1	22	1059	1080	CGUGAUAUUGGUUCGGCUCAUC	.:::::.:::::::.:	UCAAGGCCGAGCCAAUAUUAGC	Cleavage	Protein of unknown function (DUF2921)	1
CGUGAUAUUGGUUCGGCUCAUC	Gh_A12G1868	5.0	-1.0	1	22	2069	2090	CGUGAUAUUGGUUCGGCUCAUC	.::.:.:::::.:.: :::.	UGUGGGUCGAACUAGUCUCAUA	Cleavage	Protein of unknown function (DUF594)	1
CGUGAUAUUGGUUCGGCUCAUC	Gh_A02G1557	4.5	-1.0	1	22	35	56	CGUGAUAUUGGUUCGGCUCAUC	::::::.:.:::::.:	GUAAUGCCGAAUCGAUAUCGCA	Cleavage	Protein of unknown function (DUF677)	1
CGUGAUAUUGGUUCGGCUCAUC	Gh_D06G2160	5.0	-1.0	1	22	146	167	CGUGAUAUUGGUUCGGCUCAUC	::.:.::::: :.:::..:	CUUGGGUCGAACGAGUAUUGCA	Translation	Protein of unknown function, DUF599	1
CGUGAUAUUGGUUCGGCUCAUC	Gh_A06G1816	5.0	-1.0	1	22	146	167	CGUGAUAUUGGUUCGGCUCAUC	::.:.::::: :.:::..:	CUUGGGUCGAACGAGUAUUGCA	Translation	Protein of unknown function, DUF599	1
CGUGAUAUUGGUUCGGCUCAUC	Gh_A13G2033	3.5	-1.0	1	22	714	735	CGUGAUAUUGGUUCGGCUCAUC	::::: ::.::..:.::.::	UUUGAGCAGAGCCGGUGUCGCG	Cleavage	Protein phosphatase 2C family protein	1
CGUGAUAUUGGUUCGGCUCAUC	Gh_D13G2435	3.5	-1.0	1	22	714	735	CGUGAUAUUGGUUCGGCUCAUC	::::: ::.::..:.::.::	UUUGAGCAGAGCCGGUGUCGCG	Cleavage	Protein phosphatase 2C family protein	1
CGUGAUAUUGGUUCGGCUCAUC	Gh_A03G0447	5.0	-1.0	1	22	343	364	CGUGAUAUUGGUUCGGCUCAUC	:::::.: :.:. ::::.:.:	AAUGAGUCCAGCUCAUAUUAUG	Cleavage	purple acid phosphatase 27	1
CGUGAUAUUGGUUCGGCUCAUC	Gh_A10G2142	4.5	-1.0	1	22	178	199	CGUGAUAUUGGUUCGGCUCAUC	.::. ::::::::::.:...	CGUGGACCGAACCAAUGUUGUU	Cleavage	PYR1-like 6	1
CGUGAUAUUGGUUCGGCUCAUC	Gh_D04G1936	5.0	-1.0	1	22	1883	1904	CGUGAUAUUGGUUCGGCUCAUC	:: .::.::::::::. :::	UAUUGGCUGAACCAAUGCCACC	Cleavage	retinoblastoma-related 1	1
CGUGAUAUUGGUUCGGCUCAUC	Gh_D07G0939	4.5	-1.0	1	22	99	120	CGUGAUAUUGGUUCGGCUCAUC	:: :: ::::::::: .:.::	GAAGAUCCGAACCAAGGUUACA	Cleavage	ribosomal protein L23AA	1
CGUGAUAUUGGUUCGGCUCAUC	Gh_A07G0867	4.5	-1.0	1	22	99	120	CGUGAUAUUGGUUCGGCUCAUC	:: :: ::::::::: .:.::	GAAGAUCCGAACCAAGGUUACA	Cleavage	ribosomal protein L23AA	1
CGUGAUAUUGGUUCGGCUCAUC	Gh_Sca004937G03	5.0	-1.0	1	22	429	450	CGUGAUAUUGGUUCGGCUCAUC	::: :::: :::.::. ::::	UAUGUGCCGUACCGAUGCCACG	Cleavage	RING/U-box superfamily protein	1
CGUGAUAUUGGUUCGGCUCAUC	Gh_A10G1941	5.0	-1.0	1	22	438	459	CGUGAUAUUGGUUCGGCUCAUC	::: :::: :::.::. ::::	UAUGUGCCGUACCGAUGCCACG	Cleavage	RING/U-box superfamily protein	1
CGUGAUAUUGGUUCGGCUCAUC	Gh_D11G3119	4.0	-1.0	1	22	767	788	CGUGAUAUUGGUUCGGCUCAUC	:: ::::::::.::: :::. :	GACGAGCCGAAUCAAGAUCGAG	Cleavage	RNA-binding (RRM/RBD/RNP motifs) family protein	1
CGUGAUAUUGGUUCGGCUCAUC	Gh_A11G2775	4.5	-1.0	1	22	767	788	CGUGAUAUUGGUUCGGCUCAUC	:: ::::.:::.::: :::. :	GACGAGCUGAAUCAAGAUCGAG	Cleavage	RNA-binding (RRM/RBD/RNP motifs) family protein	1
CGUGAUAUUGGUUCGGCUCAUC	Gh_A05G1815	4.0	-1.0	1	22	615	636	CGUGAUAUUGGUUCGGCUCAUC	.::.::. :::::::: ::.:	AGUGGGCUCAACCAAUACCAUG	Cleavage	salt tolerance zinc finger	1
CGUGAUAUUGGUUCGGCUCAUC	Gh_A09G2405	5.0	-1.0	1	22	867	888	CGUGAUAUUGGUUCGGCUCAUC	: ::::.:::::.:::. . ::	GCUGAGUCGAACUAAUGAUUCG	Cleavage	SEC14 cytosolic factor family protein / phosphoglyceride transfer family protein	1
CGUGAUAUUGGUUCGGCUCAUC	Gh_A05G3675	4.5	-1.0	1	22	263	284	CGUGAUAUUGGUUCGGCUCAUC	:::::::::::.:: ::	UUAGAGCCGAACCAGUACCAGC	Cleavage	SU(VAR)3-9 homolog 1	1
CGUGAUAUUGGUUCGGCUCAUC	Gh_D10G1176	4.5	-1.0	1	22	531	552	CGUGAUAUUGGUUCGGCUCAUC	:::::: :.::.:.:::..:	AAUGAGCAGGACUAGUAUUGCU	Cleavage	Thioesterase/thiol ester dehydrase-isomerase superfamily protein	1
CGUGAUAUUGGUUCGGCUCAUC	Gh_A10G1305	4.5	-1.0	1	22	531	552	CGUGAUAUUGGUUCGGCUCAUC	:::::: :.::.:.:::..:	AAUGAGCAGGACUAGUAUUGCU	Cleavage	Thioesterase/thiol ester dehydrase-isomerase superfamily protein	1
CGUGAUAUUGGUUCGGCUCAUC	Gh_A12G2523	5.0	-1.0	1	22	1188	1208	CGUGAUAUUGGUUCGGCUCAUC	:::: ::::::::.:::::	CAUGA-CCGAACCAGUAUCAGC	Cleavage	TIC-like	1
CGUGAUAUUGGUUCGGCUCAUC	Gh_D12G2673	4.0	-1.0	1	22	1139	1160	CGUGAUAUUGGUUCGGCUCAUC	:::::::. .:::.::::	GUGGAGCCGAGAUAAUGUCACU	Translation	Transducin/WD40 repeat-like superfamily protein	1
CGUGAUAUUGGUUCGGCUCAUC	Gh_A12G2718	4.0	-1.0	1	22	1139	1160	CGUGAUAUUGGUUCGGCUCAUC	:::::::. .:::.::::	GUGGAGCCGAGAUAAUGUCACU	Translation	Transducin/WD40 repeat-like superfamily protein	1
CGUGAUAUUGGUUCGGCUCAUC	Gh_A06G0162	4.5	-1.0	1	22	974	995	CGUGAUAUUGGUUCGGCUCAUC	: ::.:: :::.::: :::::	GUUGGGCAGAAUCAAAAUCACA	Cleavage	Transducin/WD40 repeat-like superfamily protein	1
CGUGAUAUUGGUUCGGCUCAUC	Gh_D07G0672	4.0	-1.0	1	22	1446	1467	CGUGAUAUUGGUUCGGCUCAUC	.:::::..::::::.::	CGAAGGCCGAGUCAAUAUUACC	Cleavage	transporter associated with antigen processing protein 2	1
CGUGAUAUUGGUUCGGCUCAUC	Gh_A07G0606	4.0	-1.0	1	22	1449	1470	CGUGAUAUUGGUUCGGCUCAUC	.:::::..::::::.::	CGAAGGCCGAGUCAAUAUUACC	Cleavage	transporter associated with antigen processing protein 2	1
CGUGAUAUUGGUUCGGCUCAUC	Gh_D10G1655	5.0	-1.0	1	22	442	463	CGUGAUAUUGGUUCGGCUCAUC	: ::::..::::: ::::::	GCUGAGUUGAACCCAUAUCAAU	Cleavage	tubby like protein 3	1
CGUGAUAUUGGUUCGGCUCAUC	Gh_A10G2280	5.0	-1.0	1	22	763	784	CGUGAUAUUGGUUCGGCUCAUC	: ::::..::::: ::::::	GCUGAGUUGAACCCAUAUCAAU	Cleavage	tubby like protein 3	1
CGUGAUAUUGGUUCGGCUCAUC	Gh_A11G0376	5.0	-1.0	1	22	2008	2030	CGUGAUAUUGGU-UCGGCUCAUC	:::::::::: .:::::.::::	GAUGAGCCGAUGCCAAUGUCACC	Cleavage	ubiquitin-associated (UBA)/TS-N domain-containing protein / octicosapeptide/Phox/Bemp1 (PB1) domain-containing protein	1
CGUGAUAUUGGUUCGGCUCAUC	Gh_A11G0370	4.5	-1.0	1	22	1044	1065	CGUGAUAUUGGUUCGGCUCAUC	.::::.:::.:.:: ::.::	UGUGAGUCGAGCUAAAAUUACU	Cleavage	Uncharacterised conserved protein (UCP012943)	1
CGUGAUAUUGGUUCGGCUCAUC	Gh_D11G2194	4.5	-1.0	1	22	1006	1027	CGUGAUAUUGGUUCGGCUCAUC	::.:..::.:::. .:::::	UUUGGGUUGAGCCAGGGUCACG	Cleavage	VQ motif-containing protein	1
CUGAAGUGUUUGGGGGAACUC	Gh_A02G0368	4.0	-1.0	1	21	103	123	CUGAAGUGUUUGGGGGAACUC	:: ::::.:.::.:.::::	AAGGUCCCUCGAAUAUUUCAU	Cleavage	2-oxoglutarate (2OG) and Fe(II)-dependent oxygenase superfamily protein	1
CUGAAGUGUUUGGGGGAACUC	Gh_A04G0755	4.5	-1.0	1	21	576	596	CUGAAGUGUUUGGGGGAACUC	::::: :::::: .:.::..:	GAGUUGCCCCAACUAUUUUGG	Cleavage	3-oxo-5-alpha-steroid 4-dehydrogenase family protein	1
CUGAAGUGUUUGGGGGAACUC	Gh_D04G1238	4.5	-1.0	1	21	576	596	CUGAAGUGUUUGGGGGAACUC	::::: :::::: .:.::..:	GAGUUGCCCCAACUAUUUUGG	Cleavage	3-oxo-5-alpha-steroid 4-dehydrogenase family protein	1
CUGAAGUGUUUGGGGGAACUC	Gh_D09G1642	4.0	-1.0	1	21	884	904	CUGAAGUGUUUGGGGGAACUC	::::: :.::.:::: ::.:	CAGUUCACUCAGACACAUCGG	Cleavage	annexin 5	1
CUGAAGUGUUUGGGGGAACUC	Gh_A09G1571	4.0	-1.0	1	21	884	904	CUGAAGUGUUUGGGGGAACUC	::::: :.::.:::: ::.:	CAGUUCACUCAGACACAUCGG	Cleavage	annexin 5	1
CUGAAGUGUUUGGGGGAACUC	Gh_D12G0326	4.0	-1.0	1	21	511	531	CUGAAGUGUUUGGGGGAACUC	::: :::.:.:.::::: ::	AAGUCCCCUCGAGCACUUGAG	Cleavage	Arabidopsis phospholipase-like protein (PEARLI 4) family	1
CUGAAGUGUUUGGGGGAACUC	Gh_A12G0338	4.0	-1.0	1	21	511	531	CUGAAGUGUUUGGGGGAACUC	::: :::.:.:.::::: ::	AAGUCCCCUCGAGCACUUGAG	Cleavage	Arabidopsis phospholipase-like protein (PEARLI 4) family	1
CUGAAGUGUUUGGGGGAACUC	Gh_A08G1998	3.5	-1.0	1	21	678	698	CUGAAGUGUUUGGGGGAACUC	.:::.:.:..::::.::::	AGGUUUCUCUGAACAUUUCAC	Cleavage	ARM repeat superfamily protein	1
CUGAAGUGUUUGGGGGAACUC	Gh_D08G2392	3.5	-1.0	1	21	678	698	CUGAAGUGUUUGGGGGAACUC	.:::.:.:..::::.::::	AGGUUUCUCUGAACAUUUCAC	Cleavage	ARM repeat superfamily protein	1
CUGAAGUGUUUGGGGGAACUC	Gh_D05G0466	4.0	-1.0	1	21	38	58	CUGAAGUGUUUGGGGGAACUC	.:::.:..::.: .::::::	AGGUUUCUUCAGAGGCUUCAG	Cleavage	ataurora1	1
CUGAAGUGUUUGGGGGAACUC	Gh_A05G0349	4.0	-1.0	1	21	38	58	CUGAAGUGUUUGGGGGAACUC	.:::.:..::.: .::::::	AGGUUUCUUCAGAGGCUUCAG	Cleavage	ataurora1	1
CUGAAGUGUUUGGGGGAACUC	Gh_D02G0399	3.0	-1.0	1	21	337	357	CUGAAGUGUUUGGGGGAACUC	:::::::.:::::: :::::	GAGUUCCUCCAAACUCUUCAU	Cleavage	ATP sulfurylase 1	1
CUGAAGUGUUUGGGGGAACUC	Gh_A02G0333	3.0	-1.0	1	21	337	357	CUGAAGUGUUUGGGGGAACUC	:::::::.:::::: :::::	GAGUUCCUCCAAACUCUUCAU	Cleavage	ATP sulfurylase 1	1
CUGAAGUGUUUGGGGGAACUC	Gh_D11G1063	3.5	-1.0	1	21	157	177	CUGAAGUGUUUGGGGGAACUC	::::..::.:..::::::	CCAUUCCUUCAGAUGCUUCAG	Cleavage	basic helix-loop-helix (bHLH) DNA-binding superfamily protein	1
CUGAAGUGUUUGGGGGAACUC	Gh_D11G3523	3.5	-1.0	1	21	238	258	CUGAAGUGUUUGGGGGAACUC	::::..::.:..::::::	CCAUUCCUUCAGAUGCUUCAG	Cleavage	basic helix-loop-helix (bHLH) DNA-binding superfamily protein	1
CUGAAGUGUUUGGGGGAACUC	Gh_A11G0922	3.5	-1.0	1	21	244	264	CUGAAGUGUUUGGGGGAACUC	::::..::.:..::::::	CCAUUCCUUCAGAUGCUUCAG	Cleavage	basic helix-loop-helix (bHLH) DNA-binding superfamily protein	1
CUGAAGUGUUUGGGGGAACUC	Gh_A03G0992	3.0	-1.0	1	21	278	298	CUGAAGUGUUUGGGGGAACUC	:::..:::.:::::::.:	ACAUUCUUCCAGACACUUCGG	Cleavage	basic pentacysteine 2	1
CUGAAGUGUUUGGGGGAACUC	Gh_A01G1063	3.0	-1.0	1	21	332	352	CUGAAGUGUUUGGGGGAACUC	:: ::.:...:::::::::	ACGUGCCUCUGGACACUUCAG	Cleavage	breast cancer susceptibility1	1
CUGAAGUGUUUGGGGGAACUC	Gh_D13G1793	3.5	-1.0	1	21	194	214	CUGAAGUGUUUGGGGGAACUC	:::::. :::::::::: :	AUGUUCCUGCAAACACUUCCG	Cleavage	Calcium-binding EF-hand family protein	1
CUGAAGUGUUUGGGGGAACUC	Gh_A08G2104	4.0	-1.0	1	21	515	535	CUGAAGUGUUUGGGGGAACUC	.:::::.:: ::. ::::::	AGGUUCCUCCUAAUCCUUCAG	Translation	calmodulin-binding receptor-like cytoplasmic kinase 3	1
CUGAAGUGUUUGGGGGAACUC	Gh_D09G2167	3.0	-1.0	1	21	961	981	CUGAAGUGUUUGGGGGAACUC	::::.::.::::::.:::.	CAGUUUCCUCAAACAUUUCGA	Cleavage	cellulose synthase like E1	1
CUGAAGUGUUUGGGGGAACUC	Gh_D09G2165	3.5	-1.0	1	21	961	981	CUGAAGUGUUUGGGGGAACUC	: :::::.::::::.:::.	CAAUUCCCUCAAACAUUUCGA	Cleavage	cellulose synthase like E1	1
CUGAAGUGUUUGGGGGAACUC	Gh_D02G0415	4.0	-1.0	1	21	223	243	CUGAAGUGUUUGGGGGAACUC	:::::::.:::: ..::::	CAGUUCCCUCAAAAGUUUCAC	Cleavage	cellulose synthase like G2	1
CUGAAGUGUUUGGGGGAACUC	Gh_A02G0356	4.0	-1.0	1	21	958	978	CUGAAGUGUUUGGGGGAACUC	:::::::.:::: ..::::	CAGUUCCCUCAAAAGUUUCAC	Cleavage	cellulose synthase like G2	1
CUGAAGUGUUUGGGGGAACUC	Gh_A09G1692	3.5	-1.0	1	21	1042	1062	CUGAAGUGUUUGGGGGAACUC	::::.::::::: :.::::	CAGUUUCCCCAAAGAUUUCAU	Cleavage	cellulose synthase like G3	1
CUGAAGUGUUUGGGGGAACUC	Gh_D09G2166	3.5	-1.0	1	21	970	990	CUGAAGUGUUUGGGGGAACUC	: :::::.::::::.:::.	CAAUUCCCUCAAACAUUUCGA	Cleavage	cellulose synthase like G3	1
CUGAAGUGUUUGGGGGAACUC	Gh_D09G1797	4.0	-1.0	1	21	412	432	CUGAAGUGUUUGGGGGAACUC	::::.::.:::: :.::::	CAGUUUCCUCAAAGAUUUCAU	Cleavage	cellulose synthase like G3	1
CUGAAGUGUUUGGGGGAACUC	Gh_A09G1963	4.0	-1.0	1	21	970	990	CUGAAGUGUUUGGGGGAACUC	: ::.::.::::::.:::.	CAAUUUCCUCAAACAUUUCGA	Cleavage	cellulose synthase like G3	1
CUGAAGUGUUUGGGGGAACUC	Gh_A07G0456	3.5	-1.0	1	21	636	656	CUGAAGUGUUUGGGGGAACUC	::: :.::.::: :::::::	AAGUGCUCCUAAAAACUUCAG	Cleavage	Cysteine proteinases superfamily protein	1
CUGAAGUGUUUGGGGGAACUC	Gh_D07G0520	3.5	-1.0	1	21	702	722	CUGAAGUGUUUGGGGGAACUC	::: :.::.::: :::::::	AAGUGCUCCUAAAAACUUCAG	Cleavage	Cysteine proteinases superfamily protein	1
CUGAAGUGUUUGGGGGAACUC	Gh_D01G1909	4.0	-1.0	1	21	324	344	CUGAAGUGUUUGGGGGAACUC	.:::::.: .::.::::::	UGGUUCCUCAGAAUACUUCAU	Cleavage	cytochrome P450, family 712, subfamily A, polypeptide 1	1
CUGAAGUGUUUGGGGGAACUC	Gh_A01G1660	4.0	-1.0	1	21	327	347	CUGAAGUGUUUGGGGGAACUC	.:::::.: .::.::::::	UGGUUCCUCAGAAUACUUCAU	Cleavage	cytochrome P450, family 712, subfamily A, polypeptide 1	1
CUGAAGUGUUUGGGGGAACUC	Gh_D02G1460	4.0	-1.0	1	21	2079	2099	CUGAAGUGUUUGGGGGAACUC	::::.:.:.:: ::.::.::	CAGUUUCUCUAACCAUUUUAG	Cleavage	DEAD/DEAH box RNA helicase family protein	1
CUGAAGUGUUUGGGGGAACUC	Gh_D03G0778	3.0	-1.0	1	21	111	131	CUGAAGUGUUUGGGGGAACUC	::.::::::::::::.:	UUUGUCUCCCAAACACUUCGG	Cleavage	Disease resistance-responsive (dirigent-like protein) family protein	1
CUGAAGUGUUUGGGGGAACUC	Gh_A02G1769	4.5	-1.0	1	21	2589	2609	CUGAAGUGUUUGGGGGAACUC	::::::::: :.:.:.:: ::	GAGUUCCCCGAGAUAUUUGAG	Cleavage	DNAJ heat shock N-terminal domain-containing protein	1
CUGAAGUGUUUGGGGGAACUC	Gh_A06G1515	4.0	-1.0	1	21	491	511	CUGAAGUGUUUGGGGGAACUC	.:::..:::.:: ::::::	UGGUUUUCCCGAAAACUUCAC	Cleavage	DNAse I-like superfamily protein	1
CUGAAGUGUUUGGGGGAACUC	Gh_D03G0486	4.5	-1.0	1	21	186	206	CUGAAGUGUUUGGGGGAACUC	:::::.:.::::::::	CGCUUCCCUCGAACACUUCCU	Cleavage	Exostosin family protein	1
CUGAAGUGUUUGGGGGAACUC	Gh_D12G1954	4.5	-1.0	1	21	471	491	CUGAAGUGUUUGGGGGAACUC	:::::..::....::: :::	CAGUUCUUCCGGGUACUACAG	Cleavage	F-box family protein	1
CUGAAGUGUUUGGGGGAACUC	Gh_A13G1333	3.5	-1.0	1	21	422	442	CUGAAGUGUUUGGGGGAACUC	:::::.::..:::.:.::..:	GAGUUUCCUUAAAUAUUUUGG	Cleavage	floral homeotic protein (HUA1)	1
CUGAAGUGUUUGGGGGAACUC	Gh_D13G1641	3.5	-1.0	1	21	422	442	CUGAAGUGUUUGGGGGAACUC	:::::.::..:::.:.::..:	GAGUUUCCUUAAAUAUUUUGG	Cleavage	floral homeotic protein (HUA1)	1
CUGAAGUGUUUGGGGGAACUC	Gh_D08G2380	3.5	-1.0	1	21	446	466	CUGAAGUGUUUGGGGGAACUC	:::::.::..:::.:.::..:	GAGUUUCCUUAAAUAUUUUGG	Cleavage	floral homeotic protein (HUA1)	1
CUGAAGUGUUUGGGGGAACUC	Gh_A08G1987	3.5	-1.0	1	21	446	466	CUGAAGUGUUUGGGGGAACUC	:::::.::..:::.:.::..:	GAGUUUCCUUAAAUAUUUUGG	Cleavage	floral homeotic protein (HUA1)	1
CUGAAGUGUUUGGGGGAACUC	Gh_A05G2505	4.0	-1.0	1	21	284	304	CUGAAGUGUUUGGGGGAACUC	:::::..:::..::.::: :	AAGUUCUUCCAGGCAUUUCUG	Cleavage	Galactose oxidase/kelch repeat superfamily protein	1
CUGAAGUGUUUGGGGGAACUC	Gh_D05G2783	4.0	-1.0	1	21	299	319	CUGAAGUGUUUGGGGGAACUC	:::::..:::..::.::: :	AAGUUCUUCCAGGCAUUUCUG	Cleavage	Galactose oxidase/kelch repeat superfamily protein	1
CUGAAGUGUUUGGGGGAACUC	Gh_A05G0017	4.5	-1.0	1	21	785	805	CUGAAGUGUUUGGGGGAACUC	:::::..:..::..:::: :	AAGUUCUUCUGAAUGCUUCUG	Cleavage	galacturonic acid kinase	1
CUGAAGUGUUUGGGGGAACUC	Gh_D05G0021	4.5	-1.0	1	21	827	847	CUGAAGUGUUUGGGGGAACUC	:::::..:..::..:::: :	AAGUUCUUCUGAAUGCUUCUG	Cleavage	galacturonic acid kinase	1
CUGAAGUGUUUGGGGGAACUC	Gh_A03G0054	3.5	-1.0	1	21	1229	1249	CUGAAGUGUUUGGGGGAACUC	:::::..:.::.: :::::	UCGUUCCUUCGAAUAAUUCAG	Cleavage	GATA transcription factor 26	1
CUGAAGUGUUUGGGGGAACUC	Gh_D02G1599	5.0	-1.0	1	21	577	597	CUGAAGUGUUUGGGGGAACUC	:: :::.: :::.:::::.:	GACUUCUCACAAGCACUUUAC	Cleavage	GDSL-like Lipase/Acylhydrolase superfamily protein	1
CUGAAGUGUUUGGGGGAACUC	Gh_D05G2338	3.5	-1.0	1	21	254	274	CUGAAGUGUUUGGGGGAACUC	::::..:::: .:.:::::	UUGUUCUUCCAAUUAUUUCAG	Cleavage	gigantea protein (GI)	2
CUGAAGUGUUUGGGGGAACUC	Gh_A05G2086	3.5	-1.0	1	21	254	274	CUGAAGUGUUUGGGGGAACUC	::::..:::: .:.:::::	UUGUUCUUCCAAUUAUUUCAG	Cleavage	gigantea protein (GI)	2
CUGAAGUGUUUGGGGGAACUC	Gh_A11G2967	5.0	-1.0	1	21	155	175	CUGAAGUGUUUGGGGGAACUC	:::::.: .::::::: ::.	GAGUUUCGUCAAACACGUCGU	Cleavage	glutaminyl cyclase	1
CUGAAGUGUUUGGGGGAACUC	Gh_D11G0115	5.0	-1.0	1	21	155	175	CUGAAGUGUUUGGGGGAACUC	:::::.: .::::::: ::.	GAGUUUCGUCAAACACGUCGU	Cleavage	glutaminyl cyclase	1
CUGAAGUGUUUGGGGGAACUC	Gh_D07G0246	4.0	-1.0	1	21	1030	1050	CUGAAGUGUUUGGGGGAACUC	:.:::: ::::..::::: .:	GGGUUCGCCCAGGCACUUGGG	Cleavage	Glycosyl hydrolase family protein with chitinase insertion domain	1
CUGAAGUGUUUGGGGGAACUC	Gh_A07G0192	4.0	-1.0	1	21	1033	1053	CUGAAGUGUUUGGGGGAACUC	:.:::: ::::..::::: .:	GGGUUCGCCCAGGCACUUAGG	Cleavage	Glycosyl hydrolase family protein with chitinase insertion domain	1
CUGAAGUGUUUGGGGGAACUC	Gh_A12G2334	5.0	-1.0	1	21	283	303	CUGAAGUGUUUGGGGGAACUC	::::::.:::.: :::::	AAGUUCCUCCAGAAACUUCUC	Cleavage	homolog of DNA mismatch repair protein MSH3	1
CUGAAGUGUUUGGGGGAACUC	Gh_D12G2469	5.0	-1.0	1	21	286	306	CUGAAGUGUUUGGGGGAACUC	::::::.:::.: :::::	AAGUUCCUCCAGAAACUUCUC	Cleavage	homolog of DNA mismatch repair protein MSH3	1
CUGAAGUGUUUGGGGGAACUC	Gh_D12G1529	3.5	-1.0	1	21	944	964	CUGAAGUGUUUGGGGGAACUC	:::.:.:::::::. ::.:	ACGUUUCUCCAAACAUGUCGG	Cleavage	indeterminate(ID)-domain 4	1
CUGAAGUGUUUGGGGGAACUC	Gh_A05G2344	4.5	-1.0	1	21	74	94	CUGAAGUGUUUGGGGGAACUC	.:::::.:.:..::::::	UGGUUCCUCUAGGCACUUCUA	Cleavage	Late embryogenesis abundant (LEA) hydroxyproline-rich glycoprotein family	1
CUGAAGUGUUUGGGGGAACUC	Gh_A09G0433	3.0	-1.0	1	21	1586	1606	CUGAAGUGUUUGGGGGAACUC	:::: :: :::::.:::::	UCGUUCACCAAAACAUUUCAG	Cleavage	Leucine-rich repeat receptor-like protein kinase family protein	1
CUGAAGUGUUUGGGGGAACUC	Gh_D09G0447	3.0	-1.0	1	21	1586	1606	CUGAAGUGUUUGGGGGAACUC	:::: :: :::::.:::::	UCGUUCACCAAAACAUUUCAG	Cleavage	Leucine-rich repeat receptor-like protein kinase family protein	1
CUGAAGUGUUUGGGGGAACUC	Gh_A06G1925	4.0	-1.0	1	21	1351	1371	CUGAAGUGUUUGGGGGAACUC	:::::..:::.:::: :::	AAGUUCUUCCAGACACAUCAA	Cleavage	Leucine-rich repeat transmembrane protein kinase	1
CUGAAGUGUUUGGGGGAACUC	Gh_D04G0581	4.5	-1.0	1	21	551	571	CUGAAGUGUUUGGGGGAACUC	::::...:. :::::::::	AAGUUUUUCUCAACACUUCAC	Translation	Leucine-rich repeat transmembrane protein kinase	1
CUGAAGUGUUUGGGGGAACUC	Gh_A03G1541	4.0	-1.0	1	21	333	353	CUGAAGUGUUUGGGGGAACUC	:::::::.::::.:: :.:	UAGUUCCCUCAAAUACAUUAU	Cleavage	LMBR1-like membrane protein	1
CUGAAGUGUUUGGGGGAACUC	Gh_D02G1322	4.5	-1.0	1	21	416	436	CUGAAGUGUUUGGGGGAACUC	:: :::.:.::::.. :::::	GAUUUCUCUCAAAUGAUUCAG	Cleavage	magnesium ion binding;thiamin pyrophosphate binding;hydro-lyases;catalytics;2-succinyl-5-enolpyruvyl-6-hydroxy-3-cyclohexene-1-carboxylic-acid synthases	1
CUGAAGUGUUUGGGGGAACUC	Gh_A03G0938	4.5	-1.0	1	21	416	436	CUGAAGUGUUUGGGGGAACUC	:: :::.:.::::.. :::::	GAUUUCUCUCAAAUGAUUCAG	Cleavage	magnesium ion binding;thiamin pyrophosphate binding;hydro-lyases;catalytics;2-succinyl-5-enolpyruvyl-6-hydroxy-3-cyclohexene-1-carboxylic-acid synthases	1
CUGAAGUGUUUGGGGGAACUC	Gh_D09G1147	3.0	-1.0	1	21	3224	3244	CUGAAGUGUUUGGGGGAACUC	:.:: ..:.:::::.::::::	GGGUCUUCUCAAACGCUUCAG	Cleavage	magnesium-chelatase subunit chlH, chloroplast, putative / Mg-protoporphyrin IX chelatase, putative (CHLH)	1
CUGAAGUGUUUGGGGGAACUC	Gh_A09G1143	3.0	-1.0	1	21	3383	3403	CUGAAGUGUUUGGGGGAACUC	:.:: ..:.:::::.::::::	GGGUCUUCUCAAACGCUUCAG	Cleavage	magnesium-chelatase subunit chlH, chloroplast, putative / Mg-protoporphyrin IX chelatase, putative (CHLH)	1
CUGAAGUGUUUGGGGGAACUC	Gh_Sca155348G01	3.5	-1.0	1	21	143	163	CUGAAGUGUUUGGGGGAACUC	::::....:..::.:::::	AUGUUCUUUUAGGCAUUUCAG	Cleavage	Major facilitator superfamily protein	1
CUGAAGUGUUUGGGGGAACUC	Gh_D09G0234	3.5	-1.0	1	21	1292	1312	CUGAAGUGUUUGGGGGAACUC	::::....:..::.:::::	AUGUUCUUUUAGGCAUUUCAG	Cleavage	Major facilitator superfamily protein	1
CUGAAGUGUUUGGGGGAACUC	Gh_A09G0239	3.5	-1.0	1	21	1292	1312	CUGAAGUGUUUGGGGGAACUC	::::....:..::.:::::	AUGUUCUUUUAGGCAUUUCAG	Cleavage	Major facilitator superfamily protein	1
CUGAAGUGUUUGGGGGAACUC	Gh_A13G1143	2.0	-1.0	1	21	11	31	CUGAAGUGUUUGGGGGAACUC	.: :.:.:::::::::::::	CGGAUUCUCCAAACACUUCAG	Cleavage	Mitochondrial import inner membrane translocase subunit Tim17/Tim22/Tim23 family protein	1
CUGAAGUGUUUGGGGGAACUC	Gh_D13G1426	2.0	-1.0	1	21	86	106	CUGAAGUGUUUGGGGGAACUC	.: :.:.:::::::::::::	CGGAUUCUCCAAACACUUCAG	Cleavage	Mitochondrial import inner membrane translocase subunit Tim17/Tim22/Tim23 family protein	1
CUGAAGUGUUUGGGGGAACUC	Gh_A05G3023	5.0	-1.0	1	21	567	587	CUGAAGUGUUUGGGGGAACUC	::::::.::: :: :.::..:	GAGUUCUCCCCAAAAUUUUGG	Translation	NAC domain containing protein 32	1
CUGAAGUGUUUGGGGGAACUC	Gh_D04G0624	5.0	-1.0	1	21	591	611	CUGAAGUGUUUGGGGGAACUC	::::::.::: :: :.::..:	GAGUUCUCCCCAAAAUUUUGG	Translation	NAC domain containing protein 32	1
CUGAAGUGUUUGGGGGAACUC	Gh_D11G1375	3.0	-1.0	1	21	785	805	CUGAAGUGUUUGGGGGAACUC	:::::.:.:..:::::::	AGAUUCCCUCGAGUACUUCAG	Cleavage	Nuclear transport factor 2 (NTF2) family protein with RNA binding (RRM-RBD-RNP motifs) domain	1
CUGAAGUGUUUGGGGGAACUC	Gh_A11G1228	3.0	-1.0	1	21	797	817	CUGAAGUGUUUGGGGGAACUC	:::::.:.:..:::::::	AGAUUCCCUCGAGUACUUCAG	Cleavage	Nuclear transport factor 2 (NTF2) family protein with RNA binding (RRM-RBD-RNP motifs) domain	1
CUGAAGUGUUUGGGGGAACUC	Gh_A07G1426	3.5	-1.0	1	21	794	814	CUGAAGUGUUUGGGGGAACUC	.:::.::: .:..:::::::	AGGUUUCCCAGAGUACUUCAG	Cleavage	Nuclear transport factor 2 (NTF2) family protein with RNA binding (RRM-RBD-RNP motifs) domain	1
CUGAAGUGUUUGGGGGAACUC	Gh_D07G1525	3.5	-1.0	1	21	824	844	CUGAAGUGUUUGGGGGAACUC	.:::.::: .:..:::::::	AGGUUUCCCAGAGUACUUCAG	Cleavage	Nuclear transport factor 2 (NTF2) family protein with RNA binding (RRM-RBD-RNP motifs) domain	1
CUGAAGUGUUUGGGGGAACUC	Gh_A04G1305	4.5	-1.0	1	21	637	657	CUGAAGUGUUUGGGGGAACUC	:::::::..: :..:::::	CAGUUCCCUUACAUGCUUCAU	Translation	Nucleotide-diphospho-sugar transferases superfamily protein	1
CUGAAGUGUUUGGGGGAACUC	Gh_D05G3441	4.5	-1.0	1	21	655	675	CUGAAGUGUUUGGGGGAACUC	:::::::..: :..:::::	CAGUUCCCUUACAUGCUUCAU	Translation	Nucleotide-diphospho-sugar transferases superfamily protein	1
CUGAAGUGUUUGGGGGAACUC	Gh_D01G0238	4.0	-1.0	1	21	129	149	CUGAAGUGUUUGGGGGAACUC	::.::::::.::::::	UCUGUCUCCCAAAUACUUCAA	Cleavage	Nucleotide-sugar transporter family protein	1
CUGAAGUGUUUGGGGGAACUC	Gh_A12G0958	3.0	-1.0	1	21	1946	1966	CUGAAGUGUUUGGGGGAACUC	:::::: ::::::::: .::	AAGUUCCGCCAAACACUGUAG	Cleavage	pentatricopeptide (PPR) repeat-containing protein	1
CUGAAGUGUUUGGGGGAACUC	Gh_A05G2493	4.0	-1.0	1	21	1456	1476	CUGAAGUGUUUGGGGGAACUC	::.:::::::.:::::	AAUCUCUCCCAAACGCUUCAA	Cleavage	PEP1 receptor 1	1
CUGAAGUGUUUGGGGGAACUC	Gh_D10G0605	4.0	-1.0	1	21	602	622	CUGAAGUGUUUGGGGGAACUC	.::::.:.::....:::::	UGGUUCUCUCAGGUGCUUCAC	Cleavage	Peroxidase superfamily protein	1
CUGAAGUGUUUGGGGGAACUC	Gh_D12G2223	5.0	-1.0	1	21	415	435	CUGAAGUGUUUGGGGGAACUC	:::::.:..:::.: :: :::	GAGUUUCUUCAAGCUCUGCAG	Cleavage	PGR5-LIKE A	1
CUGAAGUGUUUGGGGGAACUC	Gh_A12G2046	5.0	-1.0	1	21	490	510	CUGAAGUGUUUGGGGGAACUC	:::::.:..:::.: :: :::	GAGUUUCUUCAAGCUCUGCAG	Cleavage	PGR5-LIKE A	1
CUGAAGUGUUUGGGGGAACUC	Gh_A06G0718	4.5	-1.0	1	21	1747	1767	CUGAAGUGUUUGGGGGAACUC	::::::... .:::::::::	GAGUUCUUUAGAACACUUCAA	Cleavage	Phosphoinositide phosphatase family protein	1
CUGAAGUGUUUGGGGGAACUC	Gh_D06G0836	4.5	-1.0	1	21	1747	1767	CUGAAGUGUUUGGGGGAACUC	::::::... .:::::::::	GAGUUCUUUAGAACACUUCAA	Cleavage	Phosphoinositide phosphatase family protein	1
CUGAAGUGUUUGGGGGAACUC	Gh_D03G1661	4.0	-1.0	1	21	362	382	CUGAAGUGUUUGGGGGAACUC	:.:: ::.:::::.:.: :::	GGGUACCUCCAAAUAUUGCAG	Cleavage	phospholipid/glycerol acyltransferase family protein	1
CUGAAGUGUUUGGGGGAACUC	Gh_D07G2440	4.0	-1.0	1	21	226	246	CUGAAGUGUUUGGGGGAACUC	::.:..::::::::::.	UCUUUUCUUCAAACACUUCGU	Cleavage	Phosphotyrosine protein phosphatases superfamily protein	1
CUGAAGUGUUUGGGGGAACUC	Gh_D11G2526	2.5	-1.0	1	21	2114	2134	CUGAAGUGUUUGGGGGAACUC	:.::::::::::.::. ::::	GGGUUCCCCCAAGCAUAUCAG	Cleavage	P-loop containing nucleoside triphosphate hydrolases superfamily protein	1
CUGAAGUGUUUGGGGGAACUC	Gh_A11G2217	3.5	-1.0	1	21	2114	2134	CUGAAGUGUUUGGGGGAACUC	:. :::::::::.::. ::::	GGAUUCCCCCAAGCAUAUCAG	Cleavage	P-loop containing nucleoside triphosphate hydrolases superfamily protein	1
CUGAAGUGUUUGGGGGAACUC	Gh_D04G1154	4.0	-1.0	1	21	90	110	CUGAAGUGUUUGGGGGAACUC	: :::::::::.: :::::	CACUUCCCCCAAGCUCUUCAU	Cleavage	poly(A) binding protein 2	1
CUGAAGUGUUUGGGGGAACUC	Gh_A04G0690	4.0	-1.0	1	21	90	110	CUGAAGUGUUUGGGGGAACUC	: :::::::::.: :::::	CACUUCCCCCAAGCUCUUCAU	Cleavage	poly(A) binding protein 2	1
CUGAAGUGUUUGGGGGAACUC	Gh_D01G2138	4.5	-1.0	1	21	90	110	CUGAAGUGUUUGGGGGAACUC	:: :::::::::.: .::::	GACUUCCCCCAAGCUUUUCAU	Cleavage	poly(A) binding protein 2	1
CUGAAGUGUUUGGGGGAACUC	Gh_A01G0505	3.5	-1.0	1	21	485	505	CUGAAGUGUUUGGGGGAACUC	:::::..:.:::: :::.:	UUGUUCCUUCGAACAAUUCGG	Cleavage	protein kinase family protein	1
CUGAAGUGUUUGGGGGAACUC	Gh_D01G0516	3.5	-1.0	1	21	485	505	CUGAAGUGUUUGGGGGAACUC	:::::..:.:::: :::.:	UUGUUCCUUCGAACAAUUCGG	Cleavage	protein kinase family protein	1
CUGAAGUGUUUGGGGGAACUC	Gh_D06G1961	4.0	-1.0	1	21	1399	1419	CUGAAGUGUUUGGGGGAACUC	:::::..:::.:::: :::	AAGUUCUUCCAGACACAUCAA	Cleavage	Protein kinase family protein with leucine-rich repeat domain	1
CUGAAGUGUUUGGGGGAACUC	Gh_D05G2102	4.0	-1.0	1	21	2693	2713	CUGAAGUGUUUGGGGGAACUC	:::::.::.::.:::::	CCGUUCCUCCGAAUACUUCUC	Cleavage	Protein kinase superfamily protein	1
CUGAAGUGUUUGGGGGAACUC	Gh_A05G1868	4.0	-1.0	1	21	2696	2716	CUGAAGUGUUUGGGGGAACUC	:::::.::.::.:::::	CCGUUCCUCCGAAUACUUCUC	Cleavage	Protein kinase superfamily protein	1
CUGAAGUGUUUGGGGGAACUC	Gh_D07G0030	3.5	-1.0	1	21	979	999	CUGAAGUGUUUGGGGGAACUC	::::::. ::::..::::::	GAGUUCUGCCAAGUACUUCAC	Cleavage	Protein of unknown function (DUF2921)	1
CUGAAGUGUUUGGGGGAACUC	Gh_D07G0031	3.5	-1.0	1	21	928	948	CUGAAGUGUUUGGGGGAACUC	::::::. ::::..::::::	GAGUUCUGCCAAGUACUUCAC	Cleavage	Protein of unknown function (DUF2921)	1
CUGAAGUGUUUGGGGGAACUC	Gh_A07G0023	4.0	-1.0	1	21	928	948	CUGAAGUGUUUGGGGGAACUC	:::::. ::.:..::::::	CAGUUCUGCCGAGUACUUCAC	Cleavage	Protein of unknown function (DUF2921)	1
CUGAAGUGUUUGGGGGAACUC	Gh_A13G0438	4.5	-1.0	1	21	767	787	CUGAAGUGUUUGGGGGAACUC	:.:::..::::.:. :::::	GGGUUUUCCCAGAUCCUUCAA	Cleavage	Protein of unknown function (DUF3506)	1
CUGAAGUGUUUGGGGGAACUC	Gh_D13G0486	4.5	-1.0	1	21	767	787	CUGAAGUGUUUGGGGGAACUC	:.:::..::::.:. :::::	GGGUUUUCCCAGAUCCUUCAA	Cleavage	Protein of unknown function (DUF3506)	1
CUGAAGUGUUUGGGGGAACUC	Gh_A03G1578	4.5	-1.0	1	21	556	576	CUGAAGUGUUUGGGGGAACUC	:: :::...::::.:.::::	GAAUUCUUUCAAAUAUUUCAA	Cleavage	Protein of unknown function (DUF677)	1
CUGAAGUGUUUGGGGGAACUC	Gh_A13G0410	4.5	-1.0	1	21	568	588	CUGAAGUGUUUGGGGGAACUC	:: :::...::::.:.::::	GAAUUCUUUCAAAUAUUUCAA	Cleavage	Protein of unknown function (DUF677)	1
CUGAAGUGUUUGGGGGAACUC	Gh_D13G0459	4.5	-1.0	1	21	577	597	CUGAAGUGUUUGGGGGAACUC	:: :::...::::.:.::::	GAAUUCUUUCAAAUAUUUCAA	Cleavage	Protein of unknown function (DUF677)	1
CUGAAGUGUUUGGGGGAACUC	Gh_A03G2099	3.5	-1.0	1	21	806	826	CUGAAGUGUUUGGGGGAACUC	::: :..::::...::::::	AAGUCCUUCCAAGUGCUUCAG	Cleavage	Protein of unknown function (DUF760)	1
CUGAAGUGUUUGGGGGAACUC	Gh_D02G1199	3.5	-1.0	1	21	806	826	CUGAAGUGUUUGGGGGAACUC	::: :..::::...::::::	AAGUCCUUCCAAGUGCUUCAG	Cleavage	Protein of unknown function (DUF760)	1
CUGAAGUGUUUGGGGGAACUC	Gh_A11G1732	3.5	-1.0	1	21	167	187	CUGAAGUGUUUGGGGGAACUC	: ::::::. :.::::::::	AACUUCCCCUUAGCACUUCAG	Translation	Protein of unknown function, DUF617	1
CUGAAGUGUUUGGGGGAACUC	Gh_D07G0547	4.0	-1.0	1	21	1130	1150	CUGAAGUGUUUGGGGGAACUC	:.:::: :.::::.::: .::	GGGUUCACUCAAAUACUGUAG	Cleavage	proton gradient regulation 3	1
CUGAAGUGUUUGGGGGAACUC	Gh_D09G2130	3.0	-1.0	1	21	328	348	CUGAAGUGUUUGGGGGAACUC	:::::::.:::::: :::::	GAGUUCCUCCAAACUCUUCAU	Cleavage	Pseudouridine synthase/archaeosine transglycosylase-like family protein	1
CUGAAGUGUUUGGGGGAACUC	Gh_A09G1922	3.0	-1.0	1	21	328	348	CUGAAGUGUUUGGGGGAACUC	:::::::.:::::: :::::	GAGUUCCUCCAAACUCUUCAU	Cleavage	Pseudouridine synthase/archaeosine transglycosylase-like family protein	1
CUGAAGUGUUUGGGGGAACUC	Gh_A08G0978	4.5	-1.0	1	21	424	444	CUGAAGUGUUUGGGGGAACUC	:::::. :::::.:.::: .:	GAGUUUGCCCAAGCGCUUAGG	Cleavage	Reticulan like protein B3	1
CUGAAGUGUUUGGGGGAACUC	Gh_D08G1254	4.5	-1.0	1	21	424	444	CUGAAGUGUUUGGGGGAACUC	:::::. :::::.:.::: .:	GAGUUUGCCCAAGCGCUUAGG	Cleavage	Reticulan like protein B3	1
CUGAAGUGUUUGGGGGAACUC	Gh_A12G2685	3.5	-1.0	1	21	421	441	CUGAAGUGUUUGGGGGAACUC	:::::. :.::..::::::.:	GAGUUUGCUCAGGCACUUCGG	Cleavage	Reticulon family protein	1
CUGAAGUGUUUGGGGGAACUC	Gh_D12G2742	4.0	-1.0	1	21	421	441	CUGAAGUGUUUGGGGGAACUC	:::::. :.::..:::::..:	GAGUUUGCUCAGGCACUUUGG	Cleavage	Reticulon family protein	1
CUGAAGUGUUUGGGGGAACUC	Gh_A07G1148	4.5	-1.0	1	21	3852	3872	CUGAAGUGUUUGGGGGAACUC	::::.:: ::::::.::..	AAGUUUCCACAAACAUUUUGA	Cleavage	RNA helicase family protein	1
CUGAAGUGUUUGGGGGAACUC	Gh_D07G1245	4.5	-1.0	1	21	3852	3872	CUGAAGUGUUUGGGGGAACUC	::::.:: ::::::.::..	AAGUUUCCACAAACAUUUUGA	Cleavage	RNA helicase family protein	1
CUGAAGUGUUUGGGGGAACUC	Gh_A12G1776	5.0	-1.0	1	21	254	274	CUGAAGUGUUUGGGGGAACUC	:: :.::.:::...:::: :	AAGAUUCCUCAAGUGCUUCUG	Cleavage	RNA-binding (RRM/RBD/RNP motifs) family protein	1
CUGAAGUGUUUGGGGGAACUC	Gh_D12G1943	5.0	-1.0	1	21	254	274	CUGAAGUGUUUGGGGGAACUC	:: :.::.:::...:::: :	AAGAUUCCUCAAGUGCUUCUG	Cleavage	RNA-binding (RRM/RBD/RNP motifs) family protein	1
CUGAAGUGUUUGGGGGAACUC	Gh_D06G1799	5.0	-1.0	1	21	315	335	CUGAAGUGUUUGGGGGAACUC	:::::::. ..::.:: ::::	GAGUUCCUAUGAAUACCUCAG	Cleavage	rubisco activase	1
CUGAAGUGUUUGGGGGAACUC	Gh_A06G1466	5.0	-1.0	1	21	315	335	CUGAAGUGUUUGGGGGAACUC	:::::::. ..::.:: ::::	GAGUUCCUAUGAAUACAUCAG	Cleavage	rubisco activase	1
CUGAAGUGUUUGGGGGAACUC	Gh_A07G0382	3.5	-1.0	1	21	1085	1105	CUGAAGUGUUUGGGGGAACUC	.::::.:: ::...::::::	AGGUUCUCCAAAGUGCUUCAG	Cleavage	S-adenosyl-L-methionine-dependent methyltransferases superfamily protein	1
CUGAAGUGUUUGGGGGAACUC	Gh_D07G0445	3.5	-1.0	1	21	1088	1108	CUGAAGUGUUUGGGGGAACUC	.::::.:: ::...::::::	AGGUUCUCCAAAGUGCUUCAG	Cleavage	S-adenosyl-L-methionine-dependent methyltransferases superfamily protein	1
CUGAAGUGUUUGGGGGAACUC	Gh_D02G0748	3.5	-1.0	1	21	1088	1108	CUGAAGUGUUUGGGGGAACUC	:::::::.:::. ::::::	CAGUUCCCUCAAGGACUUCAC	Cleavage	SCARECROW-like 1	1
CUGAAGUGUUUGGGGGAACUC	Gh_A02G0703	4.0	-1.0	1	21	1271	1291	CUGAAGUGUUUGGGGGAACUC	:::::::.:.:. ::::::	CAGUUCCCUCGAGGACUUCAC	Cleavage	SCARECROW-like 1	1
CUGAAGUGUUUGGGGGAACUC	Gh_A12G2664	4.5	-1.0	1	21	981	1001	CUGAAGUGUUUGGGGGAACUC	:::: :::.:::::.::: :	GAGUGCCCUCAAACGCUUAAU	Cleavage	shikimate kinase like 2	1
CUGAAGUGUUUGGGGGAACUC	Gh_D12G2055	4.5	-1.0	1	21	981	1001	CUGAAGUGUUUGGGGGAACUC	:::: :::.:::::.::: :	GAGUGCCCUCAAACGCUUAAU	Cleavage	shikimate kinase like 2	1
CUGAAGUGUUUGGGGGAACUC	Gh_A09G0399	4.0	-1.0	1	21	1271	1291	CUGAAGUGUUUGGGGGAACUC	::: :::::::: ::.::..:	GAGAUCCCCCAAUCAUUUUGG	Cleavage	single-stranded DNA endonuclease family protein	1
CUGAAGUGUUUGGGGGAACUC	Gh_D09G0414	4.0	-1.0	1	21	1493	1513	CUGAAGUGUUUGGGGGAACUC	::: :::::::: ::.::..:	GAGAUCCCCCAAUCAUUUUGG	Cleavage	single-stranded DNA endonuclease family protein	1
CUGAAGUGUUUGGGGGAACUC	Gh_A03G0996	3.5	-1.0	1	21	2584	2604	CUGAAGUGUUUGGGGGAACUC	:::.::.::::.:.:: ::	UUGUUUCCUCAAAUAUUUGAG	Cleavage	sodium proton exchanger, putative (NHX7) (SOS1)	1
CUGAAGUGUUUGGGGGAACUC	Gh_D02G1385	3.5	-1.0	1	21	2578	2598	CUGAAGUGUUUGGGGGAACUC	:::.::.::::.:.:: ::	UUGUUUCCUCAAAUAUUUGAG	Cleavage	sodium proton exchanger, putative (NHX7) (SOS1)	1
CUGAAGUGUUUGGGGGAACUC	Gh_A13G1301	4.0	-1.0	1	21	187	208	CUGAAGUGUUUG-GGGGAACUC	: ::::.:: ::::.:::::::	GUGUUCUCCACAAAUACUUCAG	Cleavage	solanesyl diphosphate synthase 1	1
CUGAAGUGUUUGGGGGAACUC	Gh_D13G1603	4.0	-1.0	1	21	187	208	CUGAAGUGUUUG-GGGGAACUC	: ::::.:: ::::.:::::::	GUGUUCUCCACAAAUACUUCAG	Cleavage	solanesyl diphosphate synthase 2	1
CUGAAGUGUUUGGGGGAACUC	Gh_D01G0662	4.5	-1.0	1	21	41	64	CUGAAGUGUUUGGGG---GAACUC	::::: :::.::.::.:::::	UAGUUCUAGCCCUAAGCAUUUCAG	Cleavage	Stigma-specific Stig1 family protein	1
CUGAAGUGUUUGGGGGAACUC	Gh_Sca006856G01	4.5	-1.0	1	21	41	64	CUGAAGUGUUUGGGG---GAACUC	::::: :::.::.::.:::::	UAGUUCUAGCCCUAAGCAUUUCAG	Cleavage	Stigma-specific Stig1 family protein	1
CUGAAGUGUUUGGGGGAACUC	Gh_A01G0643	4.5	-1.0	1	21	41	64	CUGAAGUGUUUGGGG---GAACUC	::::: :::.::.::.:::::	UAGUUCUAGCCCUAAGCAUUUCAG	Cleavage	Stigma-specific Stig1 family protein	1
CUGAAGUGUUUGGGGGAACUC	Gh_A13G0775	3.5	-1.0	1	21	71	91	CUGAAGUGUUUGGGGGAACUC	:.:::::: :::.::: ::::	GGGUUCCCGCAAGCACCUCAG	Cleavage	syntaxin of plants 131	1
CUGAAGUGUUUGGGGGAACUC	Gh_A05G0365	4.5	-1.0	1	21	560	580	CUGAAGUGUUUGGGGGAACUC	:: ::..::::::..:: :::	GACUUUUCCCAAAUGCUGCAG	Cleavage	Thioredoxin superfamily protein	1
CUGAAGUGUUUGGGGGAACUC	Gh_D05G0480	4.5	-1.0	1	21	560	580	CUGAAGUGUUUGGGGGAACUC	:: ::..::::::..:: :::	GACUUUUCCCAAAUGCUGCAG	Cleavage	Thioredoxin superfamily protein	1
CUGAAGUGUUUGGGGGAACUC	Gh_D05G1066	4.5	-1.0	1	21	45	65	CUGAAGUGUUUGGGGGAACUC	:::.::.:::::::::	CCUUUCUCCUAAACACUUCUC	Cleavage	toprim domain-containing protein	1
CUGAAGUGUUUGGGGGAACUC	Gh_A05G3876	4.5	-1.0	1	21	45	65	CUGAAGUGUUUGGGGGAACUC	:::.::.:::::::::	CCUUUCUCCUAAACACUUCUC	Cleavage	toprim domain-containing protein	1
CUGAAGUGUUUGGGGGAACUC	Gh_D05G1067	4.5	-1.0	1	21	129	149	CUGAAGUGUUUGGGGGAACUC	:::.::.:::::::::	CCUUUCUCCUAAACACUUCUC	Cleavage	toprim domain-containing protein	1
CUGAAGUGUUUGGGGGAACUC	Gh_A01G0492	3.0	-1.0	1	21	2288	2308	CUGAAGUGUUUGGGGGAACUC	:.::: .:::::::.:::::	GGGUUAAUCCAAACAUUUCAG	Cleavage	Transducin/WD40 repeat-like superfamily protein	1
CUGAAGUGUUUGGGGGAACUC	Gh_D12G2499	3.5	-1.0	1	21	192	212	CUGAAGUGUUUGGGGGAACUC	:.:: :.:::::::.::::.	GGGUGCUCCCAAACGCUUCGC	Cleavage	Transducin/WD40 repeat-like superfamily protein	1
CUGAAGUGUUUGGGGGAACUC	Gh_A12G2362	3.5	-1.0	1	21	201	221	CUGAAGUGUUUGGGGGAACUC	:.:: :.:::::::.::::.	GGGUGCUCCCAAACGCUUCGC	Cleavage	Transducin/WD40 repeat-like superfamily protein	1
CUGAAGUGUUUGGGGGAACUC	Gh_A04G0483	4.5	-1.0	1	21	114	134	CUGAAGUGUUUGGGGGAACUC	::::.::.:.:: ::: :::	CAGUUUCCUCGAAGACUACAG	Cleavage	Transducin/WD40 repeat-like superfamily protein	1
CUGAAGUGUUUGGGGGAACUC	Gh_D04G1975	4.5	-1.0	1	21	114	134	CUGAAGUGUUUGGGGGAACUC	::::.::.:.:: ::: :::	CAGUUUCCUCGAAGACUACAG	Cleavage	Transducin/WD40 repeat-like superfamily protein	1
CUGAAGUGUUUGGGGGAACUC	Gh_A13G2043	3.5	-1.0	1	21	2128	2148	CUGAAGUGUUUGGGGGAACUC	:::::.::. ::::::::	AGAUUCCCUCAGCCACUUCAG	Cleavage	ubiquitin-activating enzyme 1	1
CUGAAGUGUUUGGGGGAACUC	Gh_D06G0319	4.0	-1.0	1	21	80	100	CUGAAGUGUUUGGGGGAACUC	:: :......::::::::::	CAGCUUUUUUGAACACUUCAG	Cleavage	VQ motif-containing protein	1
CUGAAGUGUUUGGGGGAACUC	Gh_A06G0298	4.0	-1.0	1	21	83	103	CUGAAGUGUUUGGGGGAACUC	:: :......::::::::::	CAGCUUUUUUGAACACUUCAG	Cleavage	VQ motif-containing protein	1
CUGAAGUGUUUGGGGGAACUC	Gh_A03G1794	4.5	-1.0	1	21	649	669	CUGAAGUGUUUGGGGGAACUC	:: ::::..:.:.:: :::::	GAAUUCCUUCGAGCAGUUCAG	Cleavage	XAP5 family protein	1
CUGAAGUGUUUGGGGGAACUC	Gh_D02G2227	4.5	-1.0	1	21	649	669	CUGAAGUGUUUGGGGGAACUC	:: ::::..:.:.:: :::::	GAAUUCCUUCGAGCAGUUCAG	Cleavage	XAP5 family protein	1
CUGAAGUGUUUGGGGGAACUC	Gh_D09G0400	3.5	-1.0	1	21	195	215	CUGAAGUGUUUGGGGGAACUC	.:: :::::::::..:::.	CGGUGCCCCCAAACGUUUCGC	Cleavage	zinc finger WD40 repeat protein 1	1
CUGAAGUGUUUGGGGGAACUC	Gh_A09G0378	3.5	-1.0	1	21	195	215	CUGAAGUGUUUGGGGGAACUC	.:: :::::::::..:::.	CGGUGCCCCCAAACGUUUCGC	Cleavage	zinc finger WD40 repeat protein 1	1
CUGAAGUGUUUGGGGGAACUC	Gh_D03G0293	4.5	-1.0	1	21	203	223	CUGAAGUGUUUGGGGGAACUC	:::::::.:::: ..:::::	GAGUUCCUCCAAUGGUUUCAG	Cleavage	zinc ion binding	1
CUGAAGUGUUUGGGGGAACUC	Gh_A02G1427	4.5	-1.0	1	21	365	385	CUGAAGUGUUUGGGGGAACUC	:::::::.:::: ..:::::	GAGUUCCUCCAAUGGUUUCAG	Cleavage	zinc ion binding	1
CUGACAGAAGAUAGAGAGCAC	Gh_A09G2310	4.0	-1.0	1	21	473	493	CUGACAGAAGAUAGAGAGCAC	:.:::.:::.:: :::..:	CAGUUCUUUAUUUUGUGUUGG	Cleavage	ALG6, ALG8 glycosyltransferase family	1
CUGACAGAAGAUAGAGAGCAC	Gh_D09G2012	4.0	-1.0	1	21	473	493	CUGACAGAAGAUAGAGAGCAC	:.:::.:::.:: :::..:	CAGUUCUUUAUUUUGUGUUGG	Cleavage	ALG6, ALG8 glycosyltransferase family	1
CUGACAGAAGAUAGAGAGCAC	Gh_D08G1081	5.0	-1.0	1	21	40	60	CUGACAGAAGAUAGAGAGCAC	:::.:::::.:. :.: ::::	GUGUUCUCUGUUGUUUCUCAG	Cleavage	ARF-GAP domain 6	1
CUGACAGAAGAUAGAGAGCAC	Gh_D01G2146	5.0	-1.0	1	21	808	828	CUGACAGAAGAUAGAGAGCAC	:::.:::::.:. :.: ::::	GUGUUCUCUGUUGUUUCUCAG	Cleavage	ARF-GAP domain 7	1
CUGACAGAAGAUAGAGAGCAC	Gh_A01G1888	5.0	-1.0	1	21	808	828	CUGACAGAAGAUAGAGAGCAC	:::.:::::.:. :.: ::::	GUGUUCUCUGUUGUUUCUCAG	Cleavage	ARF-GAP domain 7	1
CUGACAGAAGAUAGAGAGCAC	Gh_A10G1138	4.5	-1.0	1	21	7495	7515	CUGACAGAAGAUAGAGAGCAC	:::.:::::::.: .:::: :	GUGUUCUCUAUUUGUUGUCUG	Cleavage	ARM repeat superfamily protein	1
CUGACAGAAGAUAGAGAGCAC	Gh_D10G1358	4.5	-1.0	1	21	7549	7569	CUGACAGAAGAUAGAGAGCAC	:::.:::::::.: .:::: :	GUGUUCUCUAUUUGUUGUCUG	Cleavage	ARM repeat superfamily protein	1
CUGACAGAAGAUAGAGAGCAC	Gh_A05G3486	4.0	-1.0	1	21	21	41	CUGACAGAAGAUAGAGAGCAC	:::::. :::::::: :.:	CGGCUCUUCAUCUUCUGCCGG	Cleavage	BTB/POZ domain-containing protein	1
CUGACAGAAGAUAGAGAGCAC	Gh_A13G1307	4.0	-1.0	1	21	361	381	CUGACAGAAGAUAGAGAGCAC	:::: :::.:.::.:::.:	UUGCUAUCUGUUUUUUGUUAC	Cleavage	cationic amino acid transporter 8	1
CUGACAGAAGAUAGAGAGCAC	Gh_D13G1608	4.0	-1.0	1	21	361	381	CUGACAGAAGAUAGAGAGCAC	:::: :::.:.::.:::.:	UUGCUAUCUGUUUUUUGUUAC	Cleavage	cationic amino acid transporter 8	1
CUGACAGAAGAUAGAGAGCAC	Gh_D04G1981	4.0	-1.0	1	21	578	598	CUGACAGAAGAUAGAGAGCAC	.::::: ::::.::::.:	ACAUUCUCUCUCUUUUGUCGG	Cleavage	C-CAP/cofactor C-like domain-containing protein	1
CUGACAGAAGAUAGAGAGCAC	Gh_A09G1690	5.0	-1.0	1	21	407	427	CUGACAGAAGAUAGAGAGCAC	:::::::. :: ::::::.:	GUGCUCUUAAUGUUCUGUUAC	Translation	cellulose synthase like G3	1
CUGACAGAAGAUAGAGAGCAC	Gh_D09G1796	5.0	-1.0	1	21	896	916	CUGACAGAAGAUAGAGAGCAC	:::::::. :: ::::::.:	GUGCUCUUAAUGUUCUGUUAC	Translation	cellulose synthase like G3	1
CUGACAGAAGAUAGAGAGCAC	Gh_A07G1847	3.0	-1.0	1	21	1575	1595	CUGACAGAAGAUAGAGAGCAC	:::::: :::::::: :::	UAGCUCUCAAUCUUCUGCCAG	Cleavage	CLIP-associated protein	1
CUGACAGAAGAUAGAGAGCAC	Gh_A13G2322	4.0	-1.0	1	21	571	591	CUGACAGAAGAUAGAGAGCAC	::::. :::::::::::	AGCCUCUUAAUCUUCUGUCAU	Cleavage	Cysteine proteinases superfamily protein	1
CUGACAGAAGAUAGAGAGCAC	Gh_D13G2136	4.0	-1.0	1	21	571	591	CUGACAGAAGAUAGAGAGCAC	::::. :::::::::::	AGCCUCUUAAUCUUCUGUCAU	Cleavage	Cysteine proteinases superfamily protein	1
CUGACAGAAGAUAGAGAGCAC	Gh_D08G1898	5.0	-1.0	1	21	1461	1481	CUGACAGAAGAUAGAGAGCAC	:: .: :::.:.::::::.:	GUUUUAUCUGUUUUCUGUUAU	Cleavage	cytochrome P450, family 76, subfamily C, polypeptide 4	1
CUGACAGAAGAUAGAGAGCAC	Gh_D05G2673	2.5	-1.0	1	21	1331	1351	CUGACAGAAGAUAGAGAGCAC	:.:.:::::.::::::..:	UGGUUUUCUAUUUUCUGUUGG	Cleavage	Early-responsive to dehydration stress protein (ERD4)	1
CUGACAGAAGAUAGAGAGCAC	Gh_D07G0869	4.0	-1.0	1	21	1184	1204	CUGACAGAAGAUAGAGAGCAC	.::::::::::.: :.::	UCAUUCUCUAUCUUUUCUUAG	Cleavage	Endomembrane protein 70 protein family	1
CUGACAGAAGAUAGAGAGCAC	Gh_A07G0808	4.0	-1.0	1	21	1184	1204	CUGACAGAAGAUAGAGAGCAC	.::::::::::.: :.::	UCAUUCUCUAUCUUUUCUUAG	Cleavage	Endomembrane protein 70 protein family	1
CUGACAGAAGAUAGAGAGCAC	Gh_A08G0683	4.5	-1.0	1	21	856	876	CUGACAGAAGAUAGAGAGCAC	::: ::::. :::::::: :	UUGCACUCUGCCUUCUGUCUG	Translation	F-box family protein	1
CUGACAGAAGAUAGAGAGCAC	Gh_D07G2500	5.0	-1.0	1	21	1076	1096	CUGACAGAAGAUAGAGAGCAC	::::.:: ::::: ::::.	UUGCUUUCGAUCUUGUGUCGU	Cleavage	GDSL-like Lipase/Acylhydrolase superfamily protein	1
CUGACAGAAGAUAGAGAGCAC	Gh_A07G2095	5.0	-1.0	1	21	1076	1096	CUGACAGAAGAUAGAGAGCAC	::::.:. ::::: :::::	UUGCUUUUGAUCUUGUGUCAU	Cleavage	GDSL-like Lipase/Acylhydrolase superfamily protein	1
CUGACAGAAGAUAGAGAGCAC	Gh_A07G0310	3.5	-1.0	1	21	1231	1251	CUGACAGAAGAUAGAGAGCAC	::::.:::::. :.:::.::	CUGCUUUCUAUUAUUUGUUAG	Cleavage	Glycosyl hydrolase superfamily protein	1
CUGACAGAAGAUAGAGAGCAC	Gh_A05G1117	4.5	-1.0	1	21	1572	1592	CUGACAGAAGAUAGAGAGCAC	::::.:.::::::: ::	UAACUCUUUGUCUUCUGCCAC	Cleavage	indeterminate(ID)-domain 2	1
CUGACAGAAGAUAGAGAGCAC	Gh_D05G1287	4.5	-1.0	1	21	1563	1583	CUGACAGAAGAUAGAGAGCAC	::::.:.::::::: ::	UAACUCUUUGUCUUCUGCCAC	Cleavage	indeterminate(ID)-domain 7	1
CUGACAGAAGAUAGAGAGCAC	Gh_D10G2428	4.5	-1.0	1	21	1044	1064	CUGACAGAAGAUAGAGAGCAC	:::. .: ::::::::::.:	GUGUCUUAUAUCUUCUGUUAC	Cleavage	IQ-domain 11	1
CUGACAGAAGAUAGAGAGCAC	Gh_D05G2601	4.0	-1.0	1	21	587	607	CUGACAGAAGAUAGAGAGCAC	:::.:. :::::.:::::	AAGCUUUUAAUCUUUUGUCAU	Cleavage	late embryogenesis abundant domain-containing protein / LEA domain-containing protein	1
CUGACAGAAGAUAGAGAGCAC	Gh_A04G0487	3.5	-1.0	1	21	1932	1952	CUGACAGAAGAUAGAGAGCAC	: :.:::: ::: ::::::::	GAGUUCUCAAUCCUCUGUCAG	Cleavage	LETM1-like protein	1
CUGACAGAAGAUAGAGAGCAC	Gh_D04G0928	3.5	-1.0	1	21	1932	1952	CUGACAGAAGAUAGAGAGCAC	: :.:::: ::: ::::::::	GAGUUCUCAAUCCUCUGUCAG	Cleavage	LETM1-like protein	1
CUGACAGAAGAUAGAGAGCAC	Gh_A07G2223	3.0	-1.0	1	21	1617	1637	CUGACAGAAGAUAGAGAGCAC	:::::::::::::: :.:	UAGCUCUCUAUCUUCUCUUAC	Cleavage	Leucine-rich repeat transmembrane protein kinase	1
CUGACAGAAGAUAGAGAGCAC	Gh_D07G1551	3.5	-1.0	1	21	1617	1637	CUGACAGAAGAUAGAGAGCAC	:::::.:::::::: :.:	UAGCUCUUUAUCUUCUCUUAC	Cleavage	Leucine-rich repeat transmembrane protein kinase	1
CUGACAGAAGAUAGAGAGCAC	Gh_A03G0812	4.0	-1.0	1	21	1515	1535	CUGACAGAAGAUAGAGAGCAC	::.:.:. ::::::::::	AGACUUUUUGGCUUCUGUCAG	Translation	LEUNIG_homolog	1
CUGACAGAAGAUAGAGAGCAC	Gh_D02G1232	4.0	-1.0	1	21	2031	2051	CUGACAGAAGAUAGAGAGCAC	::.:.:. ::::::::::	AGACUUUUUGGCUUCUGUCAG	Translation	LEUNIG_homolog	1
CUGACAGAAGAUAGAGAGCAC	Gh_A11G2374	4.0	-1.0	1	21	466	486	CUGACAGAAGAUAGAGAGCAC	:::::::.::::::.:	GGAGUCUCUAUUUUCUGUUAU	Cleavage	Major facilitator superfamily protein	1
CUGACAGAAGAUAGAGAGCAC	Gh_D11G2688	4.0	-1.0	1	21	466	486	CUGACAGAAGAUAGAGAGCAC	:::::::.::::::.:	GGAGUCUCUAUUUUCUGUUAU	Cleavage	Major facilitator superfamily protein	1
CUGACAGAAGAUAGAGAGCAC	Gh_D10G0752	4.0	-1.0	1	21	659	679	CUGACAGAAGAUAGAGAGCAC	:::: :::::::::: :::	UUGCUAUCUAUCUUCUCACAG	Cleavage	Major facilitator superfamily protein	1
CUGACAGAAGAUAGAGAGCAC	Gh_A10G0643	4.0	-1.0	1	21	659	679	CUGACAGAAGAUAGAGAGCAC	:::: :::::::::: :::	UUGCUAUCUAUCUUCUCACAG	Cleavage	Major facilitator superfamily protein	1
CUGACAGAAGAUAGAGAGCAC	Gh_A09G1418	4.5	-1.0	1	21	60	80	CUGACAGAAGAUAGAGAGCAC	: ::::.::: ::.:::::	CUUCUCUUUAUGUUUUGUCAU	Translation	Nucleotide-diphospho-sugar transferases superfamily protein	1
CUGACAGAAGAUAGAGAGCAC	Gh_D09G1426	4.5	-1.0	1	21	60	80	CUGACAGAAGAUAGAGAGCAC	: ::::.::: ::.:::::	CUUCUCUUUAUGUUUUGUCAU	Translation	Nucleotide-diphospho-sugar transferases superfamily protein	1
CUGACAGAAGAUAGAGAGCAC	Gh_A10G0865	4.5	-1.0	1	21	131	151	CUGACAGAAGAUAGAGAGCAC	::.::::: :.:::: :.::	CUGUUCUCUUUUUUCUCUUAG	Cleavage	photosystem II reaction center protein K precursor	1
CUGACAGAAGAUAGAGAGCAC	Gh_Sca020112G01	4.5	-1.0	1	21	131	151	CUGACAGAAGAUAGAGAGCAC	::.::::: :.:::: :.::	CUGUUCUCUUUUUUCUCUUAG	Cleavage	photosystem II reaction center protein K precursor	1
CUGACAGAAGAUAGAGAGCAC	Gh_Sca006711G01	4.5	-1.0	1	21	131	151	CUGACAGAAGAUAGAGAGCAC	::.::::: :.:::: :.::	CUGUUCUCUUUUUUCUCUUAG	Cleavage	photosystem II reaction center protein K precursor	1
CUGACAGAAGAUAGAGAGCAC	Gh_A01G2106	4.5	-1.0	1	21	131	151	CUGACAGAAGAUAGAGAGCAC	::.::::: :.:::: :.::	CUGUUCUCUUUUUUCUCUUAG	Cleavage	photosystem II reaction center protein K precursor	1
CUGACAGAAGAUAGAGAGCAC	Gh_A09G2465	4.5	-1.0	1	21	131	151	CUGACAGAAGAUAGAGAGCAC	::.::::: :.:::: :.::	CUGUUCUCUUUUUUCUCUUAG	Cleavage	photosystem II reaction center protein K precursor	1
CUGACAGAAGAUAGAGAGCAC	Gh_D03G0506	4.5	-1.0	1	21	131	151	CUGACAGAAGAUAGAGAGCAC	::.::::: :.:::: :.::	AUGUUCUCUUUUUUCUCUUAG	Cleavage	photosystem II reaction center protein K precursor	1
CUGACAGAAGAUAGAGAGCAC	Gh_A05G3309	4.5	-1.0	1	21	131	151	CUGACAGAAGAUAGAGAGCAC	::.::::: :.:::: :.::	AUGUUCUCUUUUUUCUCUUAG	Cleavage	photosystem II reaction center protein K precursor	1
CUGACAGAAGAUAGAGAGCAC	Gh_A01G0232	4.5	-1.0	1	21	485	505	CUGACAGAAGAUAGAGAGCAC	:: :::.: :::: ::::::	AUGAUCUUUCUCUUAUGUCAG	Cleavage	Plant invertase/pectin methylesterase inhibitor superfamily protein	1
CUGACAGAAGAUAGAGAGCAC	Gh_D01G2302	4.5	-1.0	1	21	485	505	CUGACAGAAGAUAGAGAGCAC	:: :::.: :::: ::::::	AUGAUCUUUCUCUUAUGUCAG	Cleavage	Plant invertase/pectin methylesterase inhibitor superfamily protein	1
CUGACAGAAGAUAGAGAGCAC	Gh_A01G0482	3.5	-1.0	1	21	1211	1231	CUGACAGAAGAUAGAGAGCAC	:::::. : ::::::::::.:	GUGCUUACGAUCUUCUGUCGG	Cleavage	Plasma-membrane choline transporter family protein	1
CUGACAGAAGAUAGAGAGCAC	Gh_D01G0498	3.5	-1.0	1	21	1211	1231	CUGACAGAAGAUAGAGAGCAC	:::::. : ::::::::::.:	GUGCUUACGAUCUUCUGUCGG	Cleavage	Plasma-membrane choline transporter family protein	1
CUGACAGAAGAUAGAGAGCAC	Gh_A09G1943	5.0	-1.0	1	21	472	492	CUGACAGAAGAUAGAGAGCAC	:::.:: : ::.:::::: ::	GUGUUCCCAAUUUUCUGUAAG	Cleavage	Protein of unknown function (DUF1012)	1
CUGACAGAAGAUAGAGAGCAC	Gh_D09G2150	5.0	-1.0	1	21	472	492	CUGACAGAAGAUAGAGAGCAC	:::.:: : ::.:::::: ::	GUGUUCCCAAUUUUCUGUAAG	Cleavage	Protein of unknown function (DUF1012)	1
CUGACAGAAGAUAGAGAGCAC	Gh_A05G0115	3.5	-1.0	1	21	21	41	CUGACAGAAGAUAGAGAGCAC	:.:: :::::::::: .::	UCGUUCCCUAUCUUCUGAUAG	Cleavage	Protein of unknown function (DUF1644)	1
CUGACAGAAGAUAGAGAGCAC	Gh_D05G0178	3.5	-1.0	1	21	21	41	CUGACAGAAGAUAGAGAGCAC	:.:: :::::::::: .::	UCGUUCCCUAUCUUCUGAUAG	Cleavage	Protein of unknown function (DUF1644)	1
CUGACAGAAGAUAGAGAGCAC	Gh_D11G1553	3.5	-1.0	1	21	278	298	CUGACAGAAGAUAGAGAGCAC	::::. .::::::::: :::	UUGCUUCUUAUCUUCUGCCAG	Cleavage	Protein of unknown function (DUF1664)	1
CUGACAGAAGAUAGAGAGCAC	Gh_A12G0769	5.0	-1.0	1	21	1630	1650	CUGACAGAAGAUAGAGAGCAC	:::::::::. .:::::::	GUGCUCUCUGCUUUCUGUCCU	Translation	Protein of unknown function (DUF3550/UPF0682)	1
CUGACAGAAGAUAGAGAGCAC	Gh_A03G1842	5.0	-1.0	1	21	929	949	CUGACAGAAGAUAGAGAGCAC	:: .:.::: :::::: ::::	GUUUUUUCUCUCUUCUUUCAG	Cleavage	Protein of unknown function (DUF594)	1
CUGACAGAAGAUAGAGAGCAC	Gh_A08G1887	4.5	-1.0	1	21	192	212	CUGACAGAAGAUAGAGAGCAC	::::. .:::::::: :::	UUGCUUCUUAUCUUCUUUCAC	Cleavage	Protein of unknown function (DUF679)	1
CUGACAGAAGAUAGAGAGCAC	Gh_D08G2250	4.5	-1.0	1	21	198	218	CUGACAGAAGAUAGAGAGCAC	::::. .:::::::: :::	UUGCUUCUUAUCUUCUUUCAC	Cleavage	Protein of unknown function (DUF679)	1
CUGACAGAAGAUAGAGAGCAC	Gh_D09G1976	4.5	-1.0	1	21	126	146	CUGACAGAAGAUAGAGAGCAC	:::: :::::: ::: :.::	UUGCUGUCUAUCCUCUCUUAG	Cleavage	proton gradient regulation 3	1
CUGACAGAAGAUAGAGAGCAC	Gh_A05G1313	4.5	-1.0	1	21	74	94	CUGACAGAAGAUAGAGAGCAC	: ::::: :::::.:: :::	CUUCUCUCAAUCUUUUGACAG	Cleavage	Ribosomal protein L34	1
CUGACAGAAGAUAGAGAGCAC	Gh_D05G1483	4.5	-1.0	1	21	74	94	CUGACAGAAGAUAGAGAGCAC	: ::::: :::::.:: :::	CUUCUCUCAAUCUUUUGACAG	Cleavage	Ribosomal protein L34	1
CUGACAGAAGAUAGAGAGCAC	Gh_D07G0577	5.0	-1.0	1	21	28	48	CUGACAGAAGAUAGAGAGCAC	::.:::.:.:.::::::.	AUGUUCUUUGUUUUCUGUUUU	Cleavage	strictosidine synthase 3	1
CUGACAGAAGAUAGAGAGCAC	Gh_A10G1678	5.0	-1.0	1	21	869	889	CUGACAGAAGAUAGAGAGCAC	::.:.:: ::.: .::::::	AUGUUUUCCAUUUGUUGUCAG	Cleavage	TGACG motif-binding factor 6	1
CUGACAGAAGAUAGAGAGCAC	Gh_D10G1937	5.0	-1.0	1	21	869	889	CUGACAGAAGAUAGAGAGCAC	::.:.:: ::.: .::::::	AUGUUUUCCAUUUGUUGUCAG	Cleavage	TGACG motif-binding factor 6	1
CUGACAGAAGAUAGAGAGCAC	Gh_D11G2550	3.0	-1.0	1	21	42	62	CUGACAGAAGAUAGAGAGCAC	::::::::::. :::::..:	UUGCUCUCUAUUCUCUGUUGG	Cleavage	thymidylate synthase 1	1
CUGACAGAAGAUAGAGAGCAC	Gh_A10G0290	5.0	-1.0	1	21	444	464	CUGACAGAAGAUAGAGAGCAC	:: : ::.:.::::.:::.:	GUCCCCUUUGUCUUUUGUUAU	Cleavage	TRICHOME BIREFRINGENCE-LIKE 38	1
CUGACAGAAGAUAGAGAGCAC	Gh_D10G0293	5.0	-1.0	1	21	444	464	CUGACAGAAGAUAGAGAGCAC	:: : ::.:.::::.:::.:	GUCCCCUUUGUCUUUUGUUAU	Cleavage	TRICHOME BIREFRINGENCE-LIKE 38	1
CUGACAGAAGAUAGAGAGCAC	Gh_Sca004965G01	4.5	-1.0	1	21	1848	1868	CUGACAGAAGAUAGAGAGCAC	::.:.:::::::::::	UGCCUUUUUAUCUUCUGUCUU	Cleavage	ubiquitin-protein ligase 2	1
CUGACAGAAGAUAGAGAGCAC	Gh_D05G2097	4.5	-1.0	1	21	1848	1868	CUGACAGAAGAUAGAGAGCAC	::.:.:::::::::::	UGCCUUUUUAUCUUCUGUCUU	Cleavage	ubiquitin-protein ligase 2	1
GAGCUCCUUGAAGUCCAAUU	Gh_D05G0602	4.5	-1.0	1	20	3667	3687	GAGCUCC-UUGAAGUCCAAUU	.::::::::.:: ::::.::	UGUUGGACUUUAAAGGAGUUC	Cleavage	Actin-binding FH2 (Formin Homology) protein	1
GAGCUCCUUGAAGUCCAAUU	Gh_D07G1676	4.5	-1.0	1	20	464	483	GAGCUCCUUGAAGUCCAAUU	::::::.::::::::::	AAUUGGGCUUCAAGGAGACU	Cleavage	Acyl-CoA N-acyltransferases (NAT) superfamily protein	1
GAGCUCCUUGAAGUCCAAUU	Gh_A07G1527	4.5	-1.0	1	20	464	483	GAGCUCCUUGAAGUCCAAUU	::::::.::::::::::	AAUUGGGCUUCAAGGAGACU	Cleavage	Acyl-CoA N-acyltransferases (NAT) superfamily protein	1
GAGCUCCUUGAAGUCCAAUU	Gh_A12G2611	3.5	-1.0	1	20	564	583	GAGCUCCUUGAAGUCCAAUU	.:::: :::::::.::::	UGUUGGUGUUCAAGGGGCUC	Cleavage	adenosine deaminases;RNA binding;RNA binding;adenosine deaminases	1
GAGCUCCUUGAAGUCCAAUU	Gh_Sca064117G01	4.5	-1.0	1	20	186	205	GAGCUCCUUGAAGUCCAAUU	:: :::..: :::::::::	AAAUGGGUUCCAAGGAGCUG	Translation	alpha/beta-Hydrolases superfamily protein	1
GAGCUCCUUGAAGUCCAAUU	Gh_A06G1101	4.5	-1.0	1	20	450	469	GAGCUCCUUGAAGUCCAAUU	:: :::..: :::::::::	AAAUGGGUUCCAAGGAGCUG	Translation	alpha/beta-Hydrolases superfamily protein	1
GAGCUCCUUGAAGUCCAAUU	Gh_D06G1351	4.5	-1.0	1	20	450	469	GAGCUCCUUGAAGUCCAAUU	:: :::..: :::::::::	AAAUGGGUUCCAAGGAGCUG	Translation	alpha/beta-Hydrolases superfamily protein	1
GAGCUCCUUGAAGUCCAAUU	Gh_A13G2163	4.5	-1.0	1	20	916	935	GAGCUCCUUGAAGUCCAAUU	..::::.:::: .::: :::	GGUUGGGCUUCUGGGAUCUC	Cleavage	Ankyrin repeat family protein	1
GAGCUCCUUGAAGUCCAAUU	Gh_D12G1061	3.5	-1.0	1	20	573	592	GAGCUCCUUGAAGUCCAAUU	.:::: :::::::.::::	UGUUGGUGUUCAAGGGGCUC	Cleavage	Arabidopsis thaliana protein of unknown function (DUF821)	1
GAGCUCCUUGAAGUCCAAUU	Gh_D13G0273	3.5	-1.0	1	20	701	720	GAGCUCCUUGAAGUCCAAUU	:::: ::: :::::::::	UUUUGGCCUUGAAGGAGCUC	Translation	ARM repeat superfamily protein	1
GAGCUCCUUGAAGUCCAAUU	Gh_A13G0256	3.5	-1.0	1	20	701	720	GAGCUCCUUGAAGUCCAAUU	:::: ::: :::::::::	UUUUGGCCUUGAAGGAGCUC	Translation	ARM repeat superfamily protein	1
GAGCUCCUUGAAGUCCAAUU	Gh_D08G2094	5.0	-1.0	1	20	548	567	GAGCUCCUUGAAGUCCAAUU	::::::::::::::	ACUCUUACUUCAAGGAGCUC	Cleavage	ascorbate peroxidase 1	1
GAGCUCCUUGAAGUCCAAUU	Gh_D08G2093	5.0	-1.0	1	20	563	582	GAGCUCCUUGAAGUCCAAUU	::::::::::::::	ACUCUUACUUCAAGGAGCUC	Cleavage	ascorbate peroxidase 1	1
GAGCUCCUUGAAGUCCAAUU	Gh_A08G1744	5.0	-1.0	1	20	563	582	GAGCUCCUUGAAGUCCAAUU	::::::::::::::	ACUCUUACUUCAAGGAGCUC	Cleavage	ascorbate peroxidase 1	1
GAGCUCCUUGAAGUCCAAUU	Gh_A08G1746	5.0	-1.0	1	20	689	708	GAGCUCCUUGAAGUCCAAUU	::::::::::::::	ACUCUUACUUCAAGGAGCUC	Cleavage	ascorbate peroxidase 1	1
GAGCUCCUUGAAGUCCAAUU	Gh_A08G1745	5.0	-1.0	1	20	548	567	GAGCUCCUUGAAGUCCAAUU	::::::::::::::	ACUCUUACUUCAAGGAGCUC	Cleavage	ascorbate peroxidase 2	1
GAGCUCCUUGAAGUCCAAUU	Gh_D08G2095	5.0	-1.0	1	20	689	708	GAGCUCCUUGAAGUCCAAUU	::::::::::::::	ACUCUUACUUCAAGGAGCUC	Cleavage	ascorbate peroxidase 2	1
GAGCUCCUUGAAGUCCAAUU	Gh_D11G1034	4.5	-1.0	1	20	2177	2196	GAGCUCCUUGAAGUCCAAUU	::::: ..::: :::::.:.	AAUUGAGUUUCCAGGAGUUU	Cleavage	auxin response factor 11	1
GAGCUCCUUGAAGUCCAAUU	Gh_D01G2160	3.5	-1.0	1	20	1515	1535	GAGCUCCUUGAAGUC-CAAUU	.::: :.::::::::::::.	UGUUGAGGCUUCAAGGAGCUU	Cleavage	basic helix-loop-helix (bHLH) DNA-binding superfamily protein	1
GAGCUCCUUGAAGUCCAAUU	Gh_A11G1151	4.5	-1.0	1	20	224	243	GAGCUCCUUGAAGUCCAAUU	:.:::::::::::: . .::	AGUUGGACUUCAAGAGAUUC	Cleavage	Beige/BEACH domain ;WD domain, G-beta repeat protein	1
GAGCUCCUUGAAGUCCAAUU	Gh_D11G1305	4.5	-1.0	1	20	224	243	GAGCUCCUUGAAGUCCAAUU	:.:::::::::::: . .::	AGUUGGACUUCAAGAGAUUC	Cleavage	Beige/BEACH domain ;WD domain, G-beta repeat protein	1
GAGCUCCUUGAAGUCCAAUU	Gh_D01G0691	3.0	-1.0	1	20	337	356	GAGCUCCUUGAAGUCCAAUU	:::::::.::::::.::	UCGUGGACUUUAAGGAGUUC	Cleavage	beta-1,2-xylosyltransferase	1
GAGCUCCUUGAAGUCCAAUU	Gh_A01G0671	4.0	-1.0	1	20	337	356	GAGCUCCUUGAAGUCCAAUU	::::::.::::::.::	UCGGGGACUUUAAGGAGUUC	Cleavage	beta-1,2-xylosyltransferase	1
GAGCUCCUUGAAGUCCAAUU	Gh_D02G0488	4.0	-1.0	1	20	158	177	GAGCUCCUUGAAGUCCAAUU	:::.:::.::::::::	GGAAGGAUUUCGAGGAGCUC	Cleavage	BSD domain-containing protein	1
GAGCUCCUUGAAGUCCAAUU	Gh_A09G0903	4.5	-1.0	1	20	171	190	GAGCUCCUUGAAGUCCAAUU	::::: .:: :::::::.:	AAUUGUGCUGCAAGGAGUUA	Translation	bZIP transcription factor family protein	1
GAGCUCCUUGAAGUCCAAUU	Gh_A03G2120	3.0	-1.0	1	20	320	339	GAGCUCCUUGAAGUCCAAUU	.::::: :::::::::.:.	UGUUGGAAUUCAAGGAGUUU	Cleavage	Calcium-binding EF hand family protein	1
GAGCUCCUUGAAGUCCAAUU	Gh_Sca015152G01	3.5	-1.0	1	20	218	237	GAGCUCCUUGAAGUCCAAUU	.:::: :.:::::::: .::	GAUUGAAUUUCAAGGAAUUC	Cleavage	Calcium-binding EF-hand family protein	1
GAGCUCCUUGAAGUCCAAUU	Gh_A04G1330	3.5	-1.0	1	20	218	237	GAGCUCCUUGAAGUCCAAUU	.:::: :.:::::::: .::	GAUUGAAUUUCAAGGAAUUC	Cleavage	Calcium-binding EF-hand family protein	1
GAGCUCCUUGAAGUCCAAUU	Gh_A08G0912	4.5	-1.0	1	20	1442	1461	GAGCUCCUUGAAGUCCAAUU	:. :::::::..: :::.::	AGAUGGACUUUGAAGAGUUC	Cleavage	Calcium-dependent protein kinase (CDPK) family protein	1
GAGCUCCUUGAAGUCCAAUU	Gh_D08G1115	4.5	-1.0	1	20	1442	1461	GAGCUCCUUGAAGUCCAAUU	:. :::::::..: :::.::	AGAUGGACUUUGAAGAGUUC	Cleavage	Calcium-dependent protein kinase (CDPK) family protein	1
GAGCUCCUUGAAGUCCAAUU	Gh_A09G1081	4.5	-1.0	1	20	1448	1467	GAGCUCCUUGAAGUCCAAUU	:::::::::::.: :: .:.	AAUUGGACUUCGAAGAAUUU	Cleavage	CDPK-related kinase 1	1
GAGCUCCUUGAAGUCCAAUU	Gh_D09G1090	4.5	-1.0	1	20	1448	1467	GAGCUCCUUGAAGUCCAAUU	:::::::::::.: :: .:.	AAUUGGACUUCGAAGAAUUU	Cleavage	CDPK-related kinase 1	1
GAGCUCCUUGAAGUCCAAUU	Gh_D07G1343	4.5	-1.0	1	20	259	278	GAGCUCCUUGAAGUCCAAUU	::.::::::::.:.::	GCCAGGGCUUCAAGGGGUUC	Cleavage	CDPK-related kinase 3	1
GAGCUCCUUGAAGUCCAAUU	Gh_A07G1236	4.5	-1.0	1	20	256	275	GAGCUCCUUGAAGUCCAAUU	::.::::::::.:.::	GCCAGGGCUUCAAGGGGUUC	Cleavage	CDPK-related kinase 3	1
GAGCUCCUUGAAGUCCAAUU	Gh_D10G2156	4.5	-1.0	1	20	1641	1660	GAGCUCCUUGAAGUCCAAUU	:: :::.::::::: ::.:	AAAUGGGCUUCAAGUAGUUA	Cleavage	Cleavage and polyadenylation specificity factor (CPSF) A subunit protein	1
GAGCUCCUUGAAGUCCAAUU	Gh_A10G1886	4.5	-1.0	1	20	1641	1660	GAGCUCCUUGAAGUCCAAUU	:: :::.::::::: ::.:	AAAUGGGCUUCAAGUAGUUA	Cleavage	Cleavage and polyadenylation specificity factor (CPSF) A subunit protein	1
GAGCUCCUUGAAGUCCAAUU	Gh_A08G1710	4.5	-1.0	1	20	230	249	GAGCUCCUUGAAGUCCAAUU	:.::: ::::::: : ::::	AGUUGCACUUCAAUGCGCUC	Cleavage	CLIP-associated protein	1
GAGCUCCUUGAAGUCCAAUU	Gh_A13G1232	3.5	-1.0	1	20	474	493	GAGCUCCUUGAAGUCCAAUU	..:: :::::::: :::.::	GGUUCGACUUCAACGAGUUC	Cleavage	COP1-interacting protein 7	1
GAGCUCCUUGAAGUCCAAUU	Gh_A10G2123	4.0	-1.0	1	20	1927	1946	GAGCUCCUUGAAGUCCAAUU	:::::::: :::::. .::	CAUUGGACUGCAAGGGUUUC	Translation	CRINKLY4 related 3	1
GAGCUCCUUGAAGUCCAAUU	Gh_D08G0772	3.0	-1.0	1	20	1022	1041	GAGCUCCUUGAAGUCCAAUU	::::: .::..:::::::.	UAUUGGCUUUUGAGGAGCUU	Cleavage	CW-type Zinc Finger	1
GAGCUCCUUGAAGUCCAAUU	Gh_A09G1021	4.0	-1.0	1	20	239	258	GAGCUCCUUGAAGUCCAAUU	::::.:::::::::.:	GGAUGGAUUUCAAGGAGUUA	Cleavage	cystatin B	1
GAGCUCCUUGAAGUCCAAUU	Gh_D09G0471	3.0	-1.0	1	20	74	93	GAGCUCCUUGAAGUCCAAUU	::::: :: ::::::::::.	AAUUGAACCUCAAGGAGCUU	Cleavage	Cytochrome P450 superfamily protein	1
GAGCUCCUUGAAGUCCAAUU	Gh_A09G0463	4.0	-1.0	1	20	593	612	GAGCUCCUUGAAGUCCAAUU	:::: :: ::::::::::.	AAUUUAACCUCAAGGAGCUU	Cleavage	Cytochrome P450 superfamily protein	1
GAGCUCCUUGAAGUCCAAUU	Gh_A05G3099	4.5	-1.0	1	20	716	735	GAGCUCCUUGAAGUCCAAUU	: :::::::::::: : .::	AUUUGGACUUCAAGCACUUC	Cleavage	D6 protein kinase like 2	1
GAGCUCCUUGAAGUCCAAUU	Gh_D04G0641	3.0	-1.0	1	20	792	811	GAGCUCCUUGAAGUCCAAUU	: ::::.:::: :::::::	CAAUGGAUUUCAUGGAGCUC	Cleavage	Duplicated homeodomain-like superfamily protein	1
GAGCUCCUUGAAGUCCAAUU	Gh_D02G0933	3.0	-1.0	1	20	320	339	GAGCUCCUUGAAGUCCAAUU	.::::: :::::::::.:.	UGUUGGAAUUCAAGGAGUUU	Cleavage	EF hand calcium-binding protein family	1
GAGCUCCUUGAAGUCCAAUU	Gh_D07G0634	3.5	-1.0	1	20	1085	1104	GAGCUCCUUGAAGUCCAAUU	: ::::::: :::::::::	ACUUGGACUACAAGGAGCUA	Translation	embryo defective 2759	1
GAGCUCCUUGAAGUCCAAUU	Gh_D05G2389	4.5	-1.0	1	20	182	201	GAGCUCCUUGAAGUCCAAUU	:: :::: ::.::::::::	AAGUGGAGAUCGAGGAGCUC	Cleavage	exocyst complex component sec15A	1
GAGCUCCUUGAAGUCCAAUU	Gh_A05G2123	4.5	-1.0	1	20	182	201	GAGCUCCUUGAAGUCCAAUU	:: :::: ::.::::::::	AAGUGGAGAUCGAGGAGCUC	Cleavage	exocyst complex component sec15A	1
GAGCUCCUUGAAGUCCAAUU	Gh_D13G1935	4.0	-1.0	1	20	1106	1125	GAGCUCCUUGAAGUCCAAUU	.::::::.::::: .::::	GAUUGGAUUUCAACAGGCUC	Cleavage	exocyst subunit exo70 family protein G1	1
GAGCUCCUUGAAGUCCAAUU	Gh_D13G1936	4.0	-1.0	1	20	1106	1125	GAGCUCCUUGAAGUCCAAUU	.::::::.::::: .::::	GAUUGGAUUUCAAUAGGCUC	Cleavage	exocyst subunit exo70 family protein G1	1
GAGCUCCUUGAAGUCCAAUU	Gh_A13G1577	4.0	-1.0	1	20	1106	1125	GAGCUCCUUGAAGUCCAAUU	.::::::.::::: .::::	GAUUGGAUUUCAAUAGGCUC	Cleavage	exocyst subunit exo70 family protein G1	1
GAGCUCCUUGAAGUCCAAUU	Gh_A13G1576	4.0	-1.0	1	20	1106	1125	GAGCUCCUUGAAGUCCAAUU	.::::::.::::: .::::	GAUUGGAUUUCAACAGGCUC	Cleavage	exocyst subunit exo70 family protein G1	1
GAGCUCCUUGAAGUCCAAUU	Gh_A05G3607	4.0	-1.0	1	20	1298	1317	GAGCUCCUUGAAGUCCAAUU	:.:::: :: :::::::::	AGUUGGCCUGCAAGGAGCUA	Translation	formin 8	1
GAGCUCCUUGAAGUCCAAUU	Gh_D04G1919	4.0	-1.0	1	20	1307	1326	GAGCUCCUUGAAGUCCAAUU	:.:::: :: :::::::::	AGUUGGCCUGCAAGGAGCUA	Translation	formin 8	1
GAGCUCCUUGAAGUCCAAUU	Gh_D05G2020	4.5	-1.0	1	20	796	815	GAGCUCCUUGAAGUCCAAUU	::: :::.:::::::::.	AAUGGGAUUUCAAGGAGUAU	Cleavage	Galactose oxidase/kelch repeat superfamily protein	1
GAGCUCCUUGAAGUCCAAUU	Gh_A05G1823	4.5	-1.0	1	20	796	815	GAGCUCCUUGAAGUCCAAUU	::: :::.:::::::::.	AAUGGGAUUUCAAGGAGUAU	Cleavage	Galactose oxidase/kelch repeat superfamily protein	1
GAGCUCCUUGAAGUCCAAUU	Gh_D06G0193	4.5	-1.0	1	20	808	827	GAGCUCCUUGAAGUCCAAUU	::: :::.:::::::::.	AAUGGGAUUUCAAGGAGUAU	Cleavage	Galactose oxidase/kelch repeat superfamily protein	1
GAGCUCCUUGAAGUCCAAUU	Gh_Sca005194G01	4.5	-1.0	1	20	814	833	GAGCUCCUUGAAGUCCAAUU	::: :::.:::::::::.	AAUGGGAUUUCAAGGAGUAU	Cleavage	Galactose oxidase/kelch repeat superfamily protein	1
GAGCUCCUUGAAGUCCAAUU	Gh_D04G1384	5.0	-1.0	1	20	1271	1290	GAGCUCCUUGAAGUCCAAUU	:::::::::::.: :::.	AAUUGGACUUCGAUGAGUCU	Cleavage	glutamate receptor 2.8	1
GAGCUCCUUGAAGUCCAAUU	Gh_D12G1004	4.5	-1.0	1	20	245	264	GAGCUCCUUGAAGUCCAAUU	:.::: :.:: .:::::::.	AGUUGAAUUUGGAGGAGCUU	Translation	glutamine-fructose-6-phosphate transaminase (isomerizing)s;sugar binding;transaminases	1
GAGCUCCUUGAAGUCCAAUU	Gh_A12G0915	4.5	-1.0	1	20	245	264	GAGCUCCUUGAAGUCCAAUU	:.::: :.:: .:::::::.	AGUUGAAUUUGGAGGAGCUU	Translation	glutamine-fructose-6-phosphate transaminase (isomerizing)s;sugar binding;transaminases	1
GAGCUCCUUGAAGUCCAAUU	Gh_A09G2389	4.5	-1.0	1	20	752	771	GAGCUCCUUGAAGUCCAAUU	:::::::.: .:: :::::.	AAUUGGAUUCUAAAGAGCUU	Translation	golgin candidate 2	1
GAGCUCCUUGAAGUCCAAUU	Gh_A02G1223	5.0	-1.0	1	20	768	787	GAGCUCCUUGAAGUCCAAUU	.:::::.:::::.: :::	GAUUGGGCUUCAGGCAGCAA	Cleavage	Haloacid dehalogenase-like hydrolase (HAD) superfamily protein	1
GAGCUCCUUGAAGUCCAAUU	Gh_D03G0361	5.0	-1.0	1	20	768	787	GAGCUCCUUGAAGUCCAAUU	.:::::.:::::.: :::	GAUUGGGCUUCAGGCAGCAA	Cleavage	Haloacid dehalogenase-like hydrolase (HAD) superfamily protein	1
GAGCUCCUUGAAGUCCAAUU	Gh_D09G1134	4.0	-1.0	1	20	2629	2648	GAGCUCCUUGAAGUCCAAUU	::: :::::::.:: ::::	AAUGAGACUUCAGGGUGCUC	Cleavage	Heat shock protein DnaJ with tetratricopeptide repeat	1
GAGCUCCUUGAAGUCCAAUU	Gh_A09G1130	4.0	-1.0	1	20	2629	2648	GAGCUCCUUGAAGUCCAAUU	::: :::::::.:: ::::	AAUGAGACUUCAGGGUGCUC	Cleavage	Heat shock protein DnaJ with tetratricopeptide repeat	1
GAGCUCCUUGAAGUCCAAUU	Gh_A11G1351	5.0	-1.0	1	20	908	927	GAGCUCCUUGAAGUCCAAUU	::::::: :: :.::::.:	AAUUGGAGUUGAGGGAGUUA	Translation	Homeodomain-like transcriptional regulator	1
GAGCUCCUUGAAGUCCAAUU	Gh_D11G1499	5.0	-1.0	1	20	911	930	GAGCUCCUUGAAGUCCAAUU	::::::: :: :.::::.:	AAUUGGAGUUGAGGGAGUUA	Translation	Homeodomain-like transcriptional regulator	1
GAGCUCCUUGAAGUCCAAUU	Gh_D12G1530	2.5	-1.0	1	20	817	836	GAGCUCCUUGAAGUCCAAUU	..: ::.::::::::::.::	GGUGGGGCUUCAAGGAGUUC	Cleavage	indeterminate(ID)-domain 5	1
GAGCUCCUUGAAGUCCAAUU	Gh_A12G1412	3.0	-1.0	1	20	724	743	GAGCUCCUUGAAGUCCAAUU	..: :: ::::::::::.::	GGUGGGCCUUCAAGGAGUUC	Cleavage	indeterminate(ID)-domain 5	1
GAGCUCCUUGAAGUCCAAUU	Gh_D07G0874	3.5	-1.0	1	20	2904	2923	GAGCUCCUUGAAGUCCAAUU	.:::::.::...::::.:.	UGUUGGAUUUUGGGGAGUUU	Cleavage	Leucine-rich repeat receptor-like protein kinase family protein	1
GAGCUCCUUGAAGUCCAAUU	Gh_D13G0011	4.0	-1.0	1	20	1028	1046	GAGCUCCUUGAAGUCCAAUU	:.:::::.:::::::: :::	AGUUGGAUUUCAAGGA-CUC	Cleavage	Major facilitator superfamily protein	1
GAGCUCCUUGAAGUCCAAUU	Gh_A13G2074	4.0	-1.0	1	20	1028	1046	GAGCUCCUUGAAGUCCAAUU	:.:::::.:::::::: :::	AGUUGGAUUUCAAGGA-CUC	Cleavage	Major facilitator superfamily protein	1
GAGCUCCUUGAAGUCCAAUU	Gh_D02G2182	3.5	-1.0	1	20	1251	1270	GAGCUCCUUGAAGUCCAAUU	:: :::.::::: :.::::	CAUAGGAUUUCAAUGGGCUC	Cleavage	MATE efflux family protein	1
GAGCUCCUUGAAGUCCAAUU	Gh_D01G0461	5.0	-1.0	1	20	638	658	GAGCUCC-UUGAAGUCCAAUU	:: :::..::::: :::::::	AAAUGGGUUUCAAAGGAGCUC	Cleavage	MATE efflux family protein	1
GAGCUCCUUGAAGUCCAAUU	Gh_D10G0576	5.0	-1.0	1	20	26	45	GAGCUCCUUGAAGUCCAAUU	::::::..::. : :::.::	AAUUGGGUUUUUAUGAGUUC	Cleavage	multidrug resistance-associated protein 6	1
GAGCUCCUUGAAGUCCAAUU	Gh_A01G0243	4.0	-1.0	1	20	1050	1069	GAGCUCCUUGAAGUCCAAUU	: ::::::::.::::::	CAGUGGACUUCGAGGAGCAA	Cleavage	Na+/H+ antiporter 6	1
GAGCUCCUUGAAGUCCAAUU	Gh_A06G1595	4.0	-1.0	1	20	1134	1153	GAGCUCCUUGAAGUCCAAUU	: ::::::::.::::::	CAGUGGACUUCGAGGAGCAA	Cleavage	Na+/H+ antiporter 6	1
GAGCUCCUUGAAGUCCAAUU	Gh_D06G1949	4.5	-1.0	1	20	978	997	GAGCUCCUUGAAGUCCAAUU	: ::::::::.:::.::	CAGUGGACUUCGAGGGGCAA	Cleavage	Na+/H+ antiporter 6	1
GAGCUCCUUGAAGUCCAAUU	Gh_A12G0665	4.0	-1.0	1	20	438	457	GAGCUCCUUGAAGUCCAAUU	::::.::::.: :.::::	GUUUGGGCUUCGAAGGGCUC	Cleavage	nicotinate phosphoribosyltransferase 2	1
GAGCUCCUUGAAGUCCAAUU	Gh_D12G0669	4.0	-1.0	1	20	558	577	GAGCUCCUUGAAGUCCAAUU	::::.::::.: :.::::	GUUUGGGCUUCGAAGGGCUC	Cleavage	nicotinate phosphoribosyltransferase 2	1
GAGCUCCUUGAAGUCCAAUU	Gh_A05G0918	3.5	-1.0	1	20	785	804	GAGCUCCUUGAAGUCCAAUU	.:: ::::::..:::::.:	GAUGGGACUUUGAGGAGUUG	Cleavage	Pentatricopeptide repeat (PPR-like) superfamily protein	1
GAGCUCCUUGAAGUCCAAUU	Gh_D05G1002	3.5	-1.0	1	20	785	804	GAGCUCCUUGAAGUCCAAUU	.:: ::::::..:::::.:	GAUGGGACUUUGAGGAGUUG	Cleavage	Pentatricopeptide repeat (PPR-like) superfamily protein	1
GAGCUCCUUGAAGUCCAAUU	Gh_A05G2202	4.0	-1.0	1	20	146	165	GAGCUCCUUGAAGUCCAAUU	:::: :::::::::::.	CGGUGGAAUUCAAGGAGCUU	Cleavage	pfkB-like carbohydrate kinase family protein	1
GAGCUCCUUGAAGUCCAAUU	Gh_D05G2462	4.0	-1.0	1	20	146	165	GAGCUCCUUGAAGUCCAAUU	:::: :::::::::::.	CGGUGGAAUUCAAGGAGCUU	Cleavage	pfkB-like carbohydrate kinase family protein	1
GAGCUCCUUGAAGUCCAAUU	Gh_D03G0588	5.0	-1.0	1	20	1110	1129	GAGCUCCUUGAAGUCCAAUU	.::::::: ::::::.:.	GAUUGGACCUCAAGGGGUCA	Cleavage	Plant stearoyl-acyl-carrier-protein desaturase family protein	1
GAGCUCCUUGAAGUCCAAUU	Gh_D06G1459	2.5	-1.0	1	20	275	294	GAGCUCCUUGAAGUCCAAUU	::: .:::::::::::::	UCUUGUGCUUCAAGGAGCUC	Cleavage	plant U-box 17	3
GAGCUCCUUGAAGUCCAAUU	Gh_A06G1172	2.5	-1.0	1	20	275	294	GAGCUCCUUGAAGUCCAAUU	::: .:::::::::::::	UCUUGUGCUUCAAGGAGCUC	Cleavage	plant U-box 17	3
GAGCUCCUUGAAGUCCAAUU	Gh_A10G0314	3.0	-1.0	1	20	1212	1231	GAGCUCCUUGAAGUCCAAUU	:: ::::. :::::::::::	AAAUGGAUCUCAAGGAGCUC	Cleavage	plant U-box 17	2
GAGCUCCUUGAAGUCCAAUU	Gh_D10G0320	3.0	-1.0	1	20	1212	1231	GAGCUCCUUGAAGUCCAAUU	:: ::::. :::::::::::	AAAUGGAUCUCAAGGAGCUC	Cleavage	plant U-box 17	2
GAGCUCCUUGAAGUCCAAUU	Gh_D09G2465	3.0	-1.0	1	20	275	294	GAGCUCCUUGAAGUCCAAUU	::: .::::::::::::.	UUUUGUGCUUCAAGGAGCUU	Cleavage	plant U-box 17	2
GAGCUCCUUGAAGUCCAAUU	Gh_A09G0717	3.0	-1.0	1	20	275	294	GAGCUCCUUGAAGUCCAAUU	::: .::::::::::::.	UUUUGUGCUUCAAGGAGCUU	Cleavage	plant U-box 17	2
GAGCUCCUUGAAGUCCAAUU	Gh_Sca076743G01	3.5	-1.0	1	20	74	93	GAGCUCCUUGAAGUCCAAUU	: ::::::::::::::.	AUCUCGACUUCAAGGAGCUU	Cleavage	P-loop containing nucleoside triphosphate hydrolases superfamily protein	1
GAGCUCCUUGAAGUCCAAUU	Gh_A12G2282	3.5	-1.0	1	20	2141	2160	GAGCUCCUUGAAGUCCAAUU	: ::::::::::::::.	AUCUCGACUUCAAGGAGCUU	Cleavage	P-loop containing nucleoside triphosphate hydrolases superfamily protein	1
GAGCUCCUUGAAGUCCAAUU	Gh_D12G2676	3.5	-1.0	1	20	2141	2160	GAGCUCCUUGAAGUCCAAUU	: ::::::::::::::.	AUCUCGACUUCAAGGAGCUU	Cleavage	P-loop containing nucleoside triphosphate hydrolases superfamily protein	1
GAGCUCCUUGAAGUCCAAUU	Gh_D11G0122	4.5	-1.0	1	20	2084	2103	GAGCUCCUUGAAGUCCAAUU	: ::::::: :::::: ::.	ACUUGGACUACAAGGAACUU	Translation	P-loop containing nucleoside triphosphate hydrolases superfamily protein	1
GAGCUCCUUGAAGUCCAAUU	Gh_A11G0107	4.5	-1.0	1	20	2084	2103	GAGCUCCUUGAAGUCCAAUU	: ::::::: :::::: ::.	ACUUGGACUACAAGGAACUU	Translation	P-loop containing nucleoside triphosphate hydrolases superfamily protein	1
GAGCUCCUUGAAGUCCAAUU	Gh_A01G1095	3.0	-1.0	1	20	242	261	GAGCUCCUUGAAGUCCAAUU	:::::: :::::: :::::	CAUUGGAGUUCAAGCAGCUC	Cleavage	Pre-mRNA splicing Prp18-interacting factor	1
GAGCUCCUUGAAGUCCAAUU	Gh_A02G0387	3.0	-1.0	1	20	890	909	GAGCUCCUUGAAGUCCAAUU	:::::: :::::: :::::	CAUUGGAGUUCAAGCAGCUC	Cleavage	Pre-mRNA splicing Prp18-interacting factor	1
GAGCUCCUUGAAGUCCAAUU	Gh_D02G0439	3.0	-1.0	1	20	896	915	GAGCUCCUUGAAGUCCAAUU	:::::: :::::: :::::	CAUUGGAGUUCAAGCAGCUC	Cleavage	Pre-mRNA splicing Prp18-interacting factor	1
GAGCUCCUUGAAGUCCAAUU	Gh_A10G2296	4.0	-1.0	1	20	521	540	GAGCUCCUUGAAGUCCAAUU	::::: :::::: :::::	CUUUGGAGUUCAAGCAGCUC	Cleavage	Pre-mRNA splicing Prp18-interacting factor	1
GAGCUCCUUGAAGUCCAAUU	Gh_D10G1558	4.0	-1.0	1	20	986	1005	GAGCUCCUUGAAGUCCAAUU	::::: :::::: :::::	CUUUGGAGUUCAAGCAGCUC	Cleavage	Pre-mRNA splicing Prp18-interacting factor	1
GAGCUCCUUGAAGUCCAAUU	Gh_D10G0634	4.0	-1.0	1	20	523	542	GAGCUCCUUGAAGUCCAAUU	..: :::.: :::::::.::	GGUGGGAUUGCAAGGAGUUC	Translation	Protein of unknown function (DUF1677)	1
GAGCUCCUUGAAGUCCAAUU	Gh_A10G0589	4.0	-1.0	1	20	523	542	GAGCUCCUUGAAGUCCAAUU	..: :::.: :::::::.::	GGUGGGAUUGCAAGGAGUUC	Translation	Protein of unknown function (DUF1677)	1
GAGCUCCUUGAAGUCCAAUU	Gh_D05G0445	4.5	-1.0	1	20	1215	1234	GAGCUCCUUGAAGUCCAAUU	:. ::::::::.:: ::::	AGAUGGACUUCGAGUAGCUA	Cleavage	Protein phosphatase 2A, regulatory subunit PR55	1
GAGCUCCUUGAAGUCCAAUU	Gh_A03G0236	3.5	-1.0	1	20	474	493	GAGCUCCUUGAAGUCCAAUU	:.::: ::::::::::: :.	AGUUGAACUUCAAGGAGAUU	Cleavage	Protein phosphatase 2C family protein	1
GAGCUCCUUGAAGUCCAAUU	Gh_D03G1334	4.0	-1.0	1	20	474	493	GAGCUCCUUGAAGUCCAAUU	:.::: ::::::::::: :	AGUUGAACUUCAAGGAGAUA	Cleavage	Protein phosphatase 2C family protein	1
GAGCUCCUUGAAGUCCAAUU	Gh_D11G1622	4.5	-1.0	1	20	1214	1233	GAGCUCCUUGAAGUCCAAUU	: ::::::: :.::::: ::	AUUUGGACUGCGAGGAGGUC	Translation	protein serine/threonine kinases;protein kinases;ATP binding;sugar binding;kinases;carbohydrate binding	1
GAGCUCCUUGAAGUCCAAUU	Gh_A07G1996	4.0	-1.0	1	20	1041	1060	GAGCUCCUUGAAGUCCAAUU	:::::: ::. :::::::.	CAUUGGAGUUUUAGGAGCUU	Cleavage	RING/U-box superfamily protein with ARM repeat domain	1
GAGCUCCUUGAAGUCCAAUU	Gh_A05G0862	3.5	-1.0	1	20	2655	2674	GAGCUCCUUGAAGUCCAAUU	: :::::::.:::::::	GGGUAGACUUCAGGGAGCUC	Cleavage	RNA binding (RRM/RBD/RNP motifs) family protein	1
GAGCUCCUUGAAGUCCAAUU	Gh_D12G0750	4.0	-1.0	1	20	457	476	GAGCUCCUUGAAGUCCAAUU	::: ::.:::.:: :::.::	AAUCGGGCUUUAAUGAGUUC	Cleavage	RNA polymerase subunit beta	1
GAGCUCCUUGAAGUCCAAUU	Gh_D01G0297	4.0	-1.0	1	20	1618	1637	GAGCUCCUUGAAGUCCAAUU	::: ::.:::.:: :::.::	AAUCGGGCUUUAAUGAGUUC	Cleavage	RNA polymerase subunit beta	1
GAGCUCCUUGAAGUCCAAUU	Gh_A12G1805	5.0	-1.0	1	20	1407	1426	GAGCUCCUUGAAGUCCAAUU	:.:::::::: .. :::.::	AGUUGGACUUGGGAGAGUUC	Translation	RPM1 interacting protein 2	1
GAGCUCCUUGAAGUCCAAUU	Gh_D12G1976	5.0	-1.0	1	20	1407	1426	GAGCUCCUUGAAGUCCAAUU	:.:::::::: .. :::.::	AGUUGGACUUGGGAGAGUUC	Translation	RPM1 interacting protein 2	1
GAGCUCCUUGAAGUCCAAUU	Gh_A09G0414	5.0	-1.0	1	20	1389	1408	GAGCUCCUUGAAGUCCAAUU	:.:::::. :.: ::::::.	AGUUGGAUAUUACGGAGCUU	Cleavage	SCARECROW-like 8	1
GAGCUCCUUGAAGUCCAAUU	Gh_D09G0427	5.0	-1.0	1	20	1389	1408	GAGCUCCUUGAAGUCCAAUU	:.:::::. :.: ::::::.	AGUUGGAUAUUACGGAGCUU	Cleavage	SCARECROW-like 8	1
GAGCUCCUUGAAGUCCAAUU	Gh_Sca077035G01	3.5	-1.0	1	20	62	81	GAGCUCCUUGAAGUCCAAUU	: ::::. :::::::::::.	ACUUGGGGUUCAAGGAGCUU	Cleavage	SEC14 cytosolic factor family protein / phosphoglyceride transfer family protein	1
GAGCUCCUUGAAGUCCAAUU	Gh_A01G1996	3.5	-1.0	1	20	377	396	GAGCUCCUUGAAGUCCAAUU	: ::::. :::::::::::.	ACUUGGGGUUCAAGGAGCUU	Cleavage	SEC14 cytosolic factor family protein / phosphoglyceride transfer family protein	1
GAGCUCCUUGAAGUCCAAUU	Gh_D01G2256	3.5	-1.0	1	20	377	396	GAGCUCCUUGAAGUCCAAUU	: ::::. :::::::::::.	ACUUGGGGUUCAAGGAGCUU	Cleavage	SEC14 cytosolic factor family protein / phosphoglyceride transfer family protein	1
GAGCUCCUUGAAGUCCAAUU	Gh_D05G1410	4.0	-1.0	1	20	17	36	GAGCUCCUUGAAGUCCAAUU	.:::::.:: .:::::::	CGUUGGAUUUGGAGGAGCUA	Translation	SGS domain-containing protein	1
GAGCUCCUUGAAGUCCAAUU	Gh_D03G1768	4.0	-1.0	1	20	724	743	GAGCUCCUUGAAGUCCAAUU	.:::::. ::::: :::::.	GAUUGGGGUUCAAUGAGCUU	Cleavage	Sphingomyelin synthetase family protein	1
GAGCUCCUUGAAGUCCAAUU	Gh_Sca006862G01	4.5	-1.0	1	20	724	743	GAGCUCCUUGAAGUCCAAUU	.:::::. ::.:: :::::.	GAUUGGGGUUUAAUGAGCUU	Cleavage	Sphingomyelin synthetase family protein	1
GAGCUCCUUGAAGUCCAAUU	Gh_D12G0429	4.5	-1.0	1	20	210	229	GAGCUCCUUGAAGUCCAAUU	:::::::::::::: . ::	AAUUGGACUUCAAGUGCCUG	Cleavage	sulfiredoxin	1
GAGCUCCUUGAAGUCCAAUU	Gh_A12G0432	4.5	-1.0	1	20	210	229	GAGCUCCUUGAAGUCCAAUU	:::::::::::::: . ::	AAUUGGACUUCAAGUGCCUA	Cleavage	sulfiredoxin	1
GAGCUCCUUGAAGUCCAAUU	Gh_A06G1679	4.0	-1.0	1	20	1013	1032	GAGCUCCUUGAAGUCCAAUU	:.:::::.::::::: :::	AGUUGGAUUUCAAGGCACUC	Cleavage	Survival protein SurE-like phosphatase/nucleotidase	1
GAGCUCCUUGAAGUCCAAUU	Gh_D06G2053	4.0	-1.0	1	20	1016	1035	GAGCUCCUUGAAGUCCAAUU	:.:::::.::::::: :::	AGUUGGAUUUCAAGGCACUC	Cleavage	Survival protein SurE-like phosphatase/nucleotidase	1
GAGCUCCUUGAAGUCCAAUU	Gh_D05G2974	5.0	-1.0	1	20	539	558	GAGCUCCUUGAAGUCCAAUU	::::: :::::::::::	AAUUGAACUUCAAGGAGAAG	Cleavage	terpene synthase 02	1
GAGCUCCUUGAAGUCCAAUU	Gh_D05G2768	5.0	-1.0	1	20	749	768	GAGCUCCUUGAAGUCCAAUU	::::: :::::::::::	AAUUGAACUUCAAGGAGAAA	Cleavage	terpene synthase 03	1
GAGCUCCUUGAAGUCCAAUU	Gh_A07G0100	4.5	-1.0	1	20	8	27	GAGCUCCUUGAAGUCCAAUU	::::.:::::::. :::	UUCUGGAUUUCAAGGGUCUC	Cleavage	Transducin family protein / WD-40 repeat family protein	1
GAGCUCCUUGAAGUCCAAUU	Gh_D06G0787	4.5	-1.0	1	20	464	483	GAGCUCCUUGAAGUCCAAUU	..::::: ::.:::::::.	GGUUGGAGCUCGAGGAGCUU	Cleavage	tubulin-tyrosine ligases;tubulin-tyrosine ligases	1
GAGCUCCUUGAAGUCCAAUU	Gh_A06G0686	4.5	-1.0	1	20	464	483	GAGCUCCUUGAAGUCCAAUU	..::::: ::.:::::::.	GGUUGGAGCUCGAGGAGCUU	Cleavage	tubulin-tyrosine ligases;tubulin-tyrosine ligases	1
GAGCUCCUUGAAGUCCAAUU	Gh_A07G1170	4.0	-1.0	1	20	1567	1588	GAGCUCCUUGAAGU--CCAAUU	..:::: ::::::.::::.::	GGUUGGCCACUUCAGGGAGUUC	Cleavage	WD40/YVTN repeat-like-containing domain;Bromodomain	1
GAGCUCCUUGAAGUCCAAUU	Gh_A08G1860	4.5	-1.0	1	20	1661	1680	GAGCUCCUUGAAGUCCAAUU	::::::.:.::::::.	GAGGGGACUUUAGGGAGCUU	Cleavage	zinc finger (Ran-binding) family protein	1
GAGCUCCUUGAAGUCCAAUU	Gh_D08G2221	4.5	-1.0	1	20	1664	1683	GAGCUCCUUGAAGUCCAAUU	::::::.:.::::::.	GAGGGGACUUUAGGGAGCUU	Cleavage	zinc finger (Ran-binding) family protein	1
GAGCUCCUUGAAGUCCAAUU	Gh_D01G0180	4.0	-1.0	1	20	44	63	GAGCUCCUUGAAGUCCAAUU	::::: ..:::::::: ::.	AAUUGUGUUUCAAGGACCUU	Cleavage	Zinc finger C-x8-C-x5-C-x3-H type family protein	1
GAGCUCCUUGAAGUCCAAUU	Gh_A01G0135	4.0	-1.0	1	20	44	63	GAGCUCCUUGAAGUCCAAUU	::::: ..:::::::: ::.	AAUUGUGUUUCAAGGACCUU	Cleavage	Zinc finger C-x8-C-x5-C-x3-H type family protein	1
GAGCUCCUUGAAGUCCAAUU	Gh_D01G0181	4.0	-1.0	1	20	44	63	GAGCUCCUUGAAGUCCAAUU	::::: ..:::::::: ::.	AAUUGUGUUUCAAGGACCUU	Cleavage	Zinc finger C-x8-C-x5-C-x3-H type family protein	1
UAGCCAAGGAUGACUUGCCUG	Gh_D03G0835	0.0	-1.0	1	21	160	180	UAGCCAAGGAUGACUUGCCUG	:::::::::::::::::::::	CAGGCAAGUCAUCCUUGGCUA	Cleavage	nuclear factor Y, subunit A3	1
UAGCCAAGGAUGACUUGCCUG	Gh_D03G0835	0.0	-1.0	1	21	160	180	UAGCCAAGGAUGACUUGCCUG	:::::::::::::::::::::	CAGGCAAGUCAUCCUUGGCUA	Cleavage	nuclear factor Y, subunit B3	1
UAGCCAAGGAUGACUUGCCUG	Gh_D03G0835	0.0	-1.0	1	21	160	180	UAGCCAAGGAUGACUUGCCUG	:::::::::::::::::::::	CAGGCAAGUCAUCCUUGGCUA	Cleavage	nuclear factor Y, subunit C2	1
UAGCCAAGGAUGACUUGCCUG	Gh_D03G0835	0.0	-1.0	1	21	160	180	UAGCCAAGGAUGACUUGCCUG	:::::::::::::::::::::	CAGGCAAGUCAUCCUUGGCUA	Cleavage	nuclear factor Y, subunit C2	1
UAGCCAAGGAUGACUUGCCUG	Gh_A09G2170	4.0	-1.0	1	21	30	50	UAGCCAAGGAUGACUUGCCUG	:::: ::::::::::. :	ACAGCAACUCAUCCUUGGUCA	Cleavage	26S proteasome, regulatory subunit Rpn7;Proteasome component (PCI) domain	1
UAGCCAAGGAUGACUUGCCUG	Gh_D09G2379	4.0	-1.0	1	21	30	50	UAGCCAAGGAUGACUUGCCUG	:::: ::::::::::. :	ACAGCAACUCAUCCUUGGUCA	Cleavage	26S proteasome, regulatory subunit Rpn7;Proteasome component (PCI) domain	1
UAGCCAAGGAUGACUUGCCUG	Gh_A07G0993	3.5	-1.0	1	21	533	553	UAGCCAAGGAUGACUUGCCUG	: ::.::::::: :::::: :	CUGGUAAGUCAUACUUGGCCA	Cleavage	AAA-type ATPase family protein	1
UAGCCAAGGAUGACUUGCCUG	Gh_D07G1071	3.5	-1.0	1	21	533	553	UAGCCAAGGAUGACUUGCCUG	: ::.::::::: :::::: :	CUGGUAAGUCAUACUUGGCCA	Cleavage	AAA-type ATPase family protein	1
UAGCCAAGGAUGACUUGCCUG	Gh_A09G0897	4.0	-1.0	1	21	527	547	UAGCCAAGGAUGACUUGCCUG	: :: ::::::: :::::: :	CUGGGAAGUCAUACUUGGCCA	Cleavage	AAA-type ATPase family protein	1
UAGCCAAGGAUGACUUGCCUG	Gh_D09G0923	4.0	-1.0	1	21	527	547	UAGCCAAGGAUGACUUGCCUG	: :: ::::::: :::::: :	CUGGGAAGUCAUACUUGGCCA	Cleavage	AAA-type ATPase family protein	1
UAGCCAAGGAUGACUUGCCUG	Gh_A08G0046	4.0	-1.0	1	21	536	556	UAGCCAAGGAUGACUUGCCUG	: :: ::::::: :::::: :	CUGGGAAGUCAUACUUGGCCA	Cleavage	AAA-type ATPase family protein	1
UAGCCAAGGAUGACUUGCCUG	Gh_D08G0088	4.0	-1.0	1	21	536	556	UAGCCAAGGAUGACUUGCCUG	: :: ::::::: :::::: :	CUGGGAAGUCAUACUUGGCCA	Cleavage	AAA-type ATPase family protein	1
UAGCCAAGGAUGACUUGCCUG	Gh_D05G3580	4.5	-1.0	1	21	2	22	UAGCCAAGGAUGACUUGCCUG	..::..: :.::: ::::::.	UGGGUGAAUUAUCAUUGGCUG	Cleavage	aconitase 3	1
UAGCCAAGGAUGACUUGCCUG	Gh_D05G3734	4.5	-1.0	1	21	1157	1177	UAGCCAAGGAUGACUUGCCUG	..::..: :.::: ::::::.	UGGGUGAAUUAUCAUUGGCUG	Cleavage	aconitase 3	1
UAGCCAAGGAUGACUUGCCUG	Gh_A03G0951	5.0	-1.0	1	21	1148	1168	UAGCCAAGGAUGACUUGCCUG	..::..:: .::: ::::::.	UGGGUGAGCUAUCAUUGGCUG	Cleavage	aconitase 3	1
UAGCCAAGGAUGACUUGCCUG	Gh_A10G0793	4.5	-1.0	1	21	303	323	UAGCCAAGGAUGACUUGCCUG	::: .:::::::::::: :.	CAGAAGAGUCAUCCUUGGAUG	Cleavage	aldehyde dehydrogenase 6B2	1
UAGCCAAGGAUGACUUGCCUG	Gh_D10G0970	4.5	-1.0	1	21	489	509	UAGCCAAGGAUGACUUGCCUG	::: .:::::::::::: :.	CAGAAGAGUCAUCCUUGGAUG	Cleavage	aldehyde dehydrogenase 6B2	1
UAGCCAAGGAUGACUUGCCUG	Gh_A05G2581	4.5	-1.0	1	21	221	241	UAGCCAAGGAUGACUUGCCUG	::: ::::::::::::	ACUUAAAGCCAUCCUUGGCUA	Cleavage	Ankyrin repeat family protein	1
UAGCCAAGGAUGACUUGCCUG	Gh_D05G2869	4.5	-1.0	1	21	188	208	UAGCCAAGGAUGACUUGCCUG	::: ::::::::::::	ACUUAAAGCCAUCCUUGGCUA	Cleavage	Ankyrin repeat family protein	1
UAGCCAAGGAUGACUUGCCUG	Gh_A04G0530	5.0	-1.0	1	21	367	388	UAGC-CAAGGAUGACUUGCCUG	: ::.::::::::::: :::.	AAUGCGAGUCAUCCUUGCGCUG	Cleavage	Basic-leucine zipper (bZIP) transcription factor family protein	1
UAGCCAAGGAUGACUUGCCUG	Gh_A12G2592	3.5	-1.0	1	21	2987	3007	UAGCCAAGGAUGACUUGCCUG	: :: .::::.:::::::: :	CUGGAGAGUCGUCCUUGGCAA	Cleavage	binding	1
UAGCCAAGGAUGACUUGCCUG	Gh_D12G0909	3.5	-1.0	1	21	4760	4780	UAGCCAAGGAUGACUUGCCUG	: :: .::::.:::::::: :	CUGGAGAGUCGUCCUUGGCAA	Cleavage	binding	1
UAGCCAAGGAUGACUUGCCUG	Gh_D10G2434	5.0	-1.0	1	21	604	624	UAGCCAAGGAUGACUUGCCUG	:::: :.:: ::::: ::.::	CAGGAAGGUGAUCCUCGGUUA	Cleavage	BR-signaling kinase 2	1
UAGCCAAGGAUGACUUGCCUG	Gh_A13G1417	3.5	-1.0	1	21	736	756	UAGCCAAGGAUGACUUGCCUG	::::: ::::::: ::.:.	UUGGCAACUCAUCCUGGGUUG	Cleavage	Calcium-binding EF-hand family protein	1
UAGCCAAGGAUGACUUGCCUG	Gh_D07G2381	4.0	-1.0	1	21	622	642	UAGCCAAGGAUGACUUGCCUG	.:: ::::: :::::::: :	AGGGGAAGUCUUCCUUGGCAA	Translation	casein kinase 1	1
UAGCCAAGGAUGACUUGCCUG	Gh_A05G1130	5.0	-1.0	1	21	622	642	UAGCCAAGGAUGACUUGCCUG	.:: ::::: ::::::::	AGGGGAAGUCUUCCUUGGCAG	Translation	casein kinase 1-like protein 2	1
UAGCCAAGGAUGACUUGCCUG	Gh_D05G1301	5.0	-1.0	1	21	622	642	UAGCCAAGGAUGACUUGCCUG	.:: ::::: ::::::::	AGGGGAAGUCUUCCUUGGCAG	Translation	casein kinase 1-like protein 2	1
UAGCCAAGGAUGACUUGCCUG	Gh_D08G2607	5.0	-1.0	1	21	622	642	UAGCCAAGGAUGACUUGCCUG	.:: ::::: ::::::::	AGGGGAAGUCUUCCUUGGCAG	Translation	casein kinase I-like 3	1
UAGCCAAGGAUGACUUGCCUG	Gh_A05G1612	4.5	-1.0	1	21	1520	1540	UAGCCAAGGAUGACUUGCCUG	::::... ::: ::::::::.	CAGGUGGUUCACCCUUGGCUG	Translation	Chaperone DnaJ-domain superfamily protein	1
UAGCCAAGGAUGACUUGCCUG	Gh_D05G1796	4.5	-1.0	1	21	1520	1540	UAGCCAAGGAUGACUUGCCUG	::::... ::: ::::::::.	CAGGUGGUUCACCCUUGGCUG	Translation	Chaperone DnaJ-domain superfamily protein	1
UAGCCAAGGAUGACUUGCCUG	Gh_D09G2217	5.0	-1.0	1	21	2438	2458	UAGCCAAGGAUGACUUGCCUG	::: . :::::::: :::::	CAGCUCAGUCAUCCGUGGCUU	Cleavage	COP1-interacting protein-related	1
UAGCCAAGGAUGACUUGCCUG	Gh_A09G2225	5.0	-1.0	1	21	2474	2494	UAGCCAAGGAUGACUUGCCUG	::: . :::::::: :::::	CAGCUCAGUCAUCCGUGGCUU	Cleavage	COP1-interacting protein-related	1
UAGCCAAGGAUGACUUGCCUG	Gh_D09G0343	5.0	-1.0	1	21	211	231	UAGCCAAGGAUGACUUGCCUG	:::: :.:::::::::	GUUGCAAAUUAUCCUUGGCCU	Cleavage	Cytochrome C1 family	1
UAGCCAAGGAUGACUUGCCUG	Gh_D13G2231	4.5	-1.0	1	21	23	43	UAGCCAAGGAUGACUUGCCUG	::::::::: ::::::	AUAAAAAGUCAUCCAUGGCUA	Cleavage	Disease resistance-responsive (dirigent-like protein) family protein	1
UAGCCAAGGAUGACUUGCCUG	Gh_D05G0872	5.0	-1.0	1	21	415	435	UAGCCAAGGAUGACUUGCCUG	:: :::::..::::: :.:	GAGUCAAGUUGUCCUUUGUUU	Cleavage	ELF4-like 1	1
UAGCCAAGGAUGACUUGCCUG	Gh_D04G1665	4.5	-1.0	1	21	737	757	UAGCCAAGGAUGACUUGCCUG	.::..:::.::. ::::.:.	AGGGUGAGUUAUUGUUGGUUG	Cleavage	F-box family protein with a domain of unknown function (DUF295)	1
UAGCCAAGGAUGACUUGCCUG	Gh_D04G1668	4.5	-1.0	1	21	737	757	UAGCCAAGGAUGACUUGCCUG	.::..:::.::. ::::.:.	AGGGUGAGUUAUUGUUGGUUG	Cleavage	F-box family protein with a domain of unknown function (DUF295)	1
UAGCCAAGGAUGACUUGCCUG	Gh_A08G0111	4.0	-1.0	1	21	2531	2551	UAGCCAAGGAUGACUUGCCUG	::::: .::..:::::::	CCAGCAAGAUAUUUUUGGCUA	Cleavage	glucan synthase-like 10	1
UAGCCAAGGAUGACUUGCCUG	Gh_D08G0156	4.0	-1.0	1	21	2531	2551	UAGCCAAGGAUGACUUGCCUG	::::: .::..:::::::	CCAGCAAGAUAUUUUUGGCUA	Cleavage	glucan synthase-like 10	1
UAGCCAAGGAUGACUUGCCUG	Gh_D04G1219	4.0	-1.0	1	21	596	616	UAGCCAAGGAUGACUUGCCUG	:::::::::..:: :::.	GGAGCAAGUCAUUUUUAGCUG	Cleavage	golgin candidate 1	1
UAGCCAAGGAUGACUUGCCUG	Gh_A05G0276	4.5	-1.0	1	21	2408	2428	UAGCCAAGGAUGACUUGCCUG	.::: .:::::. :::::::	UAGGAUGGUCAUUGUUGGCUA	Cleavage	HOPM interactor 7	1
UAGCCAAGGAUGACUUGCCUG	Gh_A08G0877	4.5	-1.0	1	21	953	973	UAGCCAAGGAUGACUUGCCUG	::: :..::.::. :::::::	CAGCCGGGUUAUUGUUGGCUA	Cleavage	HXXXD-type acyl-transferase family protein	1
UAGCCAAGGAUGACUUGCCUG	Gh_A05G2568	3.5	-1.0	1	21	925	945	UAGCCAAGGAUGACUUGCCUG	::::::.: :::::::::.:	CAGGCAGGGCAUCCUUGGUUU	Cleavage	hydrolase family protein / HAD-superfamily protein	1
UAGCCAAGGAUGACUUGCCUG	Gh_D05G2855	3.5	-1.0	1	21	991	1011	UAGCCAAGGAUGACUUGCCUG	::::::.: :::::::::.:	CAGGCAGGGCAUCCUUGGUUU	Cleavage	hydrolase family protein / HAD-superfamily protein	1
UAGCCAAGGAUGACUUGCCUG	Gh_A07G0498	4.5	-1.0	1	21	1084	1104	UAGCCAAGGAUGACUUGCCUG	::::::: :::::: ::.	CUUGCAAGUCUUCCUUGUCUG	Translation	Leucine-rich repeat transmembrane protein kinase	1
UAGCCAAGGAUGACUUGCCUG	Gh_D12G1960	4.5	-1.0	1	21	95	113	UAGCCAAGGAUGACUUGCCUG	:::: ::::::.:::::::	GAGGC--GUCAUCUUUGGCUA	Cleavage	Major facilitator superfamily protein	1
UAGCCAAGGAUGACUUGCCUG	Gh_A05G2218	5.0	-1.0	1	21	1436	1456	UAGCCAAGGAUGACUUGCCUG	::. :::: :: ::::::.	GUGGUCAGUCCUCAUUGGCUG	Translation	metalloendopeptidases;zinc ion binding	1
UAGCCAAGGAUGACUUGCCUG	Gh_A11G1883	4.5	-1.0	1	21	74	94	UAGCCAAGGAUGACUUGCCUG	::: ::::::::::::	AUGCAAAGACAUCCUUGGCUA	Cleavage	mitochondrial HSO70 2	1
UAGCCAAGGAUGACUUGCCUG	Gh_D11G2087	4.5	-1.0	1	21	86	106	UAGCCAAGGAUGACUUGCCUG	::: ::::::::::::	AUGCAAAGACAUCCUUGGCUA	Cleavage	mitochondrial HSO70 2	1
UAGCCAAGGAUGACUUGCCUG	Gh_D02G2034	4.5	-1.0	1	21	1058	1078	UAGCCAAGGAUGACUUGCCUG	:.:: :::::::. :::: ::	CGGGGAAGUCAUUGUUGGAUA	Cleavage	NAD(P)-binding Rossmann-fold superfamily protein	1
UAGCCAAGGAUGACUUGCCUG	Gh_A11G2344	5.0	-1.0	1	21	1067	1087	UAGCCAAGGAUGACUUGCCUG	.:::. ::::: ::::: .::	UAGGUCAGUCAACCUUGCUUA	Translation	NDH-dependent cyclic electron flow 5	1
UAGCCAAGGAUGACUUGCCUG	Gh_A03G0853	5.0	-1.0	1	21	377	397	UAGCCAAGGAUGACUUGCCUG	:: ::: : :::::::::::	CAAGCAUGAGAUCCUUGGCUA	Cleavage	nitrate transporter 1:2	1
UAGCCAAGGAUGACUUGCCUG	Gh_A03G0852	5.0	-1.0	1	21	1277	1297	UAGCCAAGGAUGACUUGCCUG	:: ::: : :::::::::::	CAAGCAUGAGAUCCUUGGCUA	Cleavage	nitrate transporter 1:2	1
UAGCCAAGGAUGACUUGCCUG	Gh_A12G1535	5.0	-1.0	1	21	1343	1363	UAGCCAAGGAUGACUUGCCUG	:: ::: : :::::::::::	CAAGCAUGAGAUCCUUGGCUA	Cleavage	nitrate transporter 1:2	1
UAGCCAAGGAUGACUUGCCUG	Gh_D12G1658	5.0	-1.0	1	21	1490	1510	UAGCCAAGGAUGACUUGCCUG	:: ::: : :::::::::::	CAAGCAUGAGAUCCUUGGCUA	Cleavage	nitrate transporter 1:2	1
UAGCCAAGGAUGACUUGCCUG	Gh_A05G1819	4.5	-1.0	1	21	1079	1099	UAGCCAAGGAUGACUUGCCUG	.: ::::::::::. :::::	UAUGCAAGUCAUCUCCGGCUA	Cleavage	nucleic acid binding	1
UAGCCAAGGAUGACUUGCCUG	Gh_D02G2289	4.5	-1.0	1	21	646	666	UAGCCAAGGAUGACUUGCCUG	::: :.:::: :::::: ::	AAGGGAGGUCAACCUUGGAUA	Translation	O-fucosyltransferase family protein	1
UAGCCAAGGAUGACUUGCCUG	Gh_D08G1268	3.0	-1.0	1	21	1317	1337	UAGCCAAGGAUGACUUGCCUG	.:::::::.::.: :::.::	AGGGCAAGUUAUUCAUGGUUA	Cleavage	Pentatricopeptide repeat (PPR) superfamily protein	1
UAGCCAAGGAUGACUUGCCUG	Gh_A08G0995	4.0	-1.0	1	21	1317	1337	UAGCCAAGGAUGACUUGCCUG	.::::: :.::.: :::.::	AGGGCAAAUUAUUCAUGGUUA	Cleavage	Pentatricopeptide repeat (PPR) superfamily protein	1
UAGCCAAGGAUGACUUGCCUG	Gh_A12G0099	4.5	-1.0	1	21	1905	1926	UAGCCAAGGAUGACU-UGCCUG	::::: :::. :.::::::::	AAGGCAUAGUUCUUCUUGGCUA	Translation	phototropin 2	1
UAGCCAAGGAUGACUUGCCUG	Gh_D04G1962	3.5	-1.0	1	21	1586	1606	UAGCCAAGGAUGACUUGCCUG	.::::: :..::: ::::::	AGGGCAAUUUGUCCCUGGCUA	Cleavage	P-loop containing nucleoside triphosphate hydrolases superfamily protein	1
UAGCCAAGGAUGACUUGCCUG	Gh_D11G1828	4.5	-1.0	1	21	740	760	UAGCCAAGGAUGACUUGCCUG	:::: :: ::::: ::::.:.	CAGGAAAAUCAUCAUUGGUUG	Cleavage	P-loop containing nucleoside triphosphate hydrolases superfamily protein	1
UAGCCAAGGAUGACUUGCCUG	Gh_D09G1302	5.0	-1.0	1	21	36	56	UAGCCAAGGAUGACUUGCCUG	:. ::::::: ::::: :.:.	CGUGCAAGUCCUCCUUCGUUG	Translation	P-loop containing nucleoside triphosphate hydrolases superfamily protein	1
UAGCCAAGGAUGACUUGCCUG	Gh_D01G1456	4.0	-1.0	1	21	31	51	UAGCCAAGGAUGACUUGCCUG	:: : :: ::::.:::::::.	CAAGAAAAUCAUUCUUGGCUG	Cleavage	Polynucleotidyl transferase, ribonuclease H-like superfamily protein	1
UAGCCAAGGAUGACUUGCCUG	Gh_A03G0158	5.0	-1.0	1	21	402	422	UAGCCAAGGAUGACUUGCCUG	:: ::::::.. :: ::::::	CAAGCAAGUUGGCCAUGGCUA	Translation	POX (plant homeobox) family protein	1
UAGCCAAGGAUGACUUGCCUG	Gh_A10G2128	4.5	-1.0	1	21	1698	1718	UAGCCAAGGAUGACUUGCCUG	: ::::::::::::::	CCCGGAAGUCAUCCUUGGCCU	Cleavage	Protein kinase superfamily protein	1
UAGCCAAGGAUGACUUGCCUG	Gh_D10G2448	4.5	-1.0	1	21	1698	1718	UAGCCAAGGAUGACUUGCCUG	: ::::::::::::::	CCCGGAAGUCAUCCUUGGCCU	Cleavage	Protein kinase superfamily protein	1
UAGCCAAGGAUGACUUGCCUG	Gh_D04G0480	5.0	-1.0	1	21	1484	1504	UAGCCAAGGAUGACUUGCCUG	:: .:::::::::::: ::	CAUUUAAGUCAUCCUUGCCUU	Cleavage	Protein kinase superfamily protein	1
UAGCCAAGGAUGACUUGCCUG	Gh_A05G3152	5.0	-1.0	1	21	1484	1504	UAGCCAAGGAUGACUUGCCUG	:: .:::::::::::: ::	CAUUUAAGUCAUCCUUGCCUU	Cleavage	Protein kinase superfamily protein	1
UAGCCAAGGAUGACUUGCCUG	Gh_D01G1719	4.0	-1.0	1	21	953	973	UAGCCAAGGAUGACUUGCCUG	.::::: .:::.::::.::	GGGGCAAUGUAUCUUUGGUUA	Cleavage	Protein of unknown function (DUF1644)	1
UAGCCAAGGAUGACUUGCCUG	Gh_A01G1481	4.0	-1.0	1	21	953	973	UAGCCAAGGAUGACUUGCCUG	.::::: .:::.::::.::	GGGGCAAUGUAUCUUUGGUUA	Cleavage	Protein of unknown function (DUF1644)	1
UAGCCAAGGAUGACUUGCCUG	Gh_A13G0394	4.5	-1.0	1	21	951	971	UAGCCAAGGAUGACUUGCCUG	.::::: ::: : .:::::::	UAGGCAUGUCUUAUUUGGCUA	Translation	Protein of unknown function (DUF620)	1
UAGCCAAGGAUGACUUGCCUG	Gh_D13G0439	4.5	-1.0	1	21	951	971	UAGCCAAGGAUGACUUGCCUG	.::::: ::: : .:::::::	UAGGCAUGUCUUAUUUGGCUA	Translation	Protein of unknown function (DUF620)	1
UAGCCAAGGAUGACUUGCCUG	Gh_Sca005780G01	5.0	-1.0	1	21	942	962	UAGCCAAGGAUGACUUGCCUG	.::::: ::. : .:::::::	UAGGCAUGUUUUAUUUGGCUA	Translation	Protein of unknown function (DUF620)	1
UAGCCAAGGAUGACUUGCCUG	Gh_A05G0275	3.5	-1.0	1	21	182	202	UAGCCAAGGAUGACUUGCCUG	:::.:::::..::::::	GGAGCAGGUCAUUUUUGGCUC	Cleavage	Protein of unknown function, DUF547	1
UAGCCAAGGAUGACUUGCCUG	Gh_D05G0376	3.5	-1.0	1	21	182	202	UAGCCAAGGAUGACUUGCCUG	:::.:::::..::::::	GGAGCAGGUCAUUUUUGGCUC	Cleavage	Protein of unknown function, DUF547	1
UAGCCAAGGAUGACUUGCCUG	Gh_D09G0670	3.5	-1.0	1	21	263	283	UAGCCAAGGAUGACUUGCCUG	..:::..::..::.::::::	UGGGCGGGUUGUCUUUGGCUU	Cleavage	Protein of unknown function, DUF584	1
UAGCCAAGGAUGACUUGCCUG	Gh_A09G0666	3.5	-1.0	1	21	263	283	UAGCCAAGGAUGACUUGCCUG	..:::..::..::.::::::	UGGGCGGGUUGUCUUUGGCUU	Cleavage	Protein of unknown function, DUF584	1
UAGCCAAGGAUGACUUGCCUG	Gh_A12G0466	4.0	-1.0	1	21	1608	1628	UAGCCAAGGAUGACUUGCCUG	::: ::::::::::::	ACAACAACUCAUCCUUGGCUC	Cleavage	RING/U-box superfamily protein	1
UAGCCAAGGAUGACUUGCCUG	Gh_D12G0468	4.0	-1.0	1	21	1599	1619	UAGCCAAGGAUGACUUGCCUG	::: ::::::::::::	CCAACAACUCAUCCUUGGCUC	Cleavage	RING/U-box superfamily protein	1
UAGCCAAGGAUGACUUGCCUG	Gh_D13G1282	5.0	-1.0	1	21	2525	2545	UAGCCAAGGAUGACUUGCCUG	.:: :.:: :::::::: ::.	UAGCCGAGACAUCCUUGACUG	Cleavage	RNA helicase family protein	1
UAGCCAAGGAUGACUUGCCUG	Gh_A12G2023	5.0	-1.0	1	21	1884	1904	UAGCCAAGGAUGACUUGCCUG	.::: ::::.::..: ::::	UAGGGAAGUUAUUUUAGGCUC	Cleavage	Sec1/munc18-like (SM) proteins superfamily	1
UAGCCAAGGAUGACUUGCCUG	Gh_D05G0745	5.0	-1.0	1	21	240	260	UAGCCAAGGAUGACUUGCCUG	::: :::: ::::::: :::	CAGUCAAGACAUCCUUAGCUC	Cleavage	SNARE-associated protein-related	1
UAGCCAAGGAUGACUUGCCUG	Gh_A10G1815	5.0	-1.0	1	21	2137	2156	UAGCCAAGGAUGACUUGCCUG	:::::::: .:.:::::.:.	GAGGCAAGU-GUUCUUGGUUG	Cleavage	subunit of exocyst complex 8	1
UAGCCAAGGAUGACUUGCCUG	Gh_A02G0176	3.0	-1.0	1	21	422	442	UAGCCAAGGAUGACUUGCCUG	: .::::::::.::::.:.	UUGUUAAGUCAUCUUUGGUUG	Cleavage	Tetratricopeptide repeat (TPR)-like superfamily protein	1
UAGCCAAGGAUGACUUGCCUG	Gh_D02G0240	3.0	-1.0	1	21	422	442	UAGCCAAGGAUGACUUGCCUG	: .::::::::.::::.:.	UUGUUAAGUCAUCUUUGGUUG	Cleavage	Tetratricopeptide repeat (TPR)-like superfamily protein	1
UAGCCAAGGAUGACUUGCCUG	Gh_D08G0682	4.5	-1.0	1	21	717	737	UAGCCAAGGAUGACUUGCCUG	:::: ::: .:::::::: ::	CAGGAAAGAUAUCCUUGGAUA	Cleavage	TIFY domain/Divergent CCT motif family protein	1
UAGCCAAGGAUGACUUGCCUG	Gh_D12G0945	4.0	-1.0	1	21	4578	4598	UAGCCAAGGAUGACUUGCCUG	..:::::::.: :: :::.::	UGGGCAAGUUACCCCUGGUUA	Translation	transcription regulators	1
UAGCCAAGGAUGACUUGCCUG	Gh_A12G0864	4.0	-1.0	1	21	4578	4598	UAGCCAAGGAUGACUUGCCUG	..:::::::.: :: :::.::	UGGGCAAGUUACCCCUGGUUA	Translation	transcription regulators	1
UAGCCAAGGAUGACUUGCCUG	Gh_D13G1112	3.5	-1.0	1	21	1142	1162	UAGCCAAGGAUGACUUGCCUG	:::... ::::.:::::::.	GAGGUGGUUCAUUCUUGGCUG	Cleavage	Transducin/WD40 repeat-like superfamily protein	1
UAGCCAAGGAUGACUUGCCUG	Gh_A08G1899	3.5	-1.0	1	21	1142	1162	UAGCCAAGGAUGACUUGCCUG	:::... ::::.:::::::.	GAGGUGGUUCAUUCUUGGCUG	Cleavage	Transducin/WD40 repeat-like superfamily protein	1
UAGCCAAGGAUGACUUGCCUG	Gh_D08G2263	3.5	-1.0	1	21	1142	1162	UAGCCAAGGAUGACUUGCCUG	:::... ::::.:::::::.	GAGGUGGUUCAUUCUUGGCUG	Cleavage	Transducin/WD40 repeat-like superfamily protein	1
UAGCCAAGGAUGACUUGCCUG	Gh_A13G0868	3.5	-1.0	1	21	1142	1162	UAGCCAAGGAUGACUUGCCUG	:::... ::::.:::::::.	GAGGUGGUUCAUUCUUGGCUG	Cleavage	Transducin/WD40 repeat-like superfamily protein	1
UAGCCAAGGAUGACUUGCCUG	Gh_A11G2327	4.0	-1.0	1	21	1166	1186	UAGCCAAGGAUGACUUGCCUG	:::... ::::..::::::.	GAGGUGGUUCAUUUUUGGCUG	Cleavage	Transducin/WD40 repeat-like superfamily protein	1
UAGCCAAGGAUGACUUGCCUG	Gh_D11G2640	4.0	-1.0	1	21	1268	1288	UAGCCAAGGAUGACUUGCCUG	:::... ::::..::::::.	GAGGUGGUUCAUUUUUGGCUG	Cleavage	Transducin/WD40 repeat-like superfamily protein	1
UAGCCAAGGAUGACUUGCCUG	Gh_D12G1707	5.0	-1.0	1	21	800	820	UAGCCAAGGAUGACUUGCCUG	:::::::::::::: :	AGAGCAAGUCAUCCUUGACAG	Cleavage	tRNA arginine adenosine deaminase	1
UAGCCAAGGAUGACUUGCCUG	Gh_A12G1939	5.0	-1.0	1	21	2402	2422	UAGCCAAGGAUGACUUGCCUG	:: : :.::..::.::::.:.	CACGAAGGUUGUCUUUGGUUG	Cleavage	tRNA/rRNA methyltransferase (SpoU) family protein	1
UAGCCAAGGAUGACUUGCCUG	Gh_D12G2119	5.0	-1.0	1	21	3398	3418	UAGCCAAGGAUGACUUGCCUG	:: : :.::..::.::::.:.	CACGAAGGUUGUCUUUGGUUG	Cleavage	tRNA/rRNA methyltransferase (SpoU) family protein	1
UAGCCAAGGAUGACUUGCCUG	Gh_D03G1791	3.5	-1.0	1	21	1427	1447	UAGCCAAGGAUGACUUGCCUG	.:: ..::::: :::::::::	UAGAUGAGUCAGCCUUGGCUA	Translation	UDP-Glycosyltransferase superfamily protein	1
UAGCCAAGGAUGACUUGCCUG	Gh_A02G1180	3.5	-1.0	1	21	1430	1450	UAGCCAAGGAUGACUUGCCUG	.:: ..::::: :::::::::	UAGAUGAGUCAGCCUUGGCUA	Translation	UDP-Glycosyltransferase superfamily protein	1
UAGCCAAGGAUGACUUGCCUG	Gh_D08G1428	4.5	-1.0	1	21	1429	1449	UAGCCAAGGAUGACUUGCCUG	:::.: : ::::::::::	GGUGCAGGGCUUCCUUGGCUA	Translation	WD-40 repeat family protein / beige-related	1
UAGCCAAGGAUGACUUGCCUG	Gh_A08G1145	4.5	-1.0	1	21	1429	1449	UAGCCAAGGAUGACUUGCCUG	:::.: : ::::::::::	GGUGCAGGGCUUCCUUGGCUA	Translation	WD-40 repeat family protein / beige-related	1
UAGCCAAGGAUGACUUGCCUG	Gh_D08G0368	4.5	-1.0	1	21	1816	1836	UAGCCAAGGAUGACUUGCCUG	:::.: : ::::::::::	GGUGCAGGACUUCCUUGGCUA	Translation	WD-40 repeat family protein / beige-related	1
UAGCCAAGGAUGACUUGCCUG	Gh_A11G0753	4.5	-1.0	1	21	1837	1857	UAGCCAAGGAUGACUUGCCUG	:::.: : ::::::::::	GGUGCAGGACUUCCUUGGCUA	Translation	WD-40 repeat family protein / beige-related	1
UAGCCAAGGAUGACUUGCCUG	Gh_D11G0874	4.5	-1.0	1	21	1834	1854	UAGCCAAGGAUGACUUGCCUG	:::.: : ::::::::::	GGUGCAGGACUUCCUUGGCUA	Translation	WD-40 repeat family protein / beige-related	1
UAGCCAAGGAUGACUUGCCUG	Gh_D01G0158	4.5	-1.0	1	21	384	404	UAGCCAAGGAUGACUUGCCUG	::: :::::::.:::::.	AAGGGAAGUCAUUCUUGGUAC	Cleavage	zinc ion binding	1
UAGCCAAGGAUGACUUGCCUG	Gh_A01G2032	4.5	-1.0	1	21	384	404	UAGCCAAGGAUGACUUGCCUG	::: :::::::.:::::.	AAGGGAAGUCAUUCUUGGUAC	Cleavage	zinc ion binding	1
UAUGAGGAGCCAUGCAUGUAU	Gh_A05G0904	3.0	-1.0	1	21	605	625	UAUGAGGAGCCAUGCAUGUAU	::::::.::: ::.:::.::	UUACAUGUAUGCCUUCUCGUA	Translation	3\'-5\'-exoribonuclease family protein	1
UAUGAGGAGCCAUGCAUGUAU	Gh_D05G0986	4.0	-1.0	1	21	605	625	UAUGAGGAGCCAUGCAUGUAU	::::::.::: ::.:::.:	UUACAUGUAUGCCUUCUCGUU	Translation	3\'-5\'-exoribonuclease family protein	1
UAUGAGGAGCCAUGCAUGUAU	Gh_D10G2530	4.5	-1.0	1	21	287	307	UAUGAGGAGCCAUGCAUGUAU	:::.:::::: .::::..:	UUACGUGCAUGAUUCCUUGUC	Translation	ABC transporter family protein	2
UAUGAGGAGCCAUGCAUGUAU	Gh_A08G2525	4.5	-1.0	1	21	545	565	UAUGAGGAGCCAUGCAUGUAU	: .::::.:::::: .:.::	AAGCAUGUAUGGCUGUUUAUC	Cleavage	ACD1-like	1
UAUGAGGAGCCAUGCAUGUAU	Gh_D12G1210	4.5	-1.0	1	21	502	523	UAUGAGGAGCCAUG-CAUGUAU	::: .:: :::::.::.:::::	AUAGGUGGCAUGGUUCUUCAUA	Cleavage	Albino or Glassy Yellow 1	1
UAUGAGGAGCCAUGCAUGUAU	Gh_A12G1087	4.5	-1.0	1	21	502	523	UAUGAGGAGCCAUG-CAUGUAU	::: .:: :::::.::.:::::	AUAGGUGGCAUGGUUCUUCAUA	Cleavage	Albino or Glassy Yellow 1	1
UAUGAGGAGCCAUGCAUGUAU	Gh_D04G0941	4.0	-1.0	1	21	361	381	UAUGAGGAGCCAUGCAUGUAU	: ::::::::::::.. :: :	AAACAUGCAUGGCUUUACACA	Cleavage	Aldolase-type TIM barrel family protein	1
UAUGAGGAGCCAUGCAUGUAU	Gh_D13G1348	4.5	-1.0	1	21	944	964	UAUGAGGAGCCAUGCAUGUAU	:::..::::: :.::.::::	AUAUGUGCAUUGUUCUUCAUC	Translation	amino acid permease 7	1
UAUGAGGAGCCAUGCAUGUAU	Gh_D13G2269	5.0	-1.0	1	21	2130	2150	UAUGAGGAGCCAUGCAUGUAU	:: :::::::: :::.:.: :	AUCCAUGCAUGACUCUUUAGA	Translation	ARM repeat superfamily protein	1
UAUGAGGAGCCAUGCAUGUAU	Gh_A13G1882	5.0	-1.0	1	21	2130	2150	UAUGAGGAGCCAUGCAUGUAU	:: :::::::: :::.:.: :	AUCCAUGCAUGACUCUUUAGA	Translation	ARM repeat superfamily protein	1
UAUGAGGAGCCAUGCAUGUAU	Gh_D11G1722	5.0	-1.0	1	21	915	935	UAUGAGGAGCCAUGCAUGUAU	::::::::: ::::.:. :	CUACAUGCAUUGCUCUUUCUU	Translation	autophagy protein Apg5 family	1
UAUGAGGAGCCAUGCAUGUAU	Gh_D05G2764	3.5	-1.0	1	21	262	282	UAUGAGGAGCCAUGCAUGUAU	:: ::: :::::.::.:::	GCACUUGCUUGGCUUCUUAUA	Cleavage	Auxin efflux carrier family protein	1
UAUGAGGAGCCAUGCAUGUAU	Gh_A05G2488	3.5	-1.0	1	21	262	282	UAUGAGGAGCCAUGCAUGUAU	:: ::: :::::.::.:::	GCACUUGCUUGGCUUCUUAUA	Cleavage	Auxin efflux carrier family protein	1
UAUGAGGAGCCAUGCAUGUAU	Gh_D05G2765	5.0	-1.0	1	21	262	282	UAUGAGGAGCCAUGCAUGUAU	:::: :: :::::.:::::	AUACUGGCUUGGCUUCUCAUC	Cleavage	Auxin efflux carrier family protein	1
UAUGAGGAGCCAUGCAUGUAU	Gh_A05G0639	5.0	-1.0	1	21	1264	1284	UAUGAGGAGCCAUGCAUGUAU	: :.::::::::::.::.	CUUCGUGCAUGGCUCUUCGAG	Cleavage	BEL1-like homeodomain 1	1
UAUGAGGAGCCAUGCAUGUAU	Gh_A05G2906	4.0	-1.0	1	21	398	418	UAUGAGGAGCCAUGCAUGUAU	:.:::::::::: .::: :	UAAUAUGCAUGGCUGUUCAGA	Cleavage	Bifunctional inhibitor/lipid-transfer protein/seed storage 2S albumin superfamily protein	1
UAUGAGGAGCCAUGCAUGUAU	Gh_A07G1304	4.0	-1.0	1	21	1154	1174	UAUGAGGAGCCAUGCAUGUAU	:::: :::::::::.::	UGCAAUGCCUGGCUCCUCGUA	Cleavage	calmodulin-binding receptor-like cytoplasmic kinase 2	1
UAUGAGGAGCCAUGCAUGUAU	Gh_A06G1262	4.5	-1.0	1	21	1762	1782	UAUGAGGAGCCAUGCAUGUAU	:::::::::: ::.: ..::	UUACAUGCAUGCCUUCCUGUA	Translation	cullin-associated and neddylation dissociated	1
UAUGAGGAGCCAUGCAUGUAU	Gh_D06G1585	4.5	-1.0	1	21	1795	1815	UAUGAGGAGCCAUGCAUGUAU	:::::::::: ::.: ..::	UUACAUGCAUGCCUUCCUGUA	Translation	cullin-associated and neddylation dissociated	1
UAUGAGGAGCCAUGCAUGUAU	Gh_Sca011991G01	5.0	-1.0	1	21	76	96	UAUGAGGAGCCAUGCAUGUAU	:::: ::.:: :::.:::.:	AUACUUGUAUUGCUUCUCGUU	Translation	Cytochrome P450 superfamily protein	1
UAUGAGGAGCCAUGCAUGUAU	Gh_A11G1996	5.0	-1.0	1	21	76	96	UAUGAGGAGCCAUGCAUGUAU	:::: ::.:: :::.:::.:	AUACUUGUAUUGCUUCUCGUU	Translation	Cytochrome P450 superfamily protein	1
UAUGAGGAGCCAUGCAUGUAU	Gh_A03G1050	5.0	-1.0	1	21	2311	2329	UAUGAGGAGCCAUGCAUGUAU	:: ::: :::::::::::::	AUCCAU--AUGGCUCCUCAUA	Cleavage	DEAD/DEAH box RNA helicase family protein	1
UAUGAGGAGCCAUGCAUGUAU	Gh_A04G0966	3.5	-1.0	1	21	296	316	UAUGAGGAGCCAUGCAUGUAU	::: ::::::::.:: ::.	GAACAAGCAUGGCUUCUGAUG	Cleavage	dentin sialophosphoprotein-related	1
UAUGAGGAGCCAUGCAUGUAU	Gh_D04G1509	3.5	-1.0	1	21	377	397	UAUGAGGAGCCAUGCAUGUAU	::: ::::::::.:: ::.	GAACAAGCAUGGCUUCUGAUG	Cleavage	dentin sialophosphoprotein-related	1
UAUGAGGAGCCAUGCAUGUAU	Gh_A13G0583	4.5	-1.0	1	21	311	331	UAUGAGGAGCCAUGCAUGUAU	:::. ::::::.:.:: ::.	UUACGGGCAUGGUUUCUGAUG	Cleavage	dentin sialophosphoprotein-related	1
UAUGAGGAGCCAUGCAUGUAU	Gh_D13G0536	4.5	-1.0	1	21	323	343	UAUGAGGAGCCAUGCAUGUAU	:::. ::::::.:.:: ::.	UUACGGGCAUGGUUUCUGAUG	Cleavage	dentin sialophosphoprotein-related	1
UAUGAGGAGCCAUGCAUGUAU	Gh_A07G2247	4.5	-1.0	1	21	875	895	UAUGAGGAGCCAUGCAUGUAU	::..: :::: :::::::::	AUGUAGUCAUGUCUCCUCAUA	Translation	D-isomer specific 2-hydroxyacid dehydrogenase family protein	1
UAUGAGGAGCCAUGCAUGUAU	Gh_D07G1457	4.5	-1.0	1	21	875	895	UAUGAGGAGCCAUGCAUGUAU	::..: :::: :::::::::	AUGUAGUCAUGUCUCCUCAUA	Translation	D-isomer specific 2-hydroxyacid dehydrogenase family protein	1
UAUGAGGAGCCAUGCAUGUAU	Gh_A11G3019	4.0	-1.0	1	21	1079	1099	UAUGAGGAGCCAUGCAUGUAU	:::::: .::::.:.:::.:	AUACAUCUAUGGUUUCUCGUU	Cleavage	DNA binding;zinc ion binding;nucleic acid binding;nucleic acid binding	1
UAUGAGGAGCCAUGCAUGUAU	Gh_A09G2265	5.0	-1.0	1	21	1137	1156	UAUGAGGAGCCAUGCAUGUAU	::::::::: :::::::: :.	AUACAUGCA-GGCUCCUCCUG	Cleavage	E1 C-terminal related 1	1
UAUGAGGAGCCAUGCAUGUAU	Gh_D09G2064	5.0	-1.0	1	21	1137	1156	UAUGAGGAGCCAUGCAUGUAU	::::::::: :::::::: :.	AUACAUGCA-GGCUCCUCCUG	Cleavage	E1 C-terminal related 1	1
UAUGAGGAGCCAUGCAUGUAU	Gh_D10G0008	5.0	-1.0	1	21	1087	1107	UAUGAGGAGCCAUGCAUGUAU	:.:::: :::::::: .: :	UUGCAUGGAUGGCUCCAUAAA	Cleavage	Enhancer of polycomb-like transcription factor protein	1
UAUGAGGAGCCAUGCAUGUAU	Gh_A06G0320	4.5	-1.0	1	21	889	909	UAUGAGGAGCCAUGCAUGUAU	::.:: :::::: :.::::	UUAUAUUCAUGGCCCUUCAUC	Cleavage	Galactose oxidase/kelch repeat superfamily protein	1
UAUGAGGAGCCAUGCAUGUAU	Gh_D06G0350	4.5	-1.0	1	21	889	909	UAUGAGGAGCCAUGCAUGUAU	::.:: :::::: :.::::	UUAUAUUCAUGGCCCUUCAUC	Cleavage	Galactose oxidase/kelch repeat superfamily protein	1
UAUGAGGAGCCAUGCAUGUAU	Gh_A05G1530	4.0	-1.0	1	21	1954	1974	UAUGAGGAGCCAUGCAUGUAU	:.: ::.:::::::.:..:.	UUGCUUGUAUGGCUCUUUGUG	Cleavage	glutamate receptor 3.3	1
UAUGAGGAGCCAUGCAUGUAU	Gh_D05G1701	4.0	-1.0	1	21	1954	1974	UAUGAGGAGCCAUGCAUGUAU	:.: ::.:::::::.:..:.	UUGCUUGUAUGGCUCUUUGUG	Cleavage	glutamate receptor 3.3	1
UAUGAGGAGCCAUGCAUGUAU	Gh_A09G0968	4.0	-1.0	1	21	992	1012	UAUGAGGAGCCAUGCAUGUAU	:::.. :::::.::::.:::	AUAUGGUCAUGGUUCCUUAUA	Cleavage	Glycosyl hydrolase family protein	1
UAUGAGGAGCCAUGCAUGUAU	Gh_D09G0990	4.0	-1.0	1	21	1007	1027	UAUGAGGAGCCAUGCAUGUAU	:::.. :::::.::::.:::	AUAUGGUCAUGGUUCCUUAUA	Cleavage	Glycosyl hydrolase family protein	1
UAUGAGGAGCCAUGCAUGUAU	Gh_A05G0404	5.0	-1.0	1	21	152	172	UAUGAGGAGCCAUGCAUGUAU	:::::: : :: .:.::::::	AUACAUCCUUGUUUUCUCAUA	Translation	Glycosyl hydrolase family protein with chitinase insertion domain	1
UAUGAGGAGCCAUGCAUGUAU	Gh_D05G0520	5.0	-1.0	1	21	152	172	UAUGAGGAGCCAUGCAUGUAU	:::::: : :: .:.::::::	AUACAUCCUUGUUUUCUCAUA	Translation	Glycosyl hydrolase family protein with chitinase insertion domain	1
UAUGAGGAGCCAUGCAUGUAU	Gh_D04G0420	3.5	-1.0	1	21	1212	1232	UAUGAGGAGCCAUGCAUGUAU	: .:: :::::: ::.:::::	AAGCAAGCAUGGAUCUUCAUA	Cleavage	GNOM-like 1	1
UAUGAGGAGCCAUGCAUGUAU	Gh_D09G0118	3.5	-1.0	1	21	1299	1319	UAUGAGGAGCCAUGCAUGUAU	: .:: :::::: ::.:::::	AAGCAAGCAUGGGUCUUCAUA	Cleavage	GNOM-like 1	1
UAUGAGGAGCCAUGCAUGUAU	Gh_A01G1516	4.0	-1.0	1	21	1418	1438	UAUGAGGAGCCAUGCAUGUAU	:::::.::::.: ::: ::	CAACAUGUAUGGUUACUCUUA	Cleavage	high affinity K+ transporter 5	1
UAUGAGGAGCCAUGCAUGUAU	Gh_D01G1763	4.0	-1.0	1	21	1421	1441	UAUGAGGAGCCAUGCAUGUAU	:::::.::::.: ::: ::	CAACAUGUAUGGUUACUCUUA	Cleavage	high affinity K+ transporter 5	1
UAUGAGGAGCCAUGCAUGUAU	Gh_A01G1517	4.0	-1.0	1	21	1283	1303	UAUGAGGAGCCAUGCAUGUAU	:::::.::::.: ::: ::	CAACAUGUAUGGUUACUCUUA	Cleavage	high affinity K+ transporter 5	1
UAUGAGGAGCCAUGCAUGUAU	Gh_D10G1627	4.5	-1.0	1	21	284	304	UAUGAGGAGCCAUGCAUGUAU	::.: ::::: :::..::.::	AUGCUUGCAUUGCUUUUCGUA	Translation	histidine-containing phosphotransmitter 1	1
UAUGAGGAGCCAUGCAUGUAU	Gh_A10G0939	4.5	-1.0	1	21	521	541	UAUGAGGAGCCAUGCAUGUAU	::.: ::::: :::..::.::	AUGCUUGCAUUGCUUUUCGUA	Translation	histidine-containing phosphotransmitter 1	1
UAUGAGGAGCCAUGCAUGUAU	Gh_A08G1256	5.0	-1.0	1	21	1875	1895	UAUGAGGAGCCAUGCAUGUAU	::..:: ::::::.::::	UUAUGUGAAUGGCUUCUCAAG	Cleavage	homolog of asparagine-linked glycosylation 12	1
UAUGAGGAGCCAUGCAUGUAU	Gh_A06G1964	4.0	-1.0	1	21	59	79	UAUGAGGAGCCAUGCAUGUAU	:::::.: : :::::.:::	CGACAUGUAAGACUCCUUAUA	Translation	inositol transporter 4	1
UAUGAGGAGCCAUGCAUGUAU	Gh_D05G3626	2.0	-1.0	1	21	1860	1880	UAUGAGGAGCCAUGCAUGUAU	:.::::::::.::::.::.	UCAUAUGCAUGGUUCCUUAUG	Cleavage	Leucine-rich receptor-like protein kinase family protein	1
UAUGAGGAGCCAUGCAUGUAU	Gh_Sca005423G01	2.0	-1.0	1	21	3402	3422	UAUGAGGAGCCAUGCAUGUAU	:.::::::::.::::.::.	UCAUAUGCAUGGUUCCUUAUG	Cleavage	Leucine-rich receptor-like protein kinase family protein	1
UAUGAGGAGCCAUGCAUGUAU	Gh_A04G0061	2.5	-1.0	1	21	1734	1754	UAUGAGGAGCCAUGCAUGUAU	:.::::::::.::::..:.	UCAUAUGCAUGGUUCCUUGUG	Cleavage	Leucine-rich receptor-like protein kinase family protein	1
UAUGAGGAGCCAUGCAUGUAU	Gh_D05G3625	2.0	-1.0	1	21	2175	2195	UAUGAGGAGCCAUGCAUGUAU	:.::::::::.::::.::.	UCAUAUGCAUGGUUCCUUAUG	Cleavage	Leucine-rich repeat protein kinase family protein	1
UAUGAGGAGCCAUGCAUGUAU	Gh_A04G0063	2.5	-1.0	1	21	2247	2267	UAUGAGGAGCCAUGCAUGUAU	:.::::::::.::::..:.	UCAUAUGCAUGGUUCCUUGUG	Cleavage	Leucine-rich repeat protein kinase family protein	1
UAUGAGGAGCCAUGCAUGUAU	Gh_D05G3667	2.0	-1.0	1	21	2436	2456	UAUGAGGAGCCAUGCAUGUAU	:.::::::::.::::.::.	UCAUAUGCAUGGUUCCUUAUG	Cleavage	Leucine-rich repeat receptor-like protein kinase family protein	1
UAUGAGGAGCCAUGCAUGUAU	Gh_A11G0593	4.5	-1.0	1	21	1118	1138	UAUGAGGAGCCAUGCAUGUAU	::. .: :::::.:.:::::.	AUGGGUCCAUGGUUUCUCAUG	Cleavage	Leucine-rich repeat transmembrane protein kinase	1
UAUGAGGAGCCAUGCAUGUAU	Gh_D05G3666	2.0	-1.0	1	21	2352	2372	UAUGAGGAGCCAUGCAUGUAU	:.::::::::.::::.::.	UCAUAUGCAUGGUUCCUUAUG	Cleavage	leucine-rich repeat transmembrane protein kinase family protein	1
UAUGAGGAGCCAUGCAUGUAU	Gh_A10G1263	5.0	-1.0	1	21	546	566	UAUGAGGAGCCAUGCAUGUAU	:::. :: .:::::..::::	AUAUUUGGGUGGCUUUUCAUC	Cleavage	Leucine-rich repeat transmembrane protein kinase family protein	1
UAUGAGGAGCCAUGCAUGUAU	Gh_D12G1581	5.0	-1.0	1	21	2269	2289	UAUGAGGAGCCAUGCAUGUAU	:::::::: ::::..: ::	CUACAUGCACGGCUUUUAAUC	Cleavage	male gametophyte defective 3	1
UAUGAGGAGCCAUGCAUGUAU	Gh_Sca005714G01	5.0	-1.0	1	21	1477	1497	UAUGAGGAGCCAUGCAUGUAU	:::::::: ::::..: ::	CUACAUGCACGGCUUUUAAUC	Cleavage	male gametophyte defective 3	1
UAUGAGGAGCCAUGCAUGUAU	Gh_A01G1828	4.5	-1.0	1	21	350	370	UAUGAGGAGCCAUGCAUGUAU	::::::.::::::::	UUUUUGGCAUGGUUCCUCAUA	Cleavage	myb domain protein 36	1
UAUGAGGAGCCAUGCAUGUAU	Gh_D05G0895	4.5	-1.0	1	21	335	355	UAUGAGGAGCCAUGCAUGUAU	::.: :::::::::.::::	AUGCUUGCAUGGCUUCUCAAU	Cleavage	Neutral/alkaline non-lysosomal ceramidase	1
UAUGAGGAGCCAUGCAUGUAU	Gh_A05G0763	4.5	-1.0	1	21	350	370	UAUGAGGAGCCAUGCAUGUAU	::.: :::::::::.::::	AUGCUUGCAUGGCUUCUCAAU	Cleavage	Neutral/alkaline non-lysosomal ceramidase	1
UAUGAGGAGCCAUGCAUGUAU	Gh_D12G2723	4.0	-1.0	1	21	223	243	UAUGAGGAGCCAUGCAUGUAU	: :.. :.:::::::.::::	ACAUGGGUAUGGCUCUUCAUC	Cleavage	nodulin MtN21 /EamA-like transporter family protein	1
UAUGAGGAGCCAUGCAUGUAU	Gh_D12G2007	5.0	-1.0	1	21	626	646	UAUGAGGAGCCAUGCAUGUAU	.::.:::::::::: ::. :	GUAUAUGCAUGGCUGCUUUUC	Cleavage	nodulin MtN21 /EamA-like transporter family protein	1
UAUGAGGAGCCAUGCAUGUAU	Gh_A08G1984	3.5	-1.0	1	21	137	157	UAUGAGGAGCCAUGCAUGUAU	.:.: ::.:::::::::: ::	GUGCUUGUAUGGCUCCUCCUA	Cleavage	non-intrinsic ABC protein 11	1
[truncated: 3,335 more rows]

## Sheet: Table S6c
Table S6c. List of target prediction of novel miRNAs
[truncated: 4,829 more rows]

## Sheet: Table S7
Table S7: Alignment summary statistics of whole-genome bisulfite sequencing (WGBS)
[truncated: 26 more rows]

[truncated: 4 more sheets: Table S8, Table S9, Table S10, Table S11]
